# Supplementary material for: Investigating the Molecular Mechanism of Xijiao Dihuang Decoction for the Treatment of SLE Based on Network Pharmacology and Molecular Docking Analysis
Source: Biomed Res Int. 2022 Jan 20;2022:5882346. doi: 10.1155/2022/5882346 (PMC8794658; doi:10.1155/2022/5882346)
Supplement: Supplementary Materials — Table S1: all the potential targets of XJDHT. Table S2: known SLE-related targets. Table S3: XJDHT shared 129 intersection targets with known SLE-related targets. Table S4: protein-protein interaction information of XJDHT targets for SLE in STRING 11.0. Table S5: results for GO pathway enrichment analysis. Table S6: results for KEGG pathway enrichment analysis. [file 5882346.f1.zip]

Archive with 6 entries (6 files):
- Table S1.txt
- Table S2.txt
- Table S3.txt
- Table S4.txt
- Table S5.txt
- Table S6.txt
