# Supplementary material for: Investigating the Molecular Mechanism of Xijiao Dihuang Decoction for the Treatment of SLE Based on Network Pharmacology and Molecular Docking Analysis
Source: Biomed Res Int. 2022 Jan 20;2022:5882346. doi: 10.1155/2022/5882346 (PMC8794658; doi:10.1155/2022/5882346)
Supplement: Supplementary Materials — Table S1: all the potential targets of XJDHT. Table S2: known SLE-related targets. Table S3: XJDHT shared 129 intersection targets with known SLE-related targets. Table S4: protein-protein interaction information of XJDHT targets for SLE in STRING 11.0. Table S5: results for GO pathway enrichment analysis. Table S6: results for KEGG pathway enrichment analysis. [file 5882346.f1.zip › Table S1.txt]

Drug	MolId	MolName	Gene
Chishao	MOL001002	ellagic acid	CDK2
Chishao	MOL001002	ellagic acid	ESR1
Chishao	MOL001002	ellagic acid	AR
Chishao	MOL001002	ellagic acid	PGR
Chishao	MOL001002	ellagic acid	HSP90AA1
Chishao	MOL001002	ellagic acid	RELA
Chishao	MOL001002	ellagic acid	CDKN1A
Chishao	MOL001002	ellagic acid	MMP2
Chishao	MOL001002	ellagic acid	MMP9
Chishao	MOL001002	ellagic acid	NFKBIA
Chishao	MOL001002	ellagic acid	CXCL8
Chishao	MOL001002	ellagic acid	PRKCB
Chishao	MOL001002	ellagic acid	IGF2
Chishao	MOL001002	ellagic acid	GSTM1
Chishao	MOL001002	ellagic acid	GSTM2
Chishao	MOL001002	ellagic acid	GSTA2
Chishao	MOL000131	EIC	PTGS1
Chishao	MOL000131	EIC	PTGS2
Chishao	MOL000131	EIC	RXRA
Chishao	MOL000131	EIC	NCOA2
Chishao	MOL000131	EIC	SLC6A2
Chishao	MOL000131	EIC	IGHG1
Chishao	MOL000131	EIC	GABRA2
Chishao	MOL000131	EIC	GABRA1
Chishao	MOL000131	EIC	TRPV1
Chishao	MOL000131	EIC	CHRM1
Chishao	MOL000131	EIC	CHRM2
Chishao	MOL000131	EIC	GABRA6
Chishao	MOL001918	paeoniflorgenone	GABRA1
Chishao	MOL001924	paeoniflorin	TNF
Chishao	MOL001924	paeoniflorin	IL6
Chishao	MOL001924	paeoniflorin	CD14
Chishao	MOL001924	paeoniflorin	LBP
Chishao	MOL002714	baicalein	PTGS1
Chishao	MOL002714	baicalein	AR
Chishao	MOL002714	baicalein	PTGS2
Chishao	MOL002714	baicalein	HSP90AA1
Chishao	MOL002714	baicalein	PRKACA
Chishao	MOL002714	baicalein	DPP4
Chishao	MOL002714	baicalein	PIK3CG
Chishao	MOL002714	baicalein	PDE3A
Chishao	MOL002714	baicalein	PRSS1
Chishao	MOL002714	baicalein	NCOA2
Chishao	MOL002714	baicalein	NCOA1
Chishao	MOL002714	baicalein	CALM
Chishao	MOL002714	baicalein	RELA
Chishao	MOL002714	baicalein	AKT1
Chishao	MOL002714	baicalein	BCL2
Chishao	MOL002714	baicalein	FOS
Chishao	MOL002714	baicalein	BAX
Chishao	MOL002714	baicalein	MMP9
Chishao	MOL002714	baicalein	CASP3
Chishao	MOL002714	baicalein	TP53
Chishao	MOL002714	baicalein	HIF1A
Chishao	MOL002714	baicalein	FOSL1
Chishao	MOL002714	baicalein	FOSL2
Chishao	MOL002714	baicalein	CDK1
Chishao	MOL002714	baicalein	CCNB1
Chishao	MOL002714	baicalein	MPO
Chishao	MOL002714	baicalein	AHR
Chishao	MOL002714	baicalein	IGF2
Chishao	MOL002714	baicalein	CYCS
Chishao	MOL002714	baicalein	ALOX12B
Chishao	MOL002714	baicalein	NFATC1
Chishao	MOL002714	baicalein	TDRD7
Chishao	MOL002714	baicalein	EGLN1
Chishao	MOL002714	baicalein	NOX5
Chishao	MOL002714	baicalein	FABP5
Chishao	MOL002714	baicalein	APOD
Chishao	MOL002776	Baicalin	F10
Chishao	MOL002776	Baicalin	PTPN1
Chishao	MOL000358	beta-sitosterol	PGR
Chishao	MOL000358	beta-sitosterol	NCOA2
Chishao	MOL000358	beta-sitosterol	PTGS1
Chishao	MOL000358	beta-sitosterol	PTGS2
Chishao	MOL000358	beta-sitosterol	HSP90AA1
Chishao	MOL000358	beta-sitosterol	PIK3CG
Chishao	MOL000358	beta-sitosterol	KCNH2
Chishao	MOL000358	beta-sitosterol	PRKACA
Chishao	MOL000358	beta-sitosterol	DRD1
Chishao	MOL000358	beta-sitosterol	CHRM3
Chishao	MOL000358	beta-sitosterol	CHRM1
Chishao	MOL000358	beta-sitosterol	SCN5A
Chishao	MOL000358	beta-sitosterol	GABRA1
Chishao	MOL000358	beta-sitosterol	CHRM4
Chishao	MOL000358	beta-sitosterol	PDE3A
Chishao	MOL000358	beta-sitosterol	HTR2A
Chishao	MOL000358	beta-sitosterol	GABRA5
Chishao	MOL000358	beta-sitosterol	ADRA1A
Chishao	MOL000358	beta-sitosterol	GABRA3
Chishao	MOL000358	beta-sitosterol	CHRM2
Chishao	MOL000358	beta-sitosterol	ADRA1B
Chishao	MOL000358	beta-sitosterol	ADRB2
Chishao	MOL000358	beta-sitosterol	CHRNA2
Chishao	MOL000358	beta-sitosterol	SLC6A4
Chishao	MOL000358	beta-sitosterol	OPRM1
Chishao	MOL000358	beta-sitosterol	GABRA1
Chishao	MOL000358	beta-sitosterol	CHRNA7
Chishao	MOL000358	beta-sitosterol	BCL2
Chishao	MOL000358	beta-sitosterol	BAX
Chishao	MOL000358	beta-sitosterol	CASP9
Chishao	MOL000358	beta-sitosterol	JUN
Chishao	MOL000358	beta-sitosterol	CASP3
Chishao	MOL000358	beta-sitosterol	CASP8
Chishao	MOL000358	beta-sitosterol	PRKCA
Chishao	MOL000358	beta-sitosterol	TGFB1
Chishao	MOL000358	beta-sitosterol	PON1
Chishao	MOL000358	beta-sitosterol	MAP2
Chishao	MOL000359	sitosterol	PGR
Chishao	MOL000359	sitosterol	NCOA2
Chishao	MOL000359	sitosterol	NR3C2
Chishao	MOL004355	Spinasterol	PGR
Chishao	MOL004355	Spinasterol	NR3C2
Chishao	MOL004355	Spinasterol	NCOA2
Chishao	MOL000449	Stigmasterol	PGR
Chishao	MOL000449	Stigmasterol	NR3C2
Chishao	MOL000449	Stigmasterol	NCOA2
Chishao	MOL000449	Stigmasterol	IGHG1
Chishao	MOL000449	Stigmasterol	RXRA
Chishao	MOL000449	Stigmasterol	NCOA1
Chishao	MOL000449	Stigmasterol	PTGS1
Chishao	MOL000449	Stigmasterol	PTGS2
Chishao	MOL000449	Stigmasterol	ADRA2A
Chishao	MOL000449	Stigmasterol	SLC6A2
Chishao	MOL000449	Stigmasterol	SLC6A3
Chishao	MOL000449	Stigmasterol	ADRB2
Chishao	MOL000449	Stigmasterol	PLAU
Chishao	MOL000449	Stigmasterol	LTA4H
Chishao	MOL000449	Stigmasterol	MAOB
Chishao	MOL000449	Stigmasterol	MAOA
Chishao	MOL000449	Stigmasterol	PRKACA
Chishao	MOL000449	Stigmasterol	CTRB1
Chishao	MOL000449	Stigmasterol	CHRM3
Chishao	MOL000449	Stigmasterol	CHRM1
Chishao	MOL000449	Stigmasterol	ADRB1
Chishao	MOL000449	Stigmasterol	SCN5A
Chishao	MOL000449	Stigmasterol	HTR2A
Chishao	MOL000449	Stigmasterol	ADRA1A
Chishao	MOL000449	Stigmasterol	GABRA3
Chishao	MOL000449	Stigmasterol	CHRM2
Chishao	MOL000449	Stigmasterol	ADRA1B
Chishao	MOL000449	Stigmasterol	GABRA1
Chishao	MOL000449	Stigmasterol	CHRNA7
Chishao	MOL000492	(+)-catechin	PTGS1
Chishao	MOL000492	(+)-catechin	ESR1
Chishao	MOL000492	(+)-catechin	PTGS2
Chishao	MOL000492	(+)-catechin	HSP90AA1
Chishao	MOL000492	(+)-catechin	PRKACA
Chishao	MOL000492	(+)-catechin	NCOA2
Chishao	MOL000492	(+)-catechin	CALM
Chishao	MOL000492	(+)-catechin	RXRA
Chishao	MOL000492	(+)-catechin	HAS2
Chishao	MOL006992	(2R,3R)-4-methoxyl-distylin	NOS2
Chishao	MOL006992	(2R,3R)-4-methoxyl-distylin	PTGS1
Chishao	MOL006992	(2R,3R)-4-methoxyl-distylin	ESR1
Chishao	MOL006992	(2R,3R)-4-methoxyl-distylin	PTGS2
Chishao	MOL006992	(2R,3R)-4-methoxyl-distylin	HSP90AA1
Chishao	MOL006999	stigmast-7-en-3-ol	PGR
Chishao	MOL000675	oleic acid	PTGS1
Chishao	MOL000675	oleic acid	NCOA2
Chishao	MOL000675	oleic acid	PTGS2
Chishao	MOL000675	oleic acid	PRSS3
Chishao	MOL000675	oleic acid	RXRA
Chishao	MOL000675	oleic acid	PLAU
Chishao	MOL000675	oleic acid	TEP1
Chishao	MOL000675	oleic acid	EDN1
Chishao	MOL000675	oleic acid	ERBB2
Chishao	MOL000675	oleic acid	PPARG
Chishao	MOL000675	oleic acid	LPL
Chishao	MOL000675	oleic acid	GAP43
Chishao	MOL000675	oleic acid	SERPINE1
Chishao	MOL000675	oleic acid	BDNF
Chishao	MOL000675	oleic acid	HMGCR
Chishao	MOL000675	oleic acid	MPO
Chishao	MOL000675	oleic acid	PPARA
Chishao	MOL000675	oleic acid	PPARD
Chishao	MOL000675	oleic acid	CRP
Chishao	MOL000675	oleic acid	PON1
Chishao	MOL000675	oleic acid	INS
Chishao	MOL000675	oleic acid	PLG
Chishao	MOL000675	oleic acid	FABP1
Chishao	MOL000675	oleic acid	RBP2
Chishao	MOL000675	oleic acid	ENPEP
Chishao	MOL000675	oleic acid	UCP2
Chishao	MOL000675	oleic acid	SOAT1
Chishao	MOL000675	oleic acid	CCK
Chishao	MOL000675	oleic acid	CITED1
Chishao	MOL000675	oleic acid	PDX1
Chishao	MOL000675	oleic acid	SLC2A2
Chishao	MOL000675	oleic acid	PAM
Chishao	MOL000675	oleic acid	UCP3
Chishao	MOL000675	oleic acid	CETP
Chishao	MOL000675	oleic acid	PYY
Chishao	MOL000675	oleic acid	DNPEP
Chishao	MOL001746	ELD	PTGS1
Chishao	MOL001746	ELD	NCOA2
Chishao	MOL001746	ELD	PTGS2
Chishao	MOL002883	Ethyl oleate (NF)	NCOA2
Chishao	MOL005043	campest-5-en-3beta-ol	PGR
Mudanpi	MOL000211	Mairin	PGR
Mudanpi	MOL000359	sitosterol	PGR
Mudanpi	MOL000359	sitosterol	NCOA2
Mudanpi	MOL000359	sitosterol	NR3C2
Mudanpi	MOL000422	kaempferol	NOS2
Mudanpi	MOL000422	kaempferol	PTGS1
Mudanpi	MOL000422	kaempferol	AR
Mudanpi	MOL000422	kaempferol	PPARG
Mudanpi	MOL000422	kaempferol	PTGS2
Mudanpi	MOL000422	kaempferol	HSP90AA1
Mudanpi	MOL000422	kaempferol	PIK3CG
Mudanpi	MOL000422	kaempferol	PRKACA
Mudanpi	MOL000422	kaempferol	NCOA2
Mudanpi	MOL000422	kaempferol	DPP4
Mudanpi	MOL000422	kaempferol	PRSS1
Mudanpi	MOL000422	kaempferol	PGR
Mudanpi	MOL000422	kaempferol	F2
Mudanpi	MOL000422	kaempferol	CHRM1
Mudanpi	MOL000422	kaempferol	NOS3
Mudanpi	MOL000422	kaempferol	ACHE
Mudanpi	MOL000422	kaempferol	SLC6A2
Mudanpi	MOL000422	kaempferol	CHRM2
Mudanpi	MOL000422	kaempferol	ADRA1B
Mudanpi	MOL000422	kaempferol	TOP2A
Mudanpi	MOL000422	kaempferol	F7
Mudanpi	MOL000422	kaempferol	CALM
Mudanpi	MOL000422	kaempferol	RELA
Mudanpi	MOL000422	kaempferol	IKBKB
Mudanpi	MOL000422	kaempferol	AKT1
Mudanpi	MOL000422	kaempferol	BCL2
Mudanpi	MOL000422	kaempferol	BAX
Mudanpi	MOL000422	kaempferol	TNF
Mudanpi	MOL000422	kaempferol	JUN
Mudanpi	MOL000422	kaempferol	AHSA1
Mudanpi	MOL000422	kaempferol	CASP3
Mudanpi	MOL000422	kaempferol	MAPK8
Mudanpi	MOL000422	kaempferol	XDH
Mudanpi	MOL000422	kaempferol	MMP1
Mudanpi	MOL000422	kaempferol	STAT1
Mudanpi	MOL000422	kaempferol	CDK1
Mudanpi	MOL000422	kaempferol	PPARG
Mudanpi	MOL000422	kaempferol	HMOX1
Mudanpi	MOL000422	kaempferol	CYP3A4
Mudanpi	MOL000422	kaempferol	CYP1A1
Mudanpi	MOL000422	kaempferol	ICAM1
Mudanpi	MOL000422	kaempferol	SELE
Mudanpi	MOL000422	kaempferol	VCAM1
Mudanpi	MOL000422	kaempferol	NR1I2
Mudanpi	MOL000422	kaempferol	CYP1B1
Mudanpi	MOL000422	kaempferol	ALOX5AP
Mudanpi	MOL000422	kaempferol	HAS2
Mudanpi	MOL000422	kaempferol	AHR
Mudanpi	MOL000422	kaempferol	PSMD3
Mudanpi	MOL000422	kaempferol	SLC2A4
Mudanpi	MOL000422	kaempferol	NR1I3
Mudanpi	MOL000422	kaempferol	INSR
Mudanpi	MOL000422	kaempferol	DIO1
Mudanpi	MOL000422	kaempferol	PPP3CA
Mudanpi	MOL000422	kaempferol	GSTM1
Mudanpi	MOL000422	kaempferol	GSTM2
Mudanpi	MOL000422	kaempferol	AKR1C3
Mudanpi	MOL000422	kaempferol	SLPI
Mudanpi	MOL000492	(+)-catechin	PTGS1
Mudanpi	MOL000492	(+)-catechin	ESR1
Mudanpi	MOL000492	(+)-catechin	PTGS2
Mudanpi	MOL000492	(+)-catechin	HSP90AA1
Mudanpi	MOL000492	(+)-catechin	PRKACA
Mudanpi	MOL000492	(+)-catechin	NCOA2
Mudanpi	MOL000492	(+)-catechin	CALM
Mudanpi	MOL000492	(+)-catechin	RXRA
Mudanpi	MOL000492	(+)-catechin	HAS2
Mudanpi	MOL000675	oleic acid	PTGS1
Mudanpi	MOL000675	oleic acid	NCOA2
Mudanpi	MOL000675	oleic acid	PTGS2
Mudanpi	MOL000675	oleic acid	PRSS3
Mudanpi	MOL000675	oleic acid	RXRA
Mudanpi	MOL000675	oleic acid	PLAU
Mudanpi	MOL000675	oleic acid	TEP1
Mudanpi	MOL000675	oleic acid	EDN1
Mudanpi	MOL000675	oleic acid	ERBB2
Mudanpi	MOL000675	oleic acid	PPARG
Mudanpi	MOL000675	oleic acid	LPL
Mudanpi	MOL000675	oleic acid	GAP43
Mudanpi	MOL000675	oleic acid	SERPINE1
Mudanpi	MOL000675	oleic acid	BDNF
Mudanpi	MOL000675	oleic acid	HMGCR
Mudanpi	MOL000675	oleic acid	MPO
Mudanpi	MOL000675	oleic acid	PPARA
Mudanpi	MOL000675	oleic acid	PPARD
Mudanpi	MOL000675	oleic acid	CRP
Mudanpi	MOL000675	oleic acid	PON1
Mudanpi	MOL000675	oleic acid	INS
Mudanpi	MOL000675	oleic acid	PLG
Mudanpi	MOL000675	oleic acid	FABP1
Mudanpi	MOL000675	oleic acid	RBP2
Mudanpi	MOL000675	oleic acid	ENPEP
Mudanpi	MOL000675	oleic acid	UCP2
Mudanpi	MOL000675	oleic acid	SOAT1
Mudanpi	MOL000675	oleic acid	CCK
Mudanpi	MOL000675	oleic acid	CITED1
Mudanpi	MOL000675	oleic acid	PDX1
Mudanpi	MOL000675	oleic acid	SLC2A2
Mudanpi	MOL000675	oleic acid	PAM
Mudanpi	MOL000675	oleic acid	UCP3
Mudanpi	MOL000675	oleic acid	CETP
Mudanpi	MOL000675	oleic acid	PYY
Mudanpi	MOL000675	oleic acid	DNPEP
Mudanpi	MOL007374	5-[[5-(4-methoxyphenyl)-2-furyl]methylene]barbituric acid	ESR1
Mudanpi	MOL007374	5-[[5-(4-methoxyphenyl)-2-furyl]methylene]barbituric acid	GSK3B
Mudanpi	MOL007374	5-[[5-(4-methoxyphenyl)-2-furyl]methylene]barbituric acid	HSP90AA1
Mudanpi	MOL007374	5-[[5-(4-methoxyphenyl)-2-furyl]methylene]barbituric acid	PRKACA
Mudanpi	MOL000098	quercetin	PTGS1
Mudanpi	MOL000098	quercetin	AR
Mudanpi	MOL000098	quercetin	PPARG
Mudanpi	MOL000098	quercetin	PTGS2
Mudanpi	MOL000098	quercetin	HSP90AA1
Mudanpi	MOL000098	quercetin	PIK3CG
Mudanpi	MOL000098	quercetin	NCOA2
Mudanpi	MOL000098	quercetin	DPP4
Mudanpi	MOL000098	quercetin	PRSS1
Mudanpi	MOL000098	quercetin	TOP2A
Mudanpi	MOL000098	quercetin	F2
Mudanpi	MOL000098	quercetin	KCNH2
Mudanpi	MOL000098	quercetin	SCN5A
Mudanpi	MOL000098	quercetin	F10
Mudanpi	MOL000098	quercetin	ADRB2
Mudanpi	MOL000098	quercetin	MMP3
Mudanpi	MOL000098	quercetin	PRKACA
Mudanpi	MOL000098	quercetin	F7
Mudanpi	MOL000098	quercetin	NOS3
Mudanpi	MOL000098	quercetin	RXRA
Mudanpi	MOL000098	quercetin	ACHE
Mudanpi	MOL000098	quercetin	MAOB
Mudanpi	MOL000098	quercetin	RELA
Mudanpi	MOL000098	quercetin	EGFR
Mudanpi	MOL000098	quercetin	AKT1
Mudanpi	MOL000098	quercetin	MICAL2
Mudanpi	MOL000098	quercetin	CCND1
Mudanpi	MOL000098	quercetin	BCL2
Mudanpi	MOL000098	quercetin	BCL2L1
Mudanpi	MOL000098	quercetin	FOS
Mudanpi	MOL000098	quercetin	CDKN1A
Mudanpi	MOL000098	quercetin	EIF6
Mudanpi	MOL000098	quercetin	BAX
Mudanpi	MOL000098	quercetin	CASP9
Mudanpi	MOL000098	quercetin	PLAU
Mudanpi	MOL000098	quercetin	MMP2
Mudanpi	MOL000098	quercetin	MMP9
Mudanpi	MOL000098	quercetin	MAPK1
Mudanpi	MOL000098	quercetin	IL10
Mudanpi	MOL000098	quercetin	RB1
Mudanpi	MOL000098	quercetin	TNF
Mudanpi	MOL000098	quercetin	JUN
Mudanpi	MOL000098	quercetin	IL6
Mudanpi	MOL000098	quercetin	AHSA1
Mudanpi	MOL000098	quercetin	CASP3
Mudanpi	MOL000098	quercetin	TP53
Mudanpi	MOL000098	quercetin	ELK1
Mudanpi	MOL000098	quercetin	NFKBIA
Mudanpi	MOL000098	quercetin	ODC1
Mudanpi	MOL000098	quercetin	XDH
Mudanpi	MOL000098	quercetin	CASP8
Mudanpi	MOL000098	quercetin	TOP1
Mudanpi	MOL000098	quercetin	RAF1
Mudanpi	MOL000098	quercetin	PRKCA
Mudanpi	MOL000098	quercetin	MMP1
Mudanpi	MOL000098	quercetin	HIF1A
Mudanpi	MOL000098	quercetin	STAT1
Mudanpi	MOL000098	quercetin	RUNX1T1
Mudanpi	MOL000098	quercetin	CDK1
Mudanpi	MOL000098	quercetin	ERBB2
Mudanpi	MOL000098	quercetin	PPARG
Mudanpi	MOL000098	quercetin	ACACA
Mudanpi	MOL000098	quercetin	HMOX1
Mudanpi	MOL000098	quercetin	CYP3A4
Mudanpi	MOL000098	quercetin	CAV1
Mudanpi	MOL000098	quercetin	MYC
Mudanpi	MOL000098	quercetin	F3
Mudanpi	MOL000098	quercetin	GJA1
Mudanpi	MOL000098	quercetin	CYP1A1
Mudanpi	MOL000098	quercetin	ICAM1
Mudanpi	MOL000098	quercetin	IL1B
Mudanpi	MOL000098	quercetin	SELE
Mudanpi	MOL000098	quercetin	VCAM1
Mudanpi	MOL000098	quercetin	CXCL8
Mudanpi	MOL000098	quercetin	PRKCB
Mudanpi	MOL000098	quercetin	BIRC5
Mudanpi	MOL000098	quercetin	DUOX2
Mudanpi	MOL000098	quercetin	NOS3
Mudanpi	MOL000098	quercetin	HSPB1
Mudanpi	MOL000098	quercetin	TGFB1
Mudanpi	MOL000098	quercetin	MGAM
Mudanpi	MOL000098	quercetin	IL2
Mudanpi	MOL000098	quercetin	NR1I2
Mudanpi	MOL000098	quercetin	CYP1B1
Mudanpi	MOL000098	quercetin	CCNB1
Mudanpi	MOL000098	quercetin	PLAT
Mudanpi	MOL000098	quercetin	THBD
Mudanpi	MOL000098	quercetin	SERPINE1
Mudanpi	MOL000098	quercetin	IFNG
Mudanpi	MOL000098	quercetin	ALOX5AP
Mudanpi	MOL000098	quercetin	IL1A
Mudanpi	MOL000098	quercetin	MPO
Mudanpi	MOL000098	quercetin	TOP2A
Mudanpi	MOL000098	quercetin	NCF1
Mudanpi	MOL000098	quercetin	HAS2
Mudanpi	MOL000098	quercetin	NFE2L2
Mudanpi	MOL000098	quercetin	AHR
Mudanpi	MOL000098	quercetin	PSMD3
Mudanpi	MOL000098	quercetin	SLC2A4
Mudanpi	MOL000098	quercetin	CXCL11
Mudanpi	MOL000098	quercetin	CXCL2
Mudanpi	MOL000098	quercetin	DCAF5
Mudanpi	MOL000098	quercetin	NR1I3
Mudanpi	MOL000098	quercetin	CHEK2
Mudanpi	MOL000098	quercetin	INSR
Mudanpi	MOL000098	quercetin	CLDN4
Mudanpi	MOL000098	quercetin	PPARA
Mudanpi	MOL000098	quercetin	PPARD
Mudanpi	MOL000098	quercetin	HSF1
Mudanpi	MOL000098	quercetin	CRP
Mudanpi	MOL000098	quercetin	CXCL10
Mudanpi	MOL000098	quercetin	CHUK
Mudanpi	MOL000098	quercetin	SPP1
Mudanpi	MOL000098	quercetin	RUNX2
Mudanpi	MOL000098	quercetin	RASSF1
Mudanpi	MOL000098	quercetin	E2F1
Mudanpi	MOL000098	quercetin	E2F2
Mudanpi	MOL000098	quercetin	ACP3
Mudanpi	MOL000098	quercetin	CTSD
Mudanpi	MOL000098	quercetin	IGFBP3
Mudanpi	MOL000098	quercetin	IGF2
Mudanpi	MOL000098	quercetin	CD40LG
Mudanpi	MOL000098	quercetin	IRF1
Mudanpi	MOL000098	quercetin	ERBB3
Mudanpi	MOL000098	quercetin	PON1
Mudanpi	MOL000098	quercetin	DIO1
Mudanpi	MOL000098	quercetin	PCOLCE
Mudanpi	MOL000098	quercetin	NPEPPS
Mudanpi	MOL000098	quercetin	HK2
Mudanpi	MOL000098	quercetin	NKX3-1
Mudanpi	MOL000098	quercetin	RASA1
Mudanpi	MOL000098	quercetin	GSTM1
Mudanpi	MOL000098	quercetin	GSTM2
Shengdihuang	MOL012254	Campesterol	PGR
Shengdihuang	MOL000388	Gamma-Aminobutyric Acid	PRSS3
Shengdihuang	MOL000388	Gamma-Aminobutyric Acid	VCP
Shengdihuang	MOL000388	Gamma-Aminobutyric Acid	SLC6A1
Shengdihuang	MOL000388	Gamma-Aminobutyric Acid	IL6
Shengdihuang	MOL000388	Gamma-Aminobutyric Acid	GATM
Shengdihuang	MOL000388	Gamma-Aminobutyric Acid	fhuA
Shengdihuang	MOL000388	Gamma-Aminobutyric Acid	BCHE
Shengdihuang	MOL000388	Gamma-Aminobutyric Acid	CTSD
Shengdihuang	MOL002819	Catalpol	DPP4
Shengdihuang	MOL002819	Catalpol	BCL2
Shengdihuang	MOL002819	Catalpol	CASP3
Shengdihuang	MOL000359	sitosterol	PGR
Shengdihuang	MOL000359	sitosterol	NCOA2
Shengdihuang	MOL000359	sitosterol	NR3C2
Shengdihuang	MOL000131	EIC	PTGS1
Shengdihuang	MOL000131	EIC	PTGS2
Shengdihuang	MOL000131	EIC	RXRA
Shengdihuang	MOL000131	EIC	NCOA2
Shengdihuang	MOL000131	EIC	SLC6A2
Shengdihuang	MOL000131	EIC	IGHG1
Shengdihuang	MOL000131	EIC	TRPV1
Shengdihuang	MOL000131	EIC	CHRM1
Shengdihuang	MOL000131	EIC	CHRM2
Shengdihuang	MOL000842	sucrose	FOS
Shengdihuang	MOL000842	sucrose	FOSL2
Shengdihuang	MOL000842	sucrose	PPARG
Shengdihuang	MOL000842	sucrose	SREBF2
Shengdihuang	MOL000842	sucrose	NR1I3
Shengdihuang	MOL000842	sucrose	SREBF1
Shengdihuang	MOL000842	sucrose	GLUL
Shengdihuang	MOL000842	sucrose	AKR1B10
Shengdihuang	MOL000842	sucrose	SI
Shengdihuang	MOL000842	sucrose	LCT
Shengdihuang	MOL000842	sucrose	G6PC3
Shengdihuang	MOL000842	sucrose	AMY2A
Shengdihuang	MOL000842	sucrose	AMY1A
Shengdihuang	MOL000842	sucrose	CHI3L1
Shengdihuang	MOL000842	sucrose	HK1
Shengdihuang	MOL000842	sucrose	ACSL1
Shengdihuang	MOL000842	sucrose	ACSL4
Shengdihuang	MOL003735	aucubin	F2
Shengdihuang	MOL003735	aucubin	PTGS2
Shengdihuang	MOL003735	aucubin	CA2
Shengdihuang	MOL003735	aucubin	DPP4
Shengdihuang	MOL003735	aucubin	RELA
Shengdihuang	MOL003735	aucubin	BCL2
Shengdihuang	MOL003735	aucubin	BAX
Shengdihuang	MOL003735	aucubin	TNF
Shengdihuang	MOL003735	aucubin	IL6
Shengdihuang	MOL003735	aucubin	NFKBIA
Shengdihuang	MOL003708	jioglutin D	PTGS2
Shengdihuang	MOL003708	jioglutin D	GRIA2
Shengdihuang	MOL000449	Stigmasterol	PGR
Shengdihuang	MOL000449	Stigmasterol	NR3C2
Shengdihuang	MOL000449	Stigmasterol	NCOA2
Shengdihuang	MOL000449	Stigmasterol	IGHG1
Shengdihuang	MOL000449	Stigmasterol	RXRA
Shengdihuang	MOL000449	Stigmasterol	NCOA1
Shengdihuang	MOL000449	Stigmasterol	PTGS1
Shengdihuang	MOL000449	Stigmasterol	PTGS2
Shengdihuang	MOL000449	Stigmasterol	ADRA2A
Shengdihuang	MOL000449	Stigmasterol	SLC6A2
Shengdihuang	MOL000449	Stigmasterol	SLC6A3
Shengdihuang	MOL000449	Stigmasterol	ADRB2
Shengdihuang	MOL000449	Stigmasterol	AKR1B10
Shengdihuang	MOL000449	Stigmasterol	PLAU
Shengdihuang	MOL000449	Stigmasterol	LTA4H
Shengdihuang	MOL000449	Stigmasterol	MAOB
Shengdihuang	MOL000449	Stigmasterol	MAOA
Shengdihuang	MOL000449	Stigmasterol	PRKACA
Shengdihuang	MOL000449	Stigmasterol	CTRB1
Shengdihuang	MOL000449	Stigmasterol	CHRM3
Shengdihuang	MOL000449	Stigmasterol	CHRM1
Shengdihuang	MOL000449	Stigmasterol	ADRB1
Shengdihuang	MOL000449	Stigmasterol	SCN5A
Shengdihuang	MOL000449	Stigmasterol	HTR2A
Shengdihuang	MOL000449	Stigmasterol	ADRA1A
Shengdihuang	MOL000449	Stigmasterol	GABRA3
Shengdihuang	MOL000449	Stigmasterol	CHRM2
Shengdihuang	MOL000449	Stigmasterol	ADRA1B
Shengdihuang	MOL000449	Stigmasterol	GABRA1
Shengdihuang	MOL000449	Stigmasterol	CHRNA7
Shengdihuang	MOL003706	Jioglutin B	GABRA1
Shuiniujiao	MOL000054	Arginine	NOS1
Shuiniujiao	MOL000054	Arginine	PTGS2
Shuiniujiao	MOL000065	Aspartic Acid	NOS1
Shuiniujiao	MOL000065	Aspartic Acid	ABAT
Shuiniujiao	MOL000065	Aspartic Acid	GOT1
Shuiniujiao	MOL000065	Aspartic Acid	PTPN1
Shuiniujiao	MOL000065	Aspartic Acid	AKR1B10
Shuiniujiao	MOL000065	Aspartic Acid	GABRA1
Shuiniujiao	MOL000065	Aspartic Acid	CTSD
Shuiniujiao	MOL000065	Aspartic Acid	CDC25B
Shuiniujiao	MOL000065	Aspartic Acid	BCHE
Shuiniujiao	MOL000065	Aspartic Acid	GOT1
Shuiniujiao	MOL000065	Aspartic Acid	fhuA
Shuiniujiao	MOL000065	Aspartic Acid	ADSS2
Shuiniujiao	MOL000065	Aspartic Acid	npr
Shuiniujiao	MOL000065	Aspartic Acid	DCD
Shuiniujiao	MOL000065	Aspartic Acid	SAP18
Shuiniujiao	MOL000065	Aspartic Acid	GLUD1
Shuiniujiao	MOL000065	Aspartic Acid	GOT2
Shuiniujiao	MOL000065	Aspartic Acid	CKM
Shuiniujiao	MOL000065	Aspartic Acid	MAT1A
Shuiniujiao	MOL000065	Aspartic Acid	TPI1
Shuiniujiao	MOL000065	Aspartic Acid	ME2
Shuiniujiao	MOL000065	Aspartic Acid	ALOX5AP
Shuiniujiao	MOL000065	Aspartic Acid	GRIA1
Shuiniujiao	MOL000065	Aspartic Acid	PYGM
Shuiniujiao	MOL000065	Aspartic Acid	PRKACA
Shuiniujiao	MOL000065	Aspartic Acid	MARS1
Shuiniujiao	MOL000065	Aspartic Acid	MTHFD1
Shuiniujiao	MOL000065	Aspartic Acid	OTC
Shuiniujiao	MOL000065	Aspartic Acid	PKM
Shuiniujiao	MOL000065	Aspartic Acid	AGXT
Shuiniujiao	MOL000065	Aspartic Acid	P3H3
Shuiniujiao	MOL000065	Aspartic Acid	GATM
Shuiniujiao	MOL000065	Aspartic Acid	ADSS1
Shuiniujiao	MOL000065	Aspartic Acid	ME3
Shuiniujiao	MOL000065	Aspartic Acid	CAD
Shuiniujiao	MOL000065	Aspartic Acid	SLC25A12
Shuiniujiao	MOL000065	Aspartic Acid	SDHA
Shuiniujiao	MOL000065	Aspartic Acid	MAT2A
Shuiniujiao	MOL000065	Aspartic Acid	GLUD2
Shuiniujiao	MOL000065	Aspartic Acid	GRIK2
Shuiniujiao	MOL000065	Aspartic Acid	SLC25A12
Shuiniujiao	MOL000065	Aspartic Acid	SLC25A13
Shuiniujiao	MOL000042	Alanine	PTGS1
Shuiniujiao	MOL000042	Alanine	ALDH5A1
Shuiniujiao	MOL000042	Alanine	ABAT
Shuiniujiao	MOL000042	Alanine	POLH
Shuiniujiao	MOL000042	Alanine	GRIN1
Shuiniujiao	MOL000042	Alanine	KYNU
Shuiniujiao	MOL000042	Alanine	GLRA1
Shuiniujiao	MOL000042	Alanine	GOT1
Shuiniujiao	MOL000042	Alanine	GABRA1
Shuiniujiao	MOL000042	Alanine	SRC
Shuiniujiao	MOL000042	Alanine	PYGM
Shuiniujiao	MOL000042	Alanine	CTSD
Shuiniujiao	MOL000042	Alanine	MMP8
Shuiniujiao	MOL000042	Alanine	MMP12
Shuiniujiao	MOL000042	Alanine	BCHE
Shuiniujiao	MOL000042	Alanine	XDH
Shuiniujiao	MOL000042	Alanine	GOT1
Shuiniujiao	MOL000042	Alanine	GLB1
Shuiniujiao	MOL000042	Alanine	fhuA
Shuiniujiao	MOL000042	Alanine	MTHFD1
Shuiniujiao	MOL000042	Alanine	ADSS2
Shuiniujiao	MOL000042	Alanine	ERVK-9
Shuiniujiao	MOL000042	Alanine	npr
Shuiniujiao	MOL000042	Alanine	TKFC
Shuiniujiao	MOL000042	Alanine	DCD
Shuiniujiao	MOL000042	Alanine	SAP18
Shuiniujiao	MOL000042	Alanine	F13A1
Shuiniujiao	MOL000042	Alanine	GOT2
Shuiniujiao	MOL000042	Alanine	PKM
Shuiniujiao	MOL000042	Alanine	AGXT
Shuiniujiao	MOL000042	Alanine	GPT
Shuiniujiao	MOL000042	Alanine	CTH
Shuiniujiao	MOL000042	Alanine	AGXT2
Shuiniujiao	MOL000042	Alanine	ME1
Shuiniujiao	MOL000042	Alanine	AARS1
Shuiniujiao	MOL000042	Alanine	GATM
Shuiniujiao	MOL000042	Alanine	NFS1
Shuiniujiao	MOL000042	Alanine	PHYKPL
Shuiniujiao	MOL000042	Alanine	SLC36A1
Shuiniujiao	MOL000042	Alanine	LDHA
Shuiniujiao	MOL000042	Alanine	TPI1
Shuiniujiao	MOL000042	Alanine	GPI
Shuiniujiao	MOL000042	Alanine	ME2
Shuiniujiao	MOL000042	Alanine	SHMT2
Shuiniujiao	MOL000042	Alanine	ME3
Shuiniujiao	MOL000042	Alanine	LDHB
Shuiniujiao	MOL000042	Alanine	PRSS3
Shuiniujiao	MOL000042	Alanine	OAT
Shuiniujiao	MOL000042	Alanine	GALE
Shuiniujiao	MOL000042	Alanine	CDC25B
Shuiniujiao	MOL000042	Alanine	CELA1
Shuiniujiao	MOL000042	Alanine	PTER
Shuiniujiao	MOL000042	Alanine	GCAT
Shuiniujiao	MOL006394	Guanidine	ITGA6
