# Supplementary material for: Investigating the Molecular Mechanism of Xijiao Dihuang Decoction for the Treatment of SLE Based on Network Pharmacology and Molecular Docking Analysis
Source: Biomed Res Int. 2022 Jan 20;2022:5882346. doi: 10.1155/2022/5882346 (PMC8794658; doi:10.1155/2022/5882346)
Supplement: Supplementary Materials — Table S1: all the potential targets of XJDHT. Table S2: known SLE-related targets. Table S3: XJDHT shared 129 intersection targets with known SLE-related targets. Table S4: protein-protein interaction information of XJDHT targets for SLE in STRING 11.0. Table S5: results for GO pathway enrichment analysis. Table S6: results for KEGG pathway enrichment analysis. [file 5882346.f1.zip › Table S2.txt]

IL10
CTLA4
TREX1
IRF5
IL6
STAT4
HLA-DRB1
C4A
C1QA
PDCD1
DNASE1L3
ITGAM
PTPN22
FCGR2A
FCGR2B
DNASE1
TLR5
TNFRSF1B
C3
BANK1
TNF
BLK
FASLG
FCGR3B
C4B
CD28
FAS
CCR6
CR2
C1R
NLRP1
TNFSF4
ALB
C1S
C1QB
C1QC
SPP1
STAT1
C2
IFIH1
IL1RN
TLR2
TNFAIP3
TNIP1
TYK2
AKT1
PXK
IFNG
HAVCR2
RASGRP1
IRAK1
HLA-A
CD40LG
MIR21
MECP2
APOH
CIITA
ENG
MIR155
IL10RA
UBE2L3
IL2
ETS1
SNRPN
TRIM21
SLEH1
IFNA1
SLEB3
CFI
SAMHD1
SLEB4
IL4
KIAA0319L
IL18
TNFSF13B
IL17A
SLEN1
SLEN2
SLEN3
CCL2
FCGR3A
JAZF1
HLA-DQB1
SLEB5
SLEB7
SLEB8
SLEB12
SLEB13
SLEB14
DDX58
MIR210
CRP
IL2RA
IL1B
TLR9
HLA-DQA1
CD40
SLEB15
ACE
CXCL8
STAT3
TGFB1
RO60
ICAM1
FOXP3
SELE
MBL2
CXCR3
CR1
MX1
CAT
SSB
HLA-DPB1
PRL
F2
TLR4
HMGB1
IL5
VEGFA
CD4
F3
CXCL10
SNRNP70
MC1R
MPO
TYR
HLA-B
TLR7
ANXA5
IL15
TNFRSF1A
CD86
IL13
LTA
CD80
CCL5
PTPRC
IRF7
VWF
IL21
XRCC6
VCAM1
THBD
CD8A
CCR5
MMP9
IL2RB
CTSG
CD274
SELP
CALR
STING1
CD247
MITF
TNFRSF13C
NOS3
CSK
ITGAL
GAS6
FCRL3
ICOSLG
HSP90AA1
H2AC18
SERPINE1
INS
DNMT1
CYP2C19
CCR7
LTF
C4B_2
KIT
CD79A
CD69
IL1R1
LYN
MIF
RNPC3
ELANE
CXCL9
CXCL13
MTOR
ITGB2
GZMB
FCGR1A
ADIPOQ
TLR3
CSF2
GATA3
HLA-DPA1
CFH
PON1
S100A9
PRTN3
SNRPD3
MIR146A
SNRPB
FCN3
SYK
SULT1A3
SNRPD1
TNFSF13
KRT10
XRCC5
KRT16
IL17F
SLAMF6
HLA-DRB5
AIM2
ATG5
CENPB
IRF4
CD44
CSF3
CXCR5
TP53
CXCL12
HLA-DRA
NR3C1
TPO
NFKB1
HLA-DMA
FCN2
EPSTI1
TNFSF12
MYD88
IFI16
IL23A
CD5
CD70
ATRIP
SOCS1
TLR8
LY9
IFNA2
IFNB1
ADAMTS13
IL16
CD19
FLG
CD27
LCN2
S100A8
TNFRSF4
HAMP
ITGAX
PTX3
PRDM1
B2M
ATRIP-TREX1
MIR142
CLU
BCL6
MIR223
CP
H2BC21
ICOS
LGALS1
HLA-DQA2
IRF3
C5
CD55
TIMP1
IRF1
RASGRP3
AGER
TBX21
HSPD1
FAM167A
KRAS
IL33
CAMP
CSF1
RNASEH2C
HLA-DOB
ISG15
GGT1
HLA-DMB
RPLP0
SOCS3
SLAMF1
CD46
IL12RB1
SLC15A4
HRAS
JAK2
BTNL2
MIR30A
SLC5A11
CREM
CXCL1
CCR2
RNASEH2B
TYRP1
MERTK
RNASEH2A
ANXA2
TEK
HLA-DOA
LCK
PIK3CG
CD22
CFB
IL21R
PHRF1
JAK1
H3C14
MAN2A1
CXCL16
FBN1
GRIN2A
SDC1
RPL7
SLAMF7
IFNAR1
PADI4
CCL3
CCL17
CCR1
C5AR1
CCL4
HLA-DRB3
CCL21
LGALS8
CXorf21
HAVCR1
HLA-DRB4
H4-16
SNRPB2
GIMAP5
MIR150
CD1D
CST3
IFIT3
CX3CL1
TNFRSF17
TNFRSF13B
UHRF1BP1
CX3CR1
SNRPE
CD38
CAMK4
FOXJ1
LTK
CD72
CD276
CCL19
ALYREF
CREB1
CD180
TRIM68
OAS1
SSRP1
AOC3
APOL1
NRAS
RBP4
SIGIRR
CFHR4
ENO1
CLEC4C
PPIA
TIMD4
MIR17
MIR125A
MIR130B
MIR629
ACTN4
MIR15B
PTEN
MIR185
MIR200C
MALAT1
MIRLET7E
MIR324
MIR494
MIR198
NEAT1
KITLG
MIR184
MIR325
CCN2
HOXD13
MIR423
MIR486-1
MIR381
FGFR1
MIR99A
MIR197
MIR195
MIR500A
MIR637
MIR638
TNFRSF8
MYC
COL1A2
MIR23A
MIR346
MIR320A
MIR622
BRAF
MIR433
MIR345
MIR615
MIR484
MIR134
MIR208A
MIR769
MIR296
MIR654
MIR608
MIR30D
MIR92B
MIR642A
MIR657
MIR518B
MIR601
MIR612
MIR611
MIR662
MIR663A
MIR557
MIR575
MIR583
MIR658
MIR596
MIR600
MIR602
ENSG00000266919
GZMA
PEPD
FH
LAMA3
APOE
ADA
SERPINC1
EDN1
LEP
BCL2
NCF2
NLRP3
KRT15
ELN
CDK4
PRKCD
IVL
EXO1
HIF1A
WRN
FGF2
CD34
GJA1
KDR
RAG1
MDM2
FN1
VDR
ACP5
PECAM1
POMC
F5
PRSS1
NCF1
CYP21A2
MLANA
RIPK1
ADA2
KMT2D
CYBA
PMEL
S100B
TRB
NPY
PSMB8
MTHFR
CALCA
COL7A1
DDX41
TBK1
NAT2
PDPN
SPTAN1
IL1A
TIA1
ADAR
LRP4
NOS2
CYBB
PRF1
OSMR
TREX2
EEA1
SELL
PDGFRA
TRG
E2F1
IGF1
CGAS
TOP1
NCAM1
CCR4
ANXA6
CASP3
DSG3
CDKN1A
IL12B
DCT
BAX
SOD1
CTNNB1
TF
C8A
RAB11FIP5
CYP19A1
CD7
IL1RAPL2
ALAD
PNP
SCN9A
BMPR2
NGF
ESR1
EGFR
F8
MBP
BDNF
ITGB4
MIR221
HPRT1
HSPG2
IL7
CASP8
AIRE
AR
FLT1
ACVRL1
F10
TERT
CD59
ANGPT2
CXCR4
LAMC2
HLA-C
HDAC9
FBL
DSP
LSM2
MICA
LEPR
ENO3
ITGA4
CASP10
COL1A1
ACTA2
HLA-G
ERCC2
SERPINA1
MAPK1
PLAT
ALK
IL7R
PROCR
CDH5
SFTPD
MUC1
DST
NFKB2
MLN
MEFV
TAP2
MMP2
GFAP
CD36
SMAD3
NFE2L2
KLRK1
DSG1
ACHE
NUDT10
PF4
TP63
CDH1
SH2D1A
MIR27A
CCL27
CHRNG
PCNA
OCA2
XRCC3
PGF
PARP1
GNRH1
CLEC7A
MMP3
NOD2
PRDM10
MASP2
BGLAP
BMP6
SLC29A3
NCF4
TRAF1
PTGS2
TLDC2
CDKN1B
XRCC1
STAT5A
ERCC3
EXOSC10
MIRLET7D
GSTP1
GSTM1
RASIP1
COL17A1
PIK3C2A
FGF8
SNRPA
IFNG-AS1
TAP1
TNFSF10
CA2
TTN
KRT1
LAMC1
PAH
AQP3
EYS
GAPDH
IL12A
ABCB1
CD68
FLI1
EPO
TSSK1B
GAST
IGHE
GSTT1
MIR31
LBR
CYP1A1
MMP1
NHEJ1
TNFRSF6B
DNMT3A
TNPO3
PDE5A
TMPO
TARS1
MIR16-1
SIL1
AGTR1
PSORS1C1
VIM
HRH2
PPARG
CCR3
CENPA
F9
PLOD2
MIR19B1
ALPP
HSPA4
CFLAR
MT-CYB
FADD
TSIX
IL23R
NECTIN4
IL22
IFNGR1
CDKN3
TGFBR2
SEMA3A
TPMT
LYST
IRF8
LGALS3
OTOA
CRH
WDR11
HADHA
ACADVL
PTH
RPS27A
PLCG2
MKI67
DRD2
EDNRA
ERCC5
PMS2
IKZF1
MT-CO1
TNFRSF18
AXL
CLEC4D
RETN
APOB
NOTCH1
CD14
SLC11A1
CCL22
TFRC
DOCK8
DPP4
MFGE8
TNFSF11
LEPQTL1
CHRM3
SLC6A4
JUN
PRKAR1A
HNRNPC
THBS1
KIR2DL1
ANGPT1
IDO1
TNFRSF11B
IL31
NFKBIL1
ANKRD49
CFP
KISS1
SHBG
TSPO
TNFSF15
PTPN6
HMOX1
TG
TGFB2
MLH1
CDK1
PDGFRB
XIST
MSH6
IL19
APOA1
MS4A1
FCER2
CFTR
DEFB4A
KIR2DL3
PPL
IL6R
ZAP70
BIRC5
RAPSN
CD244
MEN1
GCH1
ACP1
BCL2L11
IL9
TLR10
IL2RG
BCL2L1
LIG4
CCND1
TACR1
OGG1
PIK3CD
INSL3
SELPLG
CASP1
CBL
EVPL
F13A1
DSC1
TREM1
TLR6
MICB
IL24
MBD4
KIR3DL2
ARG1
CYP2D6
CLEC16A
WDFY4
HTR3A
CD83
P2RX7
ERBB2
HSPA1A
SST
PNPLA6
ANOS1
HFE
RING1
PTPN11
TPP2
SERPINH1
PTTG1
MATN1
RAG2
GPT
KLRC1
TGFBR1
FOS
IFN1@
HGF
DDX39B
IL3
IL4R
IL32
TSBP1
CXCL11
HLA-DQB2
TNXB
CD2
NPM1
CCR10
NEU1
F2RL1
CYP2B6
MIR148A
EZH2
MIR181A1
UNC13D
DCAF1
COMT
MAS1L
IFI27
SIRT1
GCG
PRKDC
CDKN2C
LPA
PTGS1
NIN
TH
TNFRSF10A
SYNGAP1
ELF1
NFKBIA
CYP3A5
FMR1
CYP3A4
GTF2H4
FEN1
TRAF6
RAB23
FLVCR1
SCT
ALOX5
TP53BP1
CD226
PLAUR
TGFB3
DHCR7
CYP2E1
LPL
CTNND1
BAK1
MAPK3
CD163
CHKB
STAT6
DAXX
GPI
GTF2I
G6PD
TYRO3
IL37
DSC3
LRBA
EHMT2
DNMT3B
APCS
AK2
MUSK
BMP2
GHRL
COL25A1
MAOA
CHUK
RPS19
CHIT1
RPS17
APAF1
LILRB1
PRDX5
XRCC4
NOTCH4
ATL1
MIR205
JUP
MSH5
PTK2B
HDAC1
CD24
NBN
PPBP
NR0B1
IFNGR2
SOCS2
LGALS9
RORC
IL10RB
TRA
CARD9
PAX5
VTN
CXCR2
DKC1
MAPK8
NPPB
ITGB1
POU5F1
KRT8
PLCG1
CHRNA1
MIR125B1
RARRES2
CGB7
NT5E
RPA1
HIVEP3
ADAM10
CHGA
SIGLEC1
KIR3DL1
MUC21
GLI3
IGHMBP2
DDC
SLC17A5
IL18BP
PLG
EPOR
HCRT
MIR29C
SCN10A
FOXO1
MIR145
CATSPER1
CYP2C9
AKT3
NAA10
PYHIN1
OXA1L
ADRB2
ITGB3
EGF
DNTT
NRP1
MOG
ADARB1
RYR1
IL12RB2
KLRD1
EZR
PRRT1
BMP4
IGF1R
COMP
CLEC6A
AHR
CDKN2B-AS1
CSNK2B
STK19
IGF2
NMNAT2
MYB
THPO
GPSM3
ALLC
LINC01554
EEFSEC
SMARCB1
STAT5B
PRKCB
ENO2
GTF2IRD1
SPON2
TNS3
PAPPA
COG2
BSG
CBLB
AFF1
PROS1
TNC
ANXA1
TRADD
GADD45A
PTGER4
GSR
BLZF1
POLR3A
LIF
FLNB
KIR2DS4
NAGA
CYCS
IER3
SAMD9L
MIR29B1
XDH
SERPINF2
IFNA17
LMNB1
F13B
DDR1
PBX2
NECTIN2
ATF6B
LMAN1
CASP9
NCL
SRF
IL36RN
CCL8
IL27
NOS1
TLR1
PITX1
HTR2A
CCR9
C6orf15
UBC
SOCS6
MBD3
PGR
NELFE
ZBTB12
TMEM94
GHR
RPLP2
HECTD4
H2AX
BACH2
BRD2
B3GALT4
VPS52
PRKG1
H19
SERPINB1
DUSP22
HCP5
IKBKB
GATA1
PDCD1LG2
SCO2
TGM5
TMC2
ADAM17
HPS1
EGR2
ANKS1A
ARID3A
PTK2
TNFRSF14
RNASE3
GAL
FGA
KRT2
SRSF1
VARS2
ASPM
ABCC6
MBD1
SNHG32
CYP21A1P
SOD2
TCF19
TRAF3IP2
MSN
PELI1
IL36G
TRAF2
PHYH
SEZ6L2
DDAH2
KIFC1
PPT2
WDR46
FKBPL
EGFL8
GPANK1
SAPCD1
HLA-DRB6
ACAN
ERBB3
PRPF18
CCDC38
ARMH4
OSM
ATP7B
HSPA8
PRLR
MDGA2
PLA2G6
IGHM
SNAPC5
IL3RA
FGF4
APEX1
HSPA1B
LRRK2
PVALB
NKX2-2
VIP
SP1
CYP1A2
SNX31
DEK
TRIM39
MUCL3
HSPA1L
AFP
RDX
ACKR3
RAD52
HDAC6
MNDA
IRGM
FLT3LG
SLC22A4
CFHR1
PHLDB1
AGT
PSORS1C2
ADD2
CENPC
IL36A
S100A6
IFNL1
RPP21
BCHE
CDK2
PGAP1
ESR2
OPRM1
MIR126
ICA1
DEFB1
FYN
RECK
NRIP1
IL18R1
TSC22D3
POLR1C
CRB1
TYMS
LRP2
GRN
USP7
IL20
NFATC2
PATZ1
COIL
CEBPB
PLA2G2A
ACKR2
RIPK2
CSN1S1
CD200
FCER1A
MAPK14
CSNK2A1
CHI3L1
CCL18
LCE3C
LCE3B
IGH
TBP
APOC3
MIR30E
FLOT1
ZNRD1
GNL1
LY6G5B
HLA-L
ITPR3
SHOC2
CGA
ENTPD1
HTR1A
EIF2AK2
AHI1
RPL6
PTPN13
FOXO3
ADRA2C
CORO1A
CREBBP
RFX1
LOC110806262
IL6ST
RUNX3
HSPA5
DNPEP
SPN
IL17C
MAP2
NGFR
TNNT2
REL
STAT2
LIMK1
TSPYL2
MIR483
TREH
DHFR
MIR196A1
ATP8A1
MTNR1B
LAMP2
HRH1
FCGRT
ICAM3
LZTR1
DRD4
RGL2
DKK1
S100A4
GUSB
CHD3
KRT13
RXRB
ERG
IGFBP3
CCNB1
CYP24A1
CCNA2
DUSP6
VHL
PLA2G7
CCL1
PRKACA
GP1BA
CHD7
SCG5
LEF1
TET3
RGL1
NEGR1
RABGAP1L
NAALADL2
ANKRD44
FCHSD2
GLT1D1
SH2B3
TNFSF18
GC
PRKAR2B
FCN1
P2RY2
AIF1
MADCAM1
BOK
LOC111365141
L1CAM
MS4A2
LAMP1
FST
NAA25
LDLR
GABRA1
MAP1LC3B
VANGL2
ABHD6
MDC1
RPS10
PON3
MIR125B2
NAGLU
PBX1
DGUOK
RARA
PTPN2
INSR
ATG7
ZNF804A
PNOC
SEMA5A
POLR3B
HS6ST1
PROKR2
CDK6
CYP17A1
NR5A1
TACR3
MAPK10
IFNK
S100A12
KAT5
F2R
TPI1
TCF4
LILRB2
FLT3
PRKAR2A
SPINK5
CDSN
LHCGR
AHSG
UBASH3A
CD200R1
DEFA1
DEFA3
JCHAIN
AGTR2
PSMB9
IL17B
LILRA2
MAGEB2
TSGA10
SUN2
TOLLIP
BCR
MIR98
SLC1A7
ALPL
PLA2G10
IFNA5
PEX5
DSTYK
ESM1
CCR8
OPRK1
SLC8A1
NAMPT
RPS6KB1
BIN1
PIN1
PYCARD
ABL1
TIPIN
HSPB1
RUNX1
IGES
TUBB
EFNA5
HDAC2
DAG1
KDM4C
TGIF1
MIR130A
HELLS
TNFRSF12A
LCP2
RAD51
TRPC6
OPRD1
GSN
NDN
IL11
PTPN3
PRPS1
SMAD1
HRH4
HLA-E
HDAC7
ATP6V1G2
MIR485
CBS
EIF4E
ETS2
TCF3
TAOK3
GBA
LPP
AHCY
CD207
AQP1
GABBR1
CCHCR1
KDM6B
TCOF1
RXRA
DDIT3
CSNK2A2
MIR3074
ABCC1
CD58
P2RY12
PTHLH
TNFSF8
TGM3
IL1F10
TMTC2
EIF2AK3
ITGA2
TAPBP
PREP
DCK
SLC4A1
HCFC1
NEK7
PTN
ZEB1
ETV6
BPI
C3AR1
ADSL
MMP12
IL34
MSR1
CPA6
TSHR
HCG23
HCG25
HLA-DQB1-AS1
ENSG00000263020
NONHSAG045982.2
HSALNG0049430
NAPGP2
SPI1
NTNG1
BIRC7
AMPH
PSENEN
PPP2R2B
SLC36A1
KLF6
IL1R2
RORA
IL1RAP
NR1H3
POLB
ITPA
IGK
CNTNAP2
SERPINB2
MYH9
ACSL5
MNAT1
CCL14
IFNE
CTHRC1
MIR29B2
PTPA
FANCE
B3GALT6
PGAP3
DOCK2
ATF3
SLC1A2
TNFRSF10C
MIR499A
CRBN
LAD1
CYP27B1
EEF2K
TGFBR3
ABCC3
ERN1
SMAD9
ALOX5AP
IRF2
UVRAG
LAP3
PTPRM
KLRB1
NCK2
TIMELESS
OASL
CD5L
AFF3
BCL2L14
PPM1H
NUCKS1
LRRC20
OR11A1
TRIM15
CWC22
MCCD1
SRC
SLC19A1
NAT1
GRIA3
ABCA4
BTK
PON2
STK17A
GAS5
FAF1
H2AC20
PSORS1C3
TARDBP
SEPTIN7
TNFRSF11A
MIR224
ZC3H12A
CMKLR1
NID1
EPHX1
RSAD2
HCG22
CDH13
PRKAR1B
USH2A
DDHD1
EP300
ENSG00000272221
FSHR
PRKAA1
SAT1
LUM
CD93
CSNK1A1L
SUGP1
LST1
TIGIT
ENHO
MIR3148
LOC110283621
F2RL2
GDI2
VKORC1
ZBTB22
DHTKD1
PI3
LINC00243
WFDC21P
SP100
TFE3
UBASH3B
ST6GAL1
ITGA5
SRD5A1
GFI1
ATXN2
MLPH
UCA1
LIPA
ATP6V0A4
ADARB2
ARFGAP3
ST18
WDR72
ZHX2
FAM124A
PDCD4
IL1RL1
LGALS3BP
VGLL3
SNCA
IL17RE
TNNT3
ATP6V1B1
POU3F1
ZC3H10
CHD4
MANF
HP
NKX2-5
LRRC34
TTF2
ITK
MTRR
MIR181A2
ITGA3
CTSL
FOSL2
IL4I1
CUBN
ATXN1
EFEMP2
INTS10
GRIN2B
RASSF2
PFN2
GPX4
NPPA
GPRC5A
PICK1
DCTN4
MYNN
STMN3
ADO
RBM22
ZFP90
CCDC69
C6orf136
SMIM3
TRIM39-RPP21
HCG20
HCG21
DDR1-DT
MHENCR
ENSG00000238280
ENSG00000249738
RPS17P1
LINC02829
lnc-DDR1-4
NONHSAG044958.2
RF00017-5399
ENSG00000237669
RF00017-5404
PRKCQ
SMAD6
TBXT
CTNNA1
KEAP1
KLC2
MSTO1
USF1
A2M
CCND3
CD52
APOA1-AS
GPR35
RBM28
TRAPPC11
C4BPB
CNTN6
CHI3L2
RSBN1
SUOX
SF3B1
MT-ATP6
TRIM27
ANG
TNFSF9
GRM3
TGM2
PCSK9
MTHFD1
COL11A2
SAA4
KIR3DL3
OR2B3
HLA-F-AS1
RPL5
FAP
KLRG1
RGS1
LRP1
MCAM
WLS
MTG1
ARHGAP45
GAS1
TAF11
RECQL5
CSF1R
CCDC22
MT2A
RNF114
ANXA11
STAMBP
SGMS1
KIAA1109
CHD2
FYB1
H3-3B
H2AC21
ADAMTSL1
ITGA8
RMI2
PLAU
INPP5D
MUC22
HCG18
WASF5P
STUB1
REEP2
RPA2
SEMA4D
POU2AF1
CD8B
LAMA1
RAB6A
ALDH2
PVT1
KLRC2
FLII
EEF1A1
PRKN
RAD50
SMARCE1
TOR1B
DPF3
APOLD1
PROC
GFRA1
PTGER3
CD177
RELA
MORC3
EPHA3
SKI
CERT1
SLC12A5
ZNF335
H3C2
H2AC4
FUS
HMGN2
LRRC56
MIB2
EEF2
ACO1
SERPINB13
MASP1
CHRM1
CDT1
IGFBP2
MCM6
MAPK13
IGF2BP3
HNMT
IRAK3
CPB2
AMT
INS-IGF2
SMS
SRP72
EGR1
EIF4EBP1
EIF4G1
UMOD
RAC2
BIRC2
MAP2K5
CAMK2G
ACTG2
ACADS
RPS14
FLNC
NAT9
PRR12
BEND6
TENT4A
RYR2
HIPK2
PDE4A
ARMC3
FOXP1
CD33
FURIN
MAP4K3
SCARB1
IRAK2
IGKC
MACROH2A1
TMSB10
CRLS1
MFHAS1
RARB
EMCN
INHBA
PTPRT
MX2
MMP19
SEM1
PACS1
SLC9A2
PRIM2
SLC22A5
ERAP1
KLF12
TENM3
CABIN1
UBTF
CFL1
CHRNA3
HMGCR
ARNT
PTGER2
CAST
FGL2
PRDX6
HADH
SLC1A4
GGPS1
NRF1
EFNA4
VTI1B
PEX13
POGLUT1
EIF4H
PTPRH
KAT8
NADSYN1
AAGAB
TEAD3
SLC25A28
STBD1
COPS8
NHLH1
FAM3D-AS1
NFIL3
NOTCH2
MIR302D
CTSS
WARS1
PHB
HARS1
RPA3
CCL23
GRB10
GOLGA4
DHX9
INPP4A
CENPJ
MSRA
OVOL1
SAG
ADAM33
PTPRN2
UBQLN1
MORF4L1
NCSTN
SNURF
ZMIZ1
RAD51B
UBAC2
PGPEP1
PDSS2
PUF60
CD3E
MGAT5
SKP1
TMEM132C
EPAS1
PDE2A
CBX5
RPS26
YES1
SERPINB3
H2BS1
CRYAA
EFNA1
SLC17A3
PPARD
TAS1R3
INHA
RPS13
CDK5
NUP62
STMN1
MGAT3
EPHA5
CAMK1D
TRIM9
SRRM4
MAFB
CYP2A6
IRF9
CNTN1
SORBS1
GLS
FSTL3
MON2
SRPK1
CDH23
S1PR1
NXF1
GRB2
SHROOM3
CAPN1
NCR2
TNKS
KSR1
SPRED2
FNBP1
CLNK
VCP
RASSF5
CTNNA3
ZNF365
S1PR4
GDF15
PTGFR
ADPRH
SYT1
KDM4B
PPIF
GRAP2
DAB2
ACOX2
KALRN
AFF4
SMYD3
ST8SIA4
DUSP16
PINX1
SYN2
NAB1
CEPT1
CYTH4
DRAM2
BOLA3
ARID3B
ARID4B
SORCS2
ETV7
FAM120B
SRGAP2
SPPL3
KIAA1217
FCAMR
PHTF1
LMAN1L
GON4L
FAM171A1
IQCH
SBNO2
SERTAD2
WDR27
FAM47E
ZNF322
SEPTIN11
CARMIL1
PRAG1
SPATA48
JAZF1-AS1
CSMD1
KCNC1
TEP1
SAA1
MIRLET7I
SRPK2
NUMA1
IREB2
GTF2B
RBP3
PSIP1
AMBRA1
MEG3
MAP3K11
SSTR3
PTBP1
LTBP3
SKAP2
CTSW
ADAM15
STARD3
IL18RAP
PAPOLG
PYGO2
NOC2L
KCNK7
NKX2-3
GSDMA
MEX3D
PRSS53
EIF1AD
ZFPL1
EHBP1L1
CAVIN1
FAM89B
ZNF391
MIR1537
LINC01185
MIR3144
RPL21P33
UBE2D1
KHDRBS1
RAI1
MAGI1
LAMB1
CYP4A11
BLNK
PRKCH
PARK7
OLR1
HMGA1
GALNS
FUT8
MEF2B
CNTNAP5
AARS1
NPSR1
HSPB8
GOLGA1
LINGO2
PLD5
GOLGA3
SCAF11
OGDH
DLK1
CACNB1
DIO3
ADGRG1
CDH22
POLR3C
ITPR2
ELMO1
SGCZ
PIM1
ADRB1
BDKRB1
LSM4
SNRPG
POLR3K
SIK2
KTN1
KIF5A
CEBPA
BST1
ITPR1
PIKFYVE
CHRM2
RALA
POU2F1
B4GALT1
CACNA1E
LBP
SLC8A3
REG1A
ITGA11
SDCCAG8
DPP6
ROBO2
EPB41L3
NRG3
GREM2
CADPS
AADAC
PTPRR
RGS7
GPM6A
MEGF10
LRRC4C
FMN2
PARVB
GPR158
CEP170
DPP10
ALDH1L2
LSM1
LRP1B
ARHGAP24
EPB41L2
AUTS2
UNC5B
SIPA1L2
STAB2
ELL2
COL19A1
MTSS1
LRRTM4
FMNL2
SMYD1
KCNIP4
POU6F2
ANO2
HUNK
JAKMIP1
TMEM132D
RAB3C
TBC1D14
SYT9
CPQ
FRY
UMODL1
SHISA6
ZNF804B
SNTG1
CTIF
ZNF385D
RELL1
L3MBTL4
ZP4
KIAA1257
WDR64
BORCS8-MEF2B
UBE2E1
MAPK11
MAPK12
IGFBP7
ELAVL1
SPAG9
XCL1
SBF1
MMEL1
PRKD1
DHODH
SLC9A3R1
DGKZ
SLC26A4
SUCNR1
OPN3
LPO
DNAH10
CEP131
TOPAZ1
SLEB6
POLA1
PEP
IGFR2
CD32
C3DR
TIL3
SLEB11
IDDM12
SLEB2
AGS1
SLEB16
PBT
OCTN2
IFNB2
IBD14
DNL1
AGS5
VEODS
PTPN8
SLEB9
SLEB1
CELIAC3
CRV
MASTC
CDSP
BSF2
SLEB10
DCIP
LYP
CVID7
MELIOS
ALPS5
HERNS
CHBL2
SCD
PPP2CA
