# Supplementary material for: Investigating the Molecular Mechanism of Xijiao Dihuang Decoction for the Treatment of SLE Based on Network Pharmacology and Molecular Docking Analysis
Source: Biomed Res Int. 2022 Jan 20;2022:5882346. doi: 10.1155/2022/5882346 (PMC8794658; doi:10.1155/2022/5882346)
Supplement: Supplementary Materials — Table S1: all the potential targets of XJDHT. Table S2: known SLE-related targets. Table S3: XJDHT shared 129 intersection targets with known SLE-related targets. Table S4: protein-protein interaction information of XJDHT targets for SLE in STRING 11.0. Table S5: results for GO pathway enrichment analysis. Table S6: results for KEGG pathway enrichment analysis. [file 5882346.f1.zip › Table S3.txt]

CDK2
ESR1
AR
PGR
HSP90AA1
RELA
CDKN1A
MMP2
MMP9
NFKBIA
CXCL8
PRKCB
IGF2
GSTM1
PTGS1
PTGS2
RXRA
GABRA1
CHRM1
CHRM2
TNF
IL6
CD14
LBP
PRKACA
DPP4
PIK3CG
PRSS1
AKT1
BCL2
FOS
BAX
CASP3
TP53
HIF1A
FOSL2
CDK1
CCNB1
MPO
AHR
CYCS
F10
CHRM3
HTR2A
ADRB2
SLC6A4
OPRM1
CASP9
JUN
CASP8
TGFB1
PON1
MAP2
PLAU
MAOA
ADRB1
NOS2
TEP1
EDN1
ERBB2
PPARG
LPL
SERPINE1
BDNF
HMGCR
PPARD
CRP
INS
PLG
DNPEP
F2
NOS3
ACHE
IKBKB
MAPK8
XDH
MMP1
STAT1
HMOX1
CYP3A4
CYP1A1
ICAM1
SELE
VCAM1
ALOX5AP
INSR
MMP3
EGFR
CCND1
BCL2L1
MAPK1
IL10
TOP1
MYC
F3
GJA1
IL1B
BIRC5
HSPB1
IL2
PLAT
THBD
IFNG
IL1A
NCF1
NFE2L2
CXCL11
CXCL10
CHUK
SPP1
E2F1
IGFBP3
CD40LG
IRF1
ERBB3
VCP
BCHE
CHI3L1
CA2
NOS1
TPI1
MTHFD1
SRC
MMP12
F13A1
GPT
AARS1
SLC36A1
GPI
