# Supplementary material for: Investigating the Molecular Mechanism of Xijiao Dihuang Decoction for the Treatment of SLE Based on Network Pharmacology and Molecular Docking Analysis
Source: Biomed Res Int. 2022 Jan 20;2022:5882346. doi: 10.1155/2022/5882346 (PMC8794658; doi:10.1155/2022/5882346)
Supplement: Supplementary Materials — Table S1: all the potential targets of XJDHT. Table S2: known SLE-related targets. Table S3: XJDHT shared 129 intersection targets with known SLE-related targets. Table S4: protein-protein interaction information of XJDHT targets for SLE in STRING 11.0. Table S5: results for GO pathway enrichment analysis. Table S6: results for KEGG pathway enrichment analysis. [file 5882346.f1.zip › Table S4.txt]

#node1	node2	node1_string_id	node2_string_id	neighborhood_on_chromosome	gene_fusion	phylogenetic_cooccurrence	homology	coexpression	experimentally_determined_interaction	database_annotated	automated_textmining	combined_score
ADRB2	CHRM1	9606.ENSP00000305372	9606.ENSP00000306490	0	0	0	0.681	0.049	0	0.900	0.498	0.915
ADRB2	F2	9606.ENSP00000305372	9606.ENSP00000308541	0	0	0	0	0	0.097	0.900	0.173	0.918
ADRB2	EDN1	9606.ENSP00000305372	9606.ENSP00000368683	0	0	0	0	0	0	0.900	0.398	0.937
ADRB2	SRC	9606.ENSP00000305372	9606.ENSP00000362680	0	0	0	0	0	0.494	0	0.980	0.989
AHR	AR	9606.ENSP00000242057	9606.ENSP00000363822	0	0	0	0	0	0.470	0	0.833	0.908
AHR	SRC	9606.ENSP00000242057	9606.ENSP00000362680	0	0	0	0	0	0	0	0.967	0.967
AHR	RELA	9606.ENSP00000242057	9606.ENSP00000384273	0	0	0	0	0	0.486	0	0.980	0.989
AHR	STAT1	9606.ENSP00000242057	9606.ENSP00000354394	0	0	0	0	0.062	0.182	0	0.988	0.990
AHR	CYP1A1	9606.ENSP00000242057	9606.ENSP00000369050	0	0	0	0	0.062	0	0.900	0.934	0.993
AHR	ESR1	9606.ENSP00000242057	9606.ENSP00000405330	0	0	0	0	0	0.873	0	0.990	0.998
AHR	HSP90AA1	9606.ENSP00000242057	9606.ENSP00000335153	0	0	0	0	0	0.885	0.900	0.990	0.999
AKT1	IL2	9606.ENSP00000451828	9606.ENSP00000226730	0	0	0	0	0	0	0.900	0.682	0.966
AKT1	HSPB1	9606.ENSP00000451828	9606.ENSP00000248553	0	0	0	0	0	0.760	0	0.982	0.995
AKT1	TEP1	9606.ENSP00000451828	9606.ENSP00000262715	0	0	0	0	0.062	0.102	0.900	0.124	0.916
AKT1	ERBB3	9606.ENSP00000451828	9606.ENSP00000267101	0	0	0	0	0	0.320	0.900	0.845	0.988
AKT1	TP53	9606.ENSP00000451828	9606.ENSP00000269305	0	0	0	0	0.053	0.201	0.900	0.877	0.989
AKT1	NCF1	9606.ENSP00000451828	9606.ENSP00000289473	0	0	0	0	0	0.213	0	0.984	0.987
AKT1	NOS3	9606.ENSP00000451828	9606.ENSP00000297494	0	0	0	0	0.049	0.879	0.900	0.988	0.999
AKT1	BCL2L1	9606.ENSP00000451828	9606.ENSP00000302564	0	0	0	0	0.065	0.270	0.900	0.982	0.998
AKT1	INSR	9606.ENSP00000451828	9606.ENSP00000303830	0	0	0	0.559	0.052	0.182	0.900	0.730	0.942
AKT1	CASP3	9606.ENSP00000451828	9606.ENSP00000311032	0	0	0	0	0	0.475	0	0.882	0.935
AKT1	NOS2	9606.ENSP00000451828	9606.ENSP00000327251	0	0	0	0	0.063	0.077	0.900	0.646	0.965
AKT1	CASP9	9606.ENSP00000451828	9606.ENSP00000330237	0	0	0	0	0	0.231	0.900	0.814	0.984
AKT1	HSP90AA1	9606.ENSP00000451828	9606.ENSP00000335153	0	0	0	0	0.062	0.946	0.900	0.991	0.999
AKT1	E2F1	9606.ENSP00000451828	9606.ENSP00000345571	0	0	0	0	0.092	0.075	0.900	0.486	0.951
AKT1	PIK3CG	9606.ENSP00000451828	9606.ENSP00000352121	0	0	0	0	0.063	0.184	0.900	0.839	0.986
AKT1	STAT1	9606.ENSP00000451828	9606.ENSP00000354394	0	0	0	0	0	0.294	0.900	0.702	0.977
AKT1	CHUK	9606.ENSP00000451828	9606.ENSP00000359424	0	0	0	0.593	0	0.872	0.900	0.898	0.991
AKT1	CD40LG	9606.ENSP00000451828	9606.ENSP00000359663	0	0	0	0	0	0.056	0.900	0.493	0.947
AKT1	JUN	9606.ENSP00000451828	9606.ENSP00000360266	0	0	0	0	0	0.057	0.800	0.877	0.974
AKT1	SRC	9606.ENSP00000451828	9606.ENSP00000362680	0	0	0.391	0.562	0.098	0.683	0.900	0.986	0.985
AKT1	AR	9606.ENSP00000451828	9606.ENSP00000363822	0	0	0	0	0	0.870	0	0.847	0.979
AKT1	EDN1	9606.ENSP00000451828	9606.ENSP00000368683	0	0	0	0	0.062	0	0.900	0.673	0.966
AKT1	INS	9606.ENSP00000451828	9606.ENSP00000380432	0	0	0	0	0	0	0.900	0.908	0.990
AKT1	BCL2	9606.ENSP00000451828	9606.ENSP00000381185	0	0	0	0	0.062	0	0.900	0.457	0.944
AKT1	CDKN1A	9606.ENSP00000451828	9606.ENSP00000384849	0	0	0	0	0	0.789	0.900	0.710	0.993
AKT1	ESR1	9606.ENSP00000451828	9606.ENSP00000405330	0	0	0	0	0.055	0.297	0.900	0.805	0.985
AKT1	RXRA	9606.ENSP00000451828	9606.ENSP00000419692	0	0	0	0	0.082	0.077	0.900	0.322	0.934
AKT1	IKBKB	9606.ENSP00000451828	9606.ENSP00000430684	0	0	0	0.601	0	0.784	0.900	0.716	0.983
AKT1	HIF1A	9606.ENSP00000451828	9606.ENSP00000437955	0	0	0	0	0	0.261	0.900	0.887	0.990
AKT1	NOS1	9606.ENSP00000451828	9606.ENSP00000477999	0	0	0	0	0.049	0.077	0.800	0.589	0.918
AKT1	MYC	9606.ENSP00000451828	9606.ENSP00000479618	0	0	0	0	0.051	0.143	0.900	0.859	0.987
AR	CCND1	9606.ENSP00000363822	9606.ENSP00000227507	0	0	0	0	0.061	0.839	0.900	0.921	0.998
AR	EGFR	9606.ENSP00000363822	9606.ENSP00000275493	0	0	0	0	0.063	0.698	0	0.966	0.989
AR	PRKACA	9606.ENSP00000363822	9606.ENSP00000309591	0	0	0	0	0	0	0.900	0.094	0.905
AR	HSP90AA1	9606.ENSP00000363822	9606.ENSP00000335153	0	0	0	0	0	0.884	0.900	0.989	0.999
AR	CASP8	9606.ENSP00000363822	9606.ENSP00000351273	0	0	0	0	0	0.345	0.900	0.614	0.972
AR	JUN	9606.ENSP00000363822	9606.ENSP00000360266	0	0	0	0	0	0.499	0	0.928	0.962
AR	SRC	9606.ENSP00000363822	9606.ENSP00000362680	0	0	0	0	0	0.839	0.900	0.989	0.999
AR	MAPK8	9606.ENSP00000363822	9606.ENSP00000378974	0	0	0	0	0	0	0.900	0.285	0.925
BAX	TP53	9606.ENSP00000293288	9606.ENSP00000269305	0	0	0	0	0.051	0.738	0.900	0.681	0.991
BAX	MAPK8	9606.ENSP00000293288	9606.ENSP00000378974	0	0	0	0	0	0.281	0.900	0.394	0.952
BAX	CYCS	9606.ENSP00000293288	9606.ENSP00000307786	0	0	0	0	0.042	0.281	0.900	0.767	0.981
BAX	BCL2L1	9606.ENSP00000293288	9606.ENSP00000302564	0	0	0	0.643	0.047	0.913	0.900	0.709	0.993
BAX	BCL2	9606.ENSP00000293288	9606.ENSP00000381185	0	0	0	0.645	0	0.981	0.900	0.758	0.998
BCL2	MAPK1	9606.ENSP00000381185	9606.ENSP00000215832	0	0	0	0	0	0.462	0.900	0.222	0.954
BCL2	TP53	9606.ENSP00000381185	9606.ENSP00000269305	0	0	0	0	0.051	0.884	0.900	0.628	0.995
BCL2	BCL2L1	9606.ENSP00000381185	9606.ENSP00000302564	0	0	0	0.898	0	0.870	0.900	0.627	0.987
BCL2	CYCS	9606.ENSP00000381185	9606.ENSP00000307786	0	0	0	0	0	0.225	0.900	0.619	0.967
BCL2	MAPK8	9606.ENSP00000381185	9606.ENSP00000378974	0	0	0	0	0	0.471	0.900	0.258	0.957
BCL2	RXRA	9606.ENSP00000381185	9606.ENSP00000419692	0	0	0	0	0	0.057	0.900	0	0.901
BCL2	ESR1	9606.ENSP00000381185	9606.ENSP00000405330	0	0	0	0	0.069	0.057	0.900	0.244	0.924
BCL2L1	MAPK1	9606.ENSP00000302564	9606.ENSP00000215832	0	0	0	0	0.048	0	0.900	0.460	0.944
BCL2L1	TP53	9606.ENSP00000302564	9606.ENSP00000269305	0	0	0	0	0.051	0.977	0.900	0.990	0.999
BCL2L1	PRKACA	9606.ENSP00000302564	9606.ENSP00000309591	0	0	0	0	0.065	0	0.900	0.076	0.906
BCL2L1	CASP3	9606.ENSP00000302564	9606.ENSP00000311032	0	0	0	0	0	0.178	0	0.900	0.915
BCL2L1	CASP9	9606.ENSP00000302564	9606.ENSP00000330237	0	0	0	0	0.056	0.724	0	0.905	0.973
BCL2L1	MAPK8	9606.ENSP00000302564	9606.ENSP00000378974	0	0	0	0	0	0.690	0.800	0.607	0.973
BCL2L1	CASP8	9606.ENSP00000302564	9606.ENSP00000351273	0	0	0	0	0.052	0.727	0	0.916	0.976
BCL2L1	CYCS	9606.ENSP00000302564	9606.ENSP00000307786	0	0	0	0	0	0.681	0.900	0.906	0.996
BDNF	SLC6A4	9606.ENSP00000414303	9606.ENSP00000261707	0	0	0	0	0.049	0	0	0.910	0.911
BDNF	TP53	9606.ENSP00000414303	9606.ENSP00000269305	0	0	0	0	0	0	0.900	0.510	0.948
BDNF	MMP3	9606.ENSP00000414303	9606.ENSP00000299855	0	0	0	0	0	0	0.900	0.351	0.932
BDNF	PLG	9606.ENSP00000414303	9606.ENSP00000308938	0	0	0	0	0	0.078	0.900	0.660	0.965
BDNF	MAPK8	9606.ENSP00000414303	9606.ENSP00000378974	0	0	0	0	0.049	0	0.900	0.358	0.933
BIRC5	CCND1	9606.ENSP00000301633	9606.ENSP00000227507	0	0	0	0	0.085	0	0.900	0.591	0.959
BIRC5	CCNB1	9606.ENSP00000301633	9606.ENSP00000256442	0	0	0	0	0.887	0.153	0	0.683	0.967
BIRC5	TP53	9606.ENSP00000301633	9606.ENSP00000269305	0	0	0	0	0.093	0	0.900	0.595	0.960
BIRC5	CASP9	9606.ENSP00000301633	9606.ENSP00000330237	0	0	0	0	0	0.771	0	0.581	0.900
BIRC5	HIF1A	9606.ENSP00000301633	9606.ENSP00000437955	0	0	0	0	0	0	0.900	0.334	0.930
BIRC5	FOS	9606.ENSP00000301633	9606.ENSP00000306245	0	0	0	0	0	0.062	0.900	0.321	0.930
BIRC5	MYC	9606.ENSP00000301633	9606.ENSP00000479618	0	0	0	0	0.102	0.063	0.900	0.556	0.957
BIRC5	CDK1	9606.ENSP00000301633	9606.ENSP00000378699	0	0	0	0	0.963	0.462	0	0.600	0.991
CASP3	MAPK1	9606.ENSP00000311032	9606.ENSP00000215832	0	0	0	0	0.048	0.057	0.800	0.578	0.914
CASP3	TP53	9606.ENSP00000311032	9606.ENSP00000269305	0	0	0	0	0.062	0.270	0	0.900	0.925
CASP3	CYCS	9606.ENSP00000311032	9606.ENSP00000307786	0	0	0	0	0.063	0	0.900	0.952	0.995
CASP3	TOP1	9606.ENSP00000311032	9606.ENSP00000354522	0	0	0	0	0	0.263	0.900	0.559	0.964
CASP3	CASP8	9606.ENSP00000311032	9606.ENSP00000351273	0	0	0	0.835	0.062	0.768	0.900	0.960	0.980
CASP3	CASP9	9606.ENSP00000311032	9606.ENSP00000330237	0	0	0	0.833	0	0.870	0.900	0.968	0.988
CASP3	CDKN1A	9606.ENSP00000311032	9606.ENSP00000384849	0	0	0	0	0	0.770	0.800	0.883	0.994
CASP8	MAPK1	9606.ENSP00000351273	9606.ENSP00000215832	0	0	0	0	0	0.282	0.900	0.532	0.963
CASP8	IL1B	9606.ENSP00000351273	9606.ENSP00000263341	0	0	0	0	0.063	0.182	0.900	0.715	0.975
CASP8	TP53	9606.ENSP00000351273	9606.ENSP00000269305	0	0	0	0	0.143	0.270	0.800	0.839	0.977
CASP8	CYCS	9606.ENSP00000351273	9606.ENSP00000307786	0	0	0	0	0.063	0	0	0.905	0.907
CASP8	RELA	9606.ENSP00000351273	9606.ENSP00000384273	0	0	0	0	0.062	0	0.900	0.571	0.956
CASP8	IKBKB	9606.ENSP00000351273	9606.ENSP00000430684	0	0	0	0	0.062	0.317	0.900	0.579	0.969
CASP8	SRC	9606.ENSP00000351273	9606.ENSP00000362680	0	0	0	0	0	0.497	0	0.964	0.981
CASP8	CHUK	9606.ENSP00000351273	9606.ENSP00000359424	0	0	0	0	0.053	0.317	0.900	0.830	0.987
CASP8	TNF	9606.ENSP00000351273	9606.ENSP00000398698	0	0	0	0	0.062	0.282	0.900	0.868	0.989
CASP9	MAPK1	9606.ENSP00000330237	9606.ENSP00000215832	0	0	0	0	0	0.282	0.900	0.570	0.966
CASP9	CYCS	9606.ENSP00000330237	9606.ENSP00000307786	0	0	0	0	0.063	0.680	0.900	0.991	0.999
CCNB1	CCND1	9606.ENSP00000256442	9606.ENSP00000227507	0	0	0	0.650	0.097	0.078	0.900	0.876	0.937
CCNB1	E2F1	9606.ENSP00000256442	9606.ENSP00000345571	0	0	0	0	0.250	0.171	0.900	0.554	0.968
CCNB1	CDKN1A	9606.ENSP00000256442	9606.ENSP00000384849	0	0	0	0	0	0.898	0.900	0.908	0.998
CCNB1	CDK2	9606.ENSP00000256442	9606.ENSP00000266970	0	0	0	0	0.421	0.982	0.900	0.991	0.999
CCNB1	CDK1	9606.ENSP00000256442	9606.ENSP00000378699	0	0	0	0	0.968	0.999	0.900	0.995	0.999
CCND1	TP53	9606.ENSP00000227507	9606.ENSP00000269305	0	0	0	0	0	0.270	0	0.883	0.911
CCND1	HIF1A	9606.ENSP00000227507	9606.ENSP00000437955	0	0	0	0	0	0	0.900	0.686	0.967
CCND1	E2F1	9606.ENSP00000227507	9606.ENSP00000345571	0	0	0	0	0.078	0.104	0.900	0.715	0.973
CCND1	RELA	9606.ENSP00000227507	9606.ENSP00000384273	0	0	0	0	0	0.486	0.900	0.602	0.977
CCND1	JUN	9606.ENSP00000227507	9606.ENSP00000360266	0	0	0	0	0	0.270	0.900	0.774	0.982
CCND1	SRC	9606.ENSP00000227507	9606.ENSP00000362680	0	0	0	0	0.068	0.270	0.900	0.791	0.983
CCND1	FOS	9606.ENSP00000227507	9606.ENSP00000306245	0	0	0	0	0	0.494	0.900	0.775	0.987
CCND1	MYC	9606.ENSP00000227507	9606.ENSP00000479618	0	0	0	0	0.069	0	0.900	0.919	0.991
CCND1	CDK1	9606.ENSP00000227507	9606.ENSP00000378699	0	0	0	0	0.096	0.804	0.720	0.861	0.992
CCND1	CDKN1A	9606.ENSP00000227507	9606.ENSP00000384849	0	0	0	0	0.085	0.983	0.900	0.990	0.999
CCND1	CDK2	9606.ENSP00000227507	9606.ENSP00000266970	0	0	0	0	0.087	0.898	0.800	0.994	0.999
CCND1	ESR1	9606.ENSP00000227507	9606.ENSP00000405330	0	0	0	0	0	0.867	0.900	0.987	0.999
CD14	LBP	9606.ENSP00000304236	9606.ENSP00000217407	0	0	0	0	0.063	0.675	0.650	0.876	0.985
CD40LG	NFKBIA	9606.ENSP00000359663	9606.ENSP00000216797	0	0	0	0	0	0.062	0.900	0.506	0.949
CD40LG	PIK3CG	9606.ENSP00000359663	9606.ENSP00000352121	0	0	0	0	0.088	0.056	0.900	0.240	0.925
CD40LG	MAPK8	9606.ENSP00000359663	9606.ENSP00000378974	0	0	0	0	0	0.058	0.900	0.245	0.922
CD40LG	TNF	9606.ENSP00000359663	9606.ENSP00000398698	0	0	0	0	0.076	0	0.600	0.822	0.928
CD40LG	RELA	9606.ENSP00000359663	9606.ENSP00000384273	0	0	0	0	0	0	0.900	0.547	0.952
CDK1	CDK2	9606.ENSP00000378699	9606.ENSP00000266970	0	0	0.441	0.968	0.680	0.617	0.900	0.978	0.987
CDK1	TP53	9606.ENSP00000378699	9606.ENSP00000269305	0	0	0	0	0.096	0.680	0	0.927	0.977
CDK1	HSP90AA1	9606.ENSP00000378699	9606.ENSP00000335153	0	0	0	0	0.087	0.428	0	0.869	0.926
CDK1	E2F1	9606.ENSP00000378699	9606.ENSP00000345571	0	0	0	0	0.257	0.519	0.900	0.584	0.983
CDK1	SRC	9606.ENSP00000378699	9606.ENSP00000362680	0	0	0.259	0.648	0.062	0.285	0.900	0.769	0.950
CDK1	RXRA	9606.ENSP00000378699	9606.ENSP00000419692	0	0	0	0	0	0.057	0.900	0.099	0.907
CDK1	CDKN1A	9606.ENSP00000378699	9606.ENSP00000384849	0	0	0	0	0.052	0.908	0.900	0.973	0.999
CDK2	MAPK1	9606.ENSP00000266970	9606.ENSP00000215832	0	0	0.399	0.863	0.049	0.235	0.900	0.615	0.931
CDK2	MYC	9606.ENSP00000266970	9606.ENSP00000479618	0	0	0	0	0.118	0.310	0.650	0.787	0.948
CDK2	E2F1	9606.ENSP00000266970	9606.ENSP00000345571	0	0	0	0	0.172	0.779	0.900	0.808	0.996
CDK2	CDKN1A	9606.ENSP00000266970	9606.ENSP00000384849	0	0	0	0	0.052	0.998	0.900	0.994	0.999
CDK2	TP53	9606.ENSP00000266970	9606.ENSP00000269305	0	0	0	0	0.095	0.790	0.900	0.970	0.999
CDKN1A	TP53	9606.ENSP00000384849	9606.ENSP00000269305	0	0	0	0	0	0.968	0.900	0.903	0.999
CDKN1A	NOS2	9606.ENSP00000384849	9606.ENSP00000327251	0	0	0	0	0	0.105	0.900	0.150	0.917
CDKN1A	HSP90AA1	9606.ENSP00000384849	9606.ENSP00000335153	0	0	0	0	0	0.270	0.600	0.724	0.912
CDKN1A	E2F1	9606.ENSP00000384849	9606.ENSP00000345571	0	0	0	0	0.052	0.273	0.900	0.672	0.974
CDKN1A	STAT1	9606.ENSP00000384849	9606.ENSP00000354394	0	0	0	0	0.058	0	0.900	0.526	0.951
CDKN1A	JUN	9606.ENSP00000384849	9606.ENSP00000360266	0	0	0	0	0.079	0.270	0.900	0.616	0.970
CDKN1A	SRC	9606.ENSP00000384849	9606.ENSP00000362680	0	0	0	0	0.076	0.059	0.900	0.459	0.946
CDKN1A	MAPK8	9606.ENSP00000384849	9606.ENSP00000378974	0	0	0	0	0	0.487	0.900	0.464	0.970
CDKN1A	HIF1A	9606.ENSP00000384849	9606.ENSP00000437955	0	0	0	0	0	0	0.900	0.522	0.950
CDKN1A	MYC	9606.ENSP00000384849	9606.ENSP00000479618	0	0	0	0	0	0.307	0.900	0.748	0.981
CHRM1	F2	9606.ENSP00000306490	9606.ENSP00000308541	0	0	0	0	0	0	0.900	0	0.900
CHRM1	JUN	9606.ENSP00000306490	9606.ENSP00000360266	0	0	0	0	0	0	0.900	0.062	0.902
CHRM1	EDN1	9606.ENSP00000306490	9606.ENSP00000368683	0	0	0	0	0	0	0.900	0.141	0.910
CHRM1	SRC	9606.ENSP00000306490	9606.ENSP00000362680	0	0	0	0	0	0	0.900	0.201	0.916
CHUK	NFKBIA	9606.ENSP00000359424	9606.ENSP00000216797	0	0	0	0	0.049	0.994	0.900	0.935	0.999
CHUK	IL1A	9606.ENSP00000359424	9606.ENSP00000263339	0	0	0	0	0.062	0	0.900	0.392	0.937
CHUK	PRKCB	9606.ENSP00000359424	9606.ENSP00000305355	0	0	0	0.565	0	0.686	0.900	0.261	0.970
CHUK	HSP90AA1	9606.ENSP00000359424	9606.ENSP00000335153	0	0	0	0	0	0.774	0	0.986	0.996
CHUK	IKBKB	9606.ENSP00000359424	9606.ENSP00000430684	0	0	0	0.942	0	0.922	0.900	0.992	0.992
CHUK	TNF	9606.ENSP00000359424	9606.ENSP00000398698	0	0	0	0	0.062	0.680	0.900	0.777	0.992
CHUK	RELA	9606.ENSP00000359424	9606.ENSP00000384273	0	0	0	0	0.068	0.878	0.900	0.899	0.998
CRP	TNF	9606.ENSP00000255030	9606.ENSP00000398698	0	0	0	0	0	0	0	0.911	0.911
CRP	INS	9606.ENSP00000255030	9606.ENSP00000380432	0	0	0	0	0.063	0	0	0.910	0.912
CRP	IL6	9606.ENSP00000255030	9606.ENSP00000385675	0	0	0	0	0	0	0	0.916	0.916
CXCL10	IL1A	9606.ENSP00000305651	9606.ENSP00000263339	0	0	0	0	0.121	0	0.900	0.802	0.981
CXCL10	IL1B	9606.ENSP00000305651	9606.ENSP00000263341	0	0	0	0	0.242	0	0.900	0.863	0.988
CXCL10	STAT1	9606.ENSP00000305651	9606.ENSP00000354394	0	0	0	0	0.707	0	0	0.745	0.922
CXCL10	CXCL8	9606.ENSP00000305651	9606.ENSP00000306512	0	0	0	0	0.145	0	0.600	0.879	0.955
CXCL10	IL10	9606.ENSP00000305651	9606.ENSP00000412237	0	0	0	0	0.084	0	0.900	0.866	0.986
CXCL10	CXCL11	9606.ENSP00000305651	9606.ENSP00000306884	0	0	0	0.818	0.841	0.237	0.900	0.882	0.988
CXCL10	TNF	9606.ENSP00000305651	9606.ENSP00000398698	0	0	0	0	0.216	0	0.900	0.881	0.989
CXCL10	IL6	9606.ENSP00000305651	9606.ENSP00000385675	0	0	0	0	0.175	0	0.900	0.878	0.989
CXCL8	IL1A	9606.ENSP00000306512	9606.ENSP00000263339	0	0	0	0	0.234	0	0.900	0.872	0.989
CXCL8	IL1B	9606.ENSP00000306512	9606.ENSP00000263341	0	0	0	0	0.679	0	0.900	0.948	0.998
CXCL8	PTGS2	9606.ENSP00000306512	9606.ENSP00000356438	0	0	0	0	0.753	0	0	0.778	0.943
CXCL8	JUN	9606.ENSP00000306512	9606.ENSP00000360266	0	0	0	0	0.095	0.270	0.800	0.715	0.957
CXCL8	RELA	9606.ENSP00000306512	9606.ENSP00000384273	0	0	0	0	0.065	0.753	0.900	0.681	0.991
CXCL8	TNF	9606.ENSP00000306512	9606.ENSP00000398698	0	0	0	0	0.158	0	0.900	0.921	0.992
CXCL8	IL10	9606.ENSP00000306512	9606.ENSP00000412237	0	0	0	0	0.062	0	0.900	0.947	0.994
CXCL8	IL6	9606.ENSP00000306512	9606.ENSP00000385675	0	0	0	0	0.581	0	0.900	0.947	0.997
CYCS	MAPK1	9606.ENSP00000307786	9606.ENSP00000215832	0	0	0	0	0.054	0	0.900	0.520	0.950
CYCS	HSPB1	9606.ENSP00000307786	9606.ENSP00000248553	0	0	0	0	0	0.462	0.900	0.893	0.993
CYP1A1	GSTM1	9606.ENSP00000369050	9606.ENSP00000311469	0	0	0	0	0.062	0.057	0.650	0.870	0.954
CYP1A1	CYP3A4	9606.ENSP00000369050	9606.ENSP00000337915	0	0	0.443	0.605	0.123	0.104	0.900	0.903	0.954
CYP1A1	RXRA	9606.ENSP00000369050	9606.ENSP00000419692	0	0	0	0	0.052	0.073	0.900	0.456	0.945
CYP3A4	MAOA	9606.ENSP00000337915	9606.ENSP00000340684	0	0	0	0	0.064	0	0.900	0.366	0.935
DPP4	TP53	9606.ENSP00000353731	9606.ENSP00000269305	0	0	0	0	0	0	0	0.928	0.928
DPP4	PLG	9606.ENSP00000353731	9606.ENSP00000308938	0	0	0	0	0.062	0	0	0.957	0.958
E2F1	TP53	9606.ENSP00000345571	9606.ENSP00000269305	0	0	0	0	0	0.678	0	0.925	0.975
E2F1	MYC	9606.ENSP00000345571	9606.ENSP00000479618	0	0	0	0	0.088	0	0.900	0.707	0.971
EDN1	MAPK1	9606.ENSP00000368683	9606.ENSP00000215832	0	0	0	0	0	0	0.900	0.308	0.927
EDN1	MMP2	9606.ENSP00000368683	9606.ENSP00000219070	0	0	0	0	0.062	0	0.800	0.604	0.919
EDN1	EGFR	9606.ENSP00000368683	9606.ENSP00000275493	0	0	0	0	0.098	0	0.900	0.468	0.947
EDN1	F2	9606.ENSP00000368683	9606.ENSP00000308541	0	0	0	0	0	0	0.900	0.531	0.951
EDN1	JUN	9606.ENSP00000368683	9606.ENSP00000360266	0	0	0	0	0.074	0	0.900	0.594	0.959
EDN1	MMP9	9606.ENSP00000368683	9606.ENSP00000361405	0	0	0	0	0	0	0.800	0.652	0.927
EDN1	SRC	9606.ENSP00000368683	9606.ENSP00000362680	0	0	0	0	0.060	0	0.900	0.545	0.953
EDN1	MAPK8	9606.ENSP00000368683	9606.ENSP00000378974	0	0	0	0	0	0	0.900	0.370	0.934
EDN1	HIF1A	9606.ENSP00000368683	9606.ENSP00000437955	0	0	0	0	0	0	0.900	0.641	0.962
EGFR	MAPK1	9606.ENSP00000275493	9606.ENSP00000215832	0	0	0	0.577	0	0.440	0.900	0.832	0.962
EGFR	ERBB3	9606.ENSP00000275493	9606.ENSP00000267101	0	0	0	0.913	0.062	0.972	0.900	0.991	0.997
EGFR	TP53	9606.ENSP00000275493	9606.ENSP00000269305	0	0	0	0	0	0.279	0	0.877	0.908
EGFR	ERBB2	9606.ENSP00000275493	9606.ENSP00000269571	0	0	0	0.941	0.077	0.982	0.900	0.990	0.998
EGFR	PRKCB	9606.ENSP00000275493	9606.ENSP00000305355	0	0	0	0.553	0.049	0.282	0.900	0.325	0.935
EGFR	INS	9606.ENSP00000275493	9606.ENSP00000380432	0	0	0	0	0	0	0.800	0.724	0.942
EGFR	PLAU	9606.ENSP00000275493	9606.ENSP00000361850	0	0	0	0	0.088	0	0.900	0.626	0.962
EGFR	IGFBP3	9606.ENSP00000275493	9606.ENSP00000370473	0	0	0	0	0.278	0.270	0	0.949	0.971
EGFR	HIF1A	9606.ENSP00000275493	9606.ENSP00000437955	0	0	0	0	0	0	0.900	0.776	0.976
EGFR	FOS	9606.ENSP00000275493	9606.ENSP00000306245	0	0	0	0	0	0.406	0.900	0.655	0.977
EGFR	SRC	9606.ENSP00000275493	9606.ENSP00000362680	0	0	0	0.671	0	0.931	0.900	0.990	0.995
EGFR	ESR1	9606.ENSP00000275493	9606.ENSP00000405330	0	0	0	0	0	0.696	0	0.988	0.996
EGFR	STAT1	9606.ENSP00000275493	9606.ENSP00000354394	0	0	0	0	0.062	0.875	0.900	0.709	0.996
EGFR	HSP90AA1	9606.ENSP00000275493	9606.ENSP00000335153	0	0	0	0	0	0.884	0.900	0.989	0.999
ERBB2	ERBB3	9606.ENSP00000269571	9606.ENSP00000267101	0	0	0	0.897	0.117	0.915	0.900	0.991	0.992
ERBB2	PRKACA	9606.ENSP00000269571	9606.ENSP00000309591	0	0	0	0.598	0	0	0.900	0.116	0.903
ERBB2	ESR1	9606.ENSP00000269571	9606.ENSP00000405330	0	0	0	0	0	0.316	0	0.918	0.941
ERBB2	PGR	9606.ENSP00000269571	9606.ENSP00000325120	0	0	0	0	0	0.316	0	0.917	0.941
ERBB2	MAPK8	9606.ENSP00000269571	9606.ENSP00000378974	0	0	0	0	0	0	0.900	0.464	0.944
ERBB2	IL6	9606.ENSP00000269571	9606.ENSP00000385675	0	0	0	0	0	0	0.900	0.673	0.965
ERBB2	SRC	9606.ENSP00000269571	9606.ENSP00000362680	0	0	0	0.686	0.062	0.897	0.800	0.990	0.985
ERBB2	HSP90AA1	9606.ENSP00000269571	9606.ENSP00000335153	0	0	0	0	0	0.907	0.900	0.989	0.999
ERBB3	SRC	9606.ENSP00000267101	9606.ENSP00000362680	0	0	0	0.653	0	0.459	0.800	0.882	0.921
ERBB3	PRKACA	9606.ENSP00000267101	9606.ENSP00000309591	0	0	0	0.578	0	0.270	0.900	0.067	0.924
ERBB3	MAPK8	9606.ENSP00000267101	9606.ENSP00000378974	0	0	0	0	0	0	0.900	0.292	0.926
ERBB3	HSP90AA1	9606.ENSP00000267101	9606.ENSP00000335153	0	0	0	0	0	0.255	0.900	0.730	0.978
ESR1	MAPK1	9606.ENSP00000405330	9606.ENSP00000215832	0	0	0	0	0	0.699	0.900	0.532	0.984
ESR1	HSPB1	9606.ENSP00000405330	9606.ENSP00000248553	0	0	0	0	0	0.346	0.900	0.422	0.958
ESR1	TP53	9606.ENSP00000405330	9606.ENSP00000269305	0	0	0	0	0	0.835	0	0.968	0.994
ESR1	NOS3	9606.ENSP00000405330	9606.ENSP00000297494	0	0	0	0	0	0.345	0.900	0.985	0.998
ESR1	FOS	9606.ENSP00000405330	9606.ENSP00000306245	0	0	0	0	0	0.422	0.900	0.983	0.998
ESR1	PGR	9606.ENSP00000405330	9606.ENSP00000325120	0	0	0	0.679	0.102	0.825	0.600	0.965	0.952
ESR1	HSP90AA1	9606.ENSP00000405330	9606.ENSP00000335153	0	0	0	0	0	0.887	0.600	0.989	0.999
ESR1	JUN	9606.ENSP00000405330	9606.ENSP00000360266	0	0	0	0	0	0.684	0.900	0.988	0.999
ESR1	SRC	9606.ENSP00000405330	9606.ENSP00000362680	0	0	0	0	0.050	0.921	0.900	0.989	0.999
ESR1	RELA	9606.ENSP00000405330	9606.ENSP00000384273	0	0	0	0	0	0.757	0	0.730	0.931
ESR1	HIF1A	9606.ENSP00000405330	9606.ENSP00000437955	0	0	0	0	0	0.587	0	0.835	0.929
ESR1	MYC	9606.ENSP00000405330	9606.ENSP00000479618	0	0	0	0	0	0.644	0.600	0.825	0.973
F10	F2	9606.ENSP00000364709	9606.ENSP00000308541	0	0	0.391	0.763	0.199	0	0.900	0.979	0.941
F10	F3	9606.ENSP00000364709	9606.ENSP00000334145	0	0	0	0	0	0.213	0.600	0.988	0.996
F13A1	F2	9606.ENSP00000264870	9606.ENSP00000308541	0	0	0	0	0	0.213	0.900	0.442	0.952
F2	MAPK1	9606.ENSP00000308541	9606.ENSP00000215832	0	0	0	0	0	0.056	0.900	0.204	0.918
F2	PLAT	9606.ENSP00000308541	9606.ENSP00000220809	0	0	0.395	0.642	0	0.653	0.900	0.739	0.976
F2	SERPINE1	9606.ENSP00000308541	9606.ENSP00000223095	0	0	0	0	0.072	0.506	0	0.802	0.901
F2	GPT	9606.ENSP00000308541	9606.ENSP00000378408	0	0	0	0	0.062	0	0	0.912	0.913
F2	IGF2	9606.ENSP00000308541	9606.ENSP00000391826	0	0	0	0	0.159	0	0.900	0.143	0.921
F2	IGFBP3	9606.ENSP00000308541	9606.ENSP00000370473	0	0	0	0	0.100	0.213	0.900	0.134	0.930
F2	PLAU	9606.ENSP00000308541	9606.ENSP00000361850	0	0	0.415	0.645	0	0.213	0.900	0.467	0.940
F2	SRC	9606.ENSP00000308541	9606.ENSP00000362680	0	0	0	0	0	0.056	0.900	0.468	0.945
F2	F3	9606.ENSP00000308541	9606.ENSP00000334145	0	0	0	0	0	0	0.900	0.921	0.991
F2	THBD	9606.ENSP00000308541	9606.ENSP00000366307	0	0	0	0	0	0.962	0.800	0.925	0.999
F3	PLG	9606.ENSP00000334145	9606.ENSP00000308938	0	0	0	0	0	0.270	0	0.876	0.905
FOS	MAPK1	9606.ENSP00000306245	9606.ENSP00000215832	0	0	0	0	0	0.578	0.900	0.830	0.992
FOS	HMOX1	9606.ENSP00000306245	9606.ENSP00000216117	0	0	0	0	0	0	0.900	0.517	0.949
FOS	TGFB1	9606.ENSP00000306245	9606.ENSP00000221930	0	0	0	0	0	0	0.900	0.468	0.944
FOS	IL1A	9606.ENSP00000306245	9606.ENSP00000263339	0	0	0	0	0.062	0	0.900	0.501	0.949
FOS	FOSL2	9606.ENSP00000306245	9606.ENSP00000264716	0	0	0	0.899	0.066	0	0.900	0.949	0.911
FOS	PPARG	9606.ENSP00000306245	9606.ENSP00000287820	0	0	0	0	0	0.082	0.900	0.605	0.960
FOS	SRC	9606.ENSP00000306245	9606.ENSP00000362680	0	0	0	0	0	0.064	0.800	0.689	0.936
FOS	STAT1	9606.ENSP00000306245	9606.ENSP00000354394	0	0	0	0	0	0.741	0	0.782	0.941
FOS	NFE2L2	9606.ENSP00000306245	9606.ENSP00000380252	0	0	0	0	0	0.056	0.900	0.468	0.945
FOS	TNF	9606.ENSP00000306245	9606.ENSP00000398698	0	0	0	0	0	0	0.900	0.711	0.969
FOS	IL6	9606.ENSP00000306245	9606.ENSP00000385675	0	0	0	0	0.088	0	0.900	0.707	0.970
FOS	HIF1A	9606.ENSP00000306245	9606.ENSP00000437955	0	0	0	0	0	0.405	0.900	0.558	0.971
FOS	MAPK8	9606.ENSP00000306245	9606.ENSP00000378974	0	0	0	0	0	0.243	0.900	0.697	0.975
FOS	RELA	9606.ENSP00000306245	9606.ENSP00000384273	0	0	0	0	0	0.659	0.900	0.640	0.986
FOS	MYC	9606.ENSP00000306245	9606.ENSP00000479618	0	0	0	0	0.065	0.129	0.900	0.861	0.987
FOS	JUN	9606.ENSP00000306245	9606.ENSP00000360266	0	0	0	0	0.656	0.985	0.900	0.996	0.999
FOSL2	JUN	9606.ENSP00000264716	9606.ENSP00000360266	0	0	0	0	0.099	0.899	0.900	0.989	0.999
GJA1	MAPK1	9606.ENSP00000282561	9606.ENSP00000215832	0	0	0	0	0	0.462	0.800	0.209	0.907
GJA1	SRC	9606.ENSP00000282561	9606.ENSP00000362680	0	0	0	0	0.062	0.584	0.800	0.989	0.999
GPI	TPI1	9606.ENSP00000405573	9606.ENSP00000229270	0.154	0	0	0	0.912	0.610	0.800	0.908	0.999
GSTM1	SPP1	9606.ENSP00000311469	9606.ENSP00000378517	0	0	0	0	0	0	0	0.932	0.932
HIF1A	MAPK1	9606.ENSP00000437955	9606.ENSP00000215832	0	0	0	0	0	0.675	0.800	0.591	0.971
HIF1A	TP53	9606.ENSP00000437955	9606.ENSP00000269305	0	0	0	0	0	0.870	0.900	0.989	0.999
HIF1A	NOS3	9606.ENSP00000437955	9606.ENSP00000297494	0	0	0	0	0	0	0.900	0.701	0.968
HIF1A	HSP90AA1	9606.ENSP00000437955	9606.ENSP00000335153	0	0	0	0	0	0.918	0.900	0.991	0.999
HIF1A	JUN	9606.ENSP00000437955	9606.ENSP00000360266	0	0	0	0	0	0.676	0.900	0.901	0.996
HIF1A	RELA	9606.ENSP00000437955	9606.ENSP00000384273	0	0	0	0	0	0.270	0	0.890	0.916
HIF1A	MYC	9606.ENSP00000437955	9606.ENSP00000479618	0	0	0	0	0	0.475	0.900	0.965	0.998
HMGCR	RXRA	9606.ENSP00000287936	9606.ENSP00000419692	0	0	0	0	0.062	0	0.900	0.313	0.929
HMOX1	JUN	9606.ENSP00000216117	9606.ENSP00000360266	0	0	0	0	0	0	0.900	0.692	0.967
HMOX1	NFE2L2	9606.ENSP00000216117	9606.ENSP00000380252	0	0	0	0	0	0	0.900	0.916	0.991
HSP90AA1	MAPK1	9606.ENSP00000335153	9606.ENSP00000215832	0	0	0	0	0.062	0.365	0.900	0.705	0.980
HSP90AA1	MMP2	9606.ENSP00000335153	9606.ENSP00000219070	0	0	0	0	0	0.270	0	0.918	0.938
HSP90AA1	IL2	9606.ENSP00000335153	9606.ENSP00000226730	0	0	0	0	0	0	0.900	0.502	0.948
HSP90AA1	IFNG	9606.ENSP00000335153	9606.ENSP00000229135	0	0	0	0	0	0	0.900	0.338	0.931
HSP90AA1	IRF1	9606.ENSP00000335153	9606.ENSP00000245414	0	0	0	0	0	0.270	0.900	0.349	0.948
HSP90AA1	HSPB1	9606.ENSP00000335153	9606.ENSP00000248553	0	0	0	0	0.065	0.347	0	0.949	0.966
HSP90AA1	TP53	9606.ENSP00000335153	9606.ENSP00000269305	0	0	0	0	0.049	0.899	0.900	0.989	0.999
HSP90AA1	NOS3	9606.ENSP00000335153	9606.ENSP00000297494	0	0	0	0	0.062	0.760	0.900	0.989	0.999
HSP90AA1	PRKACA	9606.ENSP00000335153	9606.ENSP00000309591	0	0	0	0	0	0.654	0.900	0.188	0.969
HSP90AA1	PGR	9606.ENSP00000335153	9606.ENSP00000325120	0	0	0	0	0	0.344	0.600	0.989	0.996
HSP90AA1	NOS2	9606.ENSP00000335153	9606.ENSP00000327251	0	0	0	0	0.062	0.299	0.900	0.513	0.963
HSP90AA1	STAT1	9606.ENSP00000335153	9606.ENSP00000354394	0	0	0	0	0	0	0.900	0.451	0.942
HSP90AA1	VCP	9606.ENSP00000335153	9606.ENSP00000351777	0	0	0	0	0.157	0.453	0.600	0.787	0.955
HSP90AA1	NOS1	9606.ENSP00000335153	9606.ENSP00000477999	0	0	0	0	0.062	0.231	0	0.948	0.959
HSP90AA1	MYC	9606.ENSP00000335153	9606.ENSP00000479618	0	0	0	0	0.048	0.679	0	0.953	0.984
HSP90AA1	IKBKB	9606.ENSP00000335153	9606.ENSP00000430684	0	0	0	0	0	0.723	0	0.983	0.995
HSP90AA1	SRC	9606.ENSP00000335153	9606.ENSP00000362680	0	0	0	0	0	0.821	0.900	0.989	0.999
HSPB1	TP53	9606.ENSP00000248553	9606.ENSP00000269305	0	0	0	0	0	0.848	0	0.760	0.962
HTR2A	SLC6A4	9606.ENSP00000437737	9606.ENSP00000261707	0	0	0	0	0	0.057	0	0.912	0.914
ICAM1	SELE	9606.ENSP00000264832	9606.ENSP00000331736	0	0	0	0	0.061	0	0	0.915	0.916
ICAM1	VCAM1	9606.ENSP00000264832	9606.ENSP00000294728	0	0	0	0	0.069	0	0	0.928	0.930
ICAM1	IL10	9606.ENSP00000264832	9606.ENSP00000412237	0	0	0	0	0	0	0.900	0.775	0.976
IFNG	IL2	9606.ENSP00000229135	9606.ENSP00000226730	0	0	0	0	0.087	0	0	0.902	0.907
IFNG	IL1B	9606.ENSP00000229135	9606.ENSP00000263341	0	0	0	0	0.080	0	0	0.903	0.907
IFNG	TNF	9606.ENSP00000229135	9606.ENSP00000398698	0	0	0	0	0.152	0.213	0	0.915	0.938
IFNG	IL6	9606.ENSP00000229135	9606.ENSP00000385675	0	0	0	0	0.066	0	0	0.942	0.943
IFNG	RELA	9606.ENSP00000229135	9606.ENSP00000384273	0	0	0	0	0	0	0.900	0.475	0.945
IFNG	IL10	9606.ENSP00000229135	9606.ENSP00000412237	0	0	0	0	0.066	0	0	0.950	0.951
IFNG	JUN	9606.ENSP00000229135	9606.ENSP00000360266	0	0	0	0	0	0	0.900	0.601	0.958
IFNG	IRF1	9606.ENSP00000229135	9606.ENSP00000245414	0	0	0	0	0.088	0	0.900	0.695	0.969
IFNG	STAT1	9606.ENSP00000229135	9606.ENSP00000354394	0	0	0	0	0.064	0	0.900	0.832	0.983
IGF2	MMP2	9606.ENSP00000391826	9606.ENSP00000219070	0	0	0	0	0.165	0	0.900	0.394	0.944
IGF2	INSR	9606.ENSP00000391826	9606.ENSP00000303830	0	0	0	0	0	0.213	0.600	0.880	0.959
IGF2	PLG	9606.ENSP00000391826	9606.ENSP00000308938	0	0	0	0	0.062	0.213	0.500	0.830	0.929
IGF2	MMP1	9606.ENSP00000391826	9606.ENSP00000322788	0	0	0	0	0.076	0	0.900	0.266	0.926
IGF2	IGFBP3	9606.ENSP00000391826	9606.ENSP00000370473	0	0	0	0	0.155	0.873	0.600	0.989	0.999
IGF2	INS	9606.ENSP00000391826	9606.ENSP00000380432	0	0	0	0	0	0	0	0.983	0.983
IGFBP3	MMP2	9606.ENSP00000370473	9606.ENSP00000219070	0	0	0	0	0.196	0.213	0.900	0.392	0.956
IGFBP3	TP53	9606.ENSP00000370473	9606.ENSP00000269305	0	0	0	0	0	0	0.900	0.653	0.963
IGFBP3	PLG	9606.ENSP00000370473	9606.ENSP00000308938	0	0	0	0	0	0.462	0.900	0.806	0.988
IGFBP3	MMP1	9606.ENSP00000370473	9606.ENSP00000322788	0	0	0	0	0.142	0.213	0.900	0.335	0.949
IGFBP3	MAPK8	9606.ENSP00000370473	9606.ENSP00000378974	0	0	0	0	0	0	0.900	0.198	0.916
IGFBP3	RXRA	9606.ENSP00000370473	9606.ENSP00000419692	0	0	0	0	0.062	0.270	0	0.952	0.964
IKBKB	NFKBIA	9606.ENSP00000430684	9606.ENSP00000216797	0	0	0	0	0.062	0.996	0.900	0.983	0.999
IKBKB	PRKCB	9606.ENSP00000430684	9606.ENSP00000305355	0	0	0	0.565	0	0.688	0.900	0.431	0.973
IKBKB	RELA	9606.ENSP00000430684	9606.ENSP00000384273	0	0	0	0	0.063	0.881	0.900	0.845	0.998
IKBKB	TNF	9606.ENSP00000430684	9606.ENSP00000398698	0	0	0	0	0.062	0.696	0.900	0.811	0.993
IL10	LBP	9606.ENSP00000412237	9606.ENSP00000217407	0	0	0	0	0	0	0.900	0.464	0.944
IL10	MMP2	9606.ENSP00000412237	9606.ENSP00000219070	0	0	0	0	0	0	0.900	0.601	0.958
IL10	TGFB1	9606.ENSP00000412237	9606.ENSP00000221930	0	0	0	0	0	0	0.900	0.788	0.977
IL10	IL2	9606.ENSP00000412237	9606.ENSP00000226730	0	0	0	0	0	0	0	0.918	0.918
IL10	IL1A	9606.ENSP00000412237	9606.ENSP00000263339	0	0	0	0	0.064	0	0.900	0.877	0.987
IL10	IL1B	9606.ENSP00000412237	9606.ENSP00000263341	0	0	0	0	0.086	0	0.900	0.959	0.995
IL10	MMP3	9606.ENSP00000412237	9606.ENSP00000299855	0	0	0	0	0.052	0	0.900	0.611	0.959
IL10	MMP1	9606.ENSP00000412237	9606.ENSP00000322788	0	0	0	0	0.052	0	0.900	0.565	0.955
IL10	MMP9	9606.ENSP00000412237	9606.ENSP00000361405	0	0	0	0	0	0	0.900	0.758	0.974
IL10	IL6	9606.ENSP00000412237	9606.ENSP00000385675	0	0	0	0	0.073	0	0.300	0.960	0.972
IL10	TNF	9606.ENSP00000412237	9606.ENSP00000398698	0	0	0	0	0.097	0	0.900	0.959	0.996
IL1A	RELA	9606.ENSP00000263339	9606.ENSP00000384273	0	0	0	0	0	0	0.900	0.505	0.948
IL1A	JUN	9606.ENSP00000263339	9606.ENSP00000360266	0	0	0	0	0	0	0.900	0.632	0.961
IL1A	TNF	9606.ENSP00000263339	9606.ENSP00000398698	0	0	0	0	0.289	0	0.500	0.917	0.968
IL1A	IL6	9606.ENSP00000263339	9606.ENSP00000385675	0	0	0	0	0.376	0	0.900	0.910	0.993
IL1A	IL1B	9606.ENSP00000263339	9606.ENSP00000263341	0	0	0	0	0.761	0	0.800	0.916	0.995
IL1B	PTGS2	9606.ENSP00000263341	9606.ENSP00000356438	0	0	0	0	0.561	0	0	0.877	0.944
IL1B	JUN	9606.ENSP00000263341	9606.ENSP00000360266	0	0	0	0	0.052	0	0.800	0.792	0.957
IL1B	RELA	9606.ENSP00000263341	9606.ENSP00000384273	0	0	0	0	0	0	0.900	0.793	0.978
IL1B	TNF	9606.ENSP00000263341	9606.ENSP00000398698	0	0	0	0	0.462	0	0.500	0.942	0.983
IL1B	IL6	9606.ENSP00000263341	9606.ENSP00000385675	0	0	0	0	0.427	0	0.900	0.953	0.997
IL2	MAPK1	9606.ENSP00000226730	9606.ENSP00000215832	0	0	0	0	0	0	0.900	0.346	0.931
IL2	IL6	9606.ENSP00000226730	9606.ENSP00000385675	0	0	0	0	0	0	0	0.914	0.914
IL2	PRKCB	9606.ENSP00000226730	9606.ENSP00000305355	0	0	0	0	0	0	0.900	0.204	0.916
IL2	TNF	9606.ENSP00000226730	9606.ENSP00000398698	0	0	0	0	0	0	0	0.933	0.933
IL2	MAPK8	9606.ENSP00000226730	9606.ENSP00000378974	0	0	0	0	0	0	0.900	0.401	0.937
IL2	STAT1	9606.ENSP00000226730	9606.ENSP00000354394	0	0	0	0	0	0	0.900	0.702	0.968
IL2	JUN	9606.ENSP00000226730	9606.ENSP00000360266	0	0	0	0	0	0.270	0.900	0.619	0.969
IL2	RELA	9606.ENSP00000226730	9606.ENSP00000384273	0	0	0	0	0	0.486	0.900	0.500	0.972
IL6	MAPK1	9606.ENSP00000385675	9606.ENSP00000215832	0	0	0	0	0	0	0.900	0.589	0.957
IL6	LBP	9606.ENSP00000385675	9606.ENSP00000217407	0	0	0	0	0.064	0	0.900	0.651	0.964
IL6	MMP2	9606.ENSP00000385675	9606.ENSP00000219070	0	0	0	0	0.076	0	0.900	0.715	0.971
IL6	TGFB1	9606.ENSP00000385675	9606.ENSP00000221930	0	0	0	0	0.065	0	0.900	0.901	0.990
IL6	MMP3	9606.ENSP00000385675	9606.ENSP00000299855	0	0	0	0	0.112	0	0.900	0.768	0.977
IL6	MMP1	9606.ENSP00000385675	9606.ENSP00000322788	0	0	0	0	0.154	0	0.900	0.710	0.973
IL6	STAT1	9606.ENSP00000385675	9606.ENSP00000354394	0	0	0	0	0.062	0.117	0.900	0.846	0.985
IL6	PTGS2	9606.ENSP00000385675	9606.ENSP00000356438	0	0	0	0	0.312	0	0	0.878	0.913
IL6	JUN	9606.ENSP00000385675	9606.ENSP00000360266	0	0	0	0	0.052	0	0.900	0.822	0.981
IL6	MMP9	9606.ENSP00000385675	9606.ENSP00000361405	0	0	0	0	0.075	0	0.900	0.861	0.986
IL6	RELA	9606.ENSP00000385675	9606.ENSP00000384273	0	0	0	0	0	0.270	0.900	0.707	0.976
IL6	TNF	9606.ENSP00000385675	9606.ENSP00000398698	0	0	0	0	0.125	0	0.900	0.941	0.994
INS	INSR	9606.ENSP00000380432	9606.ENSP00000303830	0	0	0	0	0	0.972	0.900	0.989	0.999
IRF1	RELA	9606.ENSP00000245414	9606.ENSP00000384273	0	0	0	0	0.062	0.213	0.900	0.737	0.978
IRF1	JUN	9606.ENSP00000245414	9606.ENSP00000360266	0	0	0	0	0.062	0	0.900	0.907	0.990
IRF1	STAT1	9606.ENSP00000245414	9606.ENSP00000354394	0	0	0	0	0.381	0.878	0.900	0.983	0.999
JUN	MAPK1	9606.ENSP00000360266	9606.ENSP00000215832	0	0	0	0	0	0.867	0.900	0.707	0.995
JUN	NFKBIA	9606.ENSP00000360266	9606.ENSP00000216797	0	0	0	0	0.125	0	0.900	0.805	0.981
JUN	TGFB1	9606.ENSP00000360266	9606.ENSP00000221930	0	0	0	0	0.061	0	0.900	0.593	0.958
JUN	TP53	9606.ENSP00000360266	9606.ENSP00000269305	0	0	0	0	0	0.149	0.600	0.838	0.940
JUN	PPARG	9606.ENSP00000360266	9606.ENSP00000287820	0	0	0	0	0	0.066	0.900	0.842	0.984
JUN	NOS3	9606.ENSP00000360266	9606.ENSP00000297494	0	0	0	0	0	0	0.900	0.603	0.958
JUN	LPL	9606.ENSP00000360266	9606.ENSP00000309757	0	0	0	0	0.063	0	0.900	0.325	0.931
JUN	NOS2	9606.ENSP00000360266	9606.ENSP00000327251	0	0	0	0	0	0	0.900	0.581	0.956
JUN	SRC	9606.ENSP00000360266	9606.ENSP00000362680	0	0	0	0	0.065	0.057	0.800	0.749	0.949
JUN	TNF	9606.ENSP00000360266	9606.ENSP00000398698	0	0	0	0	0	0	0.900	0.847	0.984
JUN	RELA	9606.ENSP00000360266	9606.ENSP00000384273	0	0	0	0	0.069	0.481	0.900	0.844	0.991
JUN	MYC	9606.ENSP00000360266	9606.ENSP00000479618	0	0	0	0	0.063	0.607	0.900	0.851	0.993
JUN	MAPK8	9606.ENSP00000360266	9606.ENSP00000378974	0	0	0	0	0	0.998	0.900	0.979	0.999
JUN	NFE2L2	9606.ENSP00000360266	9606.ENSP00000380252	0	0	0	0	0	0.769	0.900	0.977	0.999
LBP	MMP1	9606.ENSP00000217407	9606.ENSP00000322788	0	0	0	0	0	0	0.900	0.073	0.903
LBP	MMP3	9606.ENSP00000217407	9606.ENSP00000299855	0	0	0	0	0	0	0.900	0.101	0.906
LBP	TGFB1	9606.ENSP00000217407	9606.ENSP00000221930	0	0	0	0	0	0	0.900	0.125	0.908
LBP	MMP2	9606.ENSP00000217407	9606.ENSP00000219070	0	0	0	0	0	0	0.900	0.124	0.908
LBP	MMP9	9606.ENSP00000217407	9606.ENSP00000361405	0	0	0	0	0	0	0.900	0.181	0.914
LPL	PPARG	9606.ENSP00000309757	9606.ENSP00000287820	0	0	0	0	0.062	0	0.900	0.851	0.984
LPL	RELA	9606.ENSP00000309757	9606.ENSP00000384273	0	0	0	0	0	0	0.900	0.090	0.905
LPL	RXRA	9606.ENSP00000309757	9606.ENSP00000419692	0	0	0	0	0	0	0.900	0.296	0.926
MAPK1	NCF1	9606.ENSP00000215832	9606.ENSP00000289473	0	0	0	0	0	0.109	0.900	0.179	0.920
MAPK1	MAPK8	9606.ENSP00000215832	9606.ENSP00000378974	0	0	0.386	0.886	0.081	0.225	0.900	0.735	0.931
MAPK1	PRKCB	9606.ENSP00000215832	9606.ENSP00000305355	0	0	0	0.590	0.053	0.213	0.900	0.427	0.932
MAPK1	TGFB1	9606.ENSP00000215832	9606.ENSP00000221930	0	0	0	0	0.049	0.058	0.900	0.381	0.937
MAPK1	RELA	9606.ENSP00000215832	9606.ENSP00000384273	0	0	0	0	0	0.118	0.900	0.419	0.944
MAPK1	PGR	9606.ENSP00000215832	9606.ENSP00000325120	0	0	0	0	0	0.317	0.900	0.253	0.944
MAPK1	NFKBIA	9606.ENSP00000215832	9606.ENSP00000216797	0	0	0	0	0	0.134	0.900	0.461	0.949
MAPK1	RXRA	9606.ENSP00000215832	9606.ENSP00000419692	0	0	0	0	0	0.498	0.900	0.134	0.952
MAPK1	SRC	9606.ENSP00000215832	9606.ENSP00000362680	0	0	0.311	0.626	0.062	0.351	0.900	0.706	0.956
MAPK1	STAT1	9606.ENSP00000215832	9606.ENSP00000354394	0	0	0	0	0.062	0.182	0.900	0.578	0.963
MAPK1	MYC	9606.ENSP00000215832	9606.ENSP00000479618	0	0	0	0	0	0.666	0.900	0.571	0.984
MAPK1	TP53	9606.ENSP00000215832	9606.ENSP00000269305	0	0	0	0	0.055	0.876	0.800	0.695	0.991
MAPK8	TP53	9606.ENSP00000378974	9606.ENSP00000269305	0	0	0	0	0	0.884	0.900	0.827	0.997
MAPK8	PRKCB	9606.ENSP00000378974	9606.ENSP00000305355	0	0	0	0.576	0.049	0	0.900	0.477	0.919
MAPK8	SRC	9606.ENSP00000378974	9606.ENSP00000362680	0	0	0.376	0.573	0.063	0.143	0.900	0.704	0.947
MAPK8	RXRA	9606.ENSP00000378974	9606.ENSP00000419692	0	0	0	0	0	0	0.900	0.143	0.910
MAPK8	RELA	9606.ENSP00000378974	9606.ENSP00000384273	0	0	0	0	0	0	0.800	0.587	0.913
MMP1	MMP2	9606.ENSP00000322788	9606.ENSP00000219070	0	0	0	0.869	0.154	0	0.900	0.883	0.921
MMP1	TGFB1	9606.ENSP00000322788	9606.ENSP00000221930	0	0	0	0	0.076	0	0.900	0.609	0.960
MMP1	MMP3	9606.ENSP00000322788	9606.ENSP00000299855	0	0	0.298	0.953	0.529	0	0.900	0.912	0.953
MMP1	PRSS1	9606.ENSP00000322788	9606.ENSP00000308720	0	0	0	0	0.066	0	0.900	0.086	0.907
MMP1	PLG	9606.ENSP00000322788	9606.ENSP00000308938	0	0	0	0	0.064	0	0.900	0.631	0.962
MMP1	MMP9	9606.ENSP00000322788	9606.ENSP00000361405	0	0	0	0.750	0.518	0	0.900	0.901	0.961
MMP12	PLG	9606.ENSP00000458585	9606.ENSP00000308938	0	0	0	0	0.064	0	0.900	0.533	0.952
MMP2	MMP9	9606.ENSP00000219070	9606.ENSP00000361405	0	0	0	0.929	0.062	0	0.900	0.923	0.908
MMP2	SRC	9606.ENSP00000219070	9606.ENSP00000362680	0	0	0	0	0	0	0.900	0.622	0.960
MMP2	TGFB1	9606.ENSP00000219070	9606.ENSP00000221930	0	0	0	0	0.062	0.634	0.900	0.693	0.988
MMP3	TGFB1	9606.ENSP00000299855	9606.ENSP00000221930	0	0	0	0	0	0	0.900	0.544	0.952
MMP3	PRSS1	9606.ENSP00000299855	9606.ENSP00000308720	0	0	0	0	0	0	0.900	0.047	0.900
MMP3	MMP9	9606.ENSP00000299855	9606.ENSP00000361405	0	0	0	0.791	0.518	0	0.800	0.903	0.918
MMP3	PLG	9606.ENSP00000299855	9606.ENSP00000308938	0	0	0	0	0.064	0.213	0.900	0.766	0.980
MMP3	SPP1	9606.ENSP00000299855	9606.ENSP00000378517	0	0	0	0	0.062	0.213	0.900	0.811	0.984
MMP9	TGFB1	9606.ENSP00000361405	9606.ENSP00000221930	0	0	0	0	0.085	0.634	0.900	0.762	0.991
MMP9	PRSS1	9606.ENSP00000361405	9606.ENSP00000308720	0	0	0	0	0	0	0.900	0.143	0.910
MMP9	PLG	9606.ENSP00000361405	9606.ENSP00000308938	0	0	0	0	0.064	0.213	0.900	0.812	0.984
MMP9	SRC	9606.ENSP00000361405	9606.ENSP00000362680	0	0	0	0	0.089	0	0.900	0.700	0.970
MPO	PON1	9606.ENSP00000225275	9606.ENSP00000222381	0	0	0	0	0	0	0	0.923	0.923
MPO	PTGS1	9606.ENSP00000225275	9606.ENSP00000354612	0	0	0	0	0.076	0	0.900	0.340	0.933
MYC	NFKBIA	9606.ENSP00000479618	9606.ENSP00000216797	0	0	0	0	0.060	0.057	0.900	0.653	0.965
MYC	TP53	9606.ENSP00000479618	9606.ENSP00000269305	0	0	0	0	0.091	0.274	0	0.893	0.923
MYC	NOS2	9606.ENSP00000479618	9606.ENSP00000327251	0	0	0	0	0	0	0.900	0.254	0.922
MYC	RELA	9606.ENSP00000479618	9606.ENSP00000384273	0	0	0	0	0	0.603	0.900	0.666	0.985
MYC	TNF	9606.ENSP00000479618	9606.ENSP00000398698	0	0	0	0	0.062	0	0.900	0.666	0.965
MYC	RXRA	9606.ENSP00000479618	9606.ENSP00000419692	0	0	0	0	0	0.069	0.900	0.319	0.931
NCF1	VCAM1	9606.ENSP00000289473	9606.ENSP00000294728	0	0	0	0	0.062	0	0.900	0.477	0.946
NCF1	PRKCB	9606.ENSP00000289473	9606.ENSP00000305355	0	0	0	0	0.095	0.868	0.900	0.475	0.992
NFE2L2	PRKCB	9606.ENSP00000380252	9606.ENSP00000305355	0	0	0	0	0	0	0.900	0.155	0.911
NFKBIA	RXRA	9606.ENSP00000216797	9606.ENSP00000419692	0	0	0	0	0	0.057	0.900	0.149	0.912
NFKBIA	VCP	9606.ENSP00000216797	9606.ENSP00000351777	0	0	0	0	0.055	0.883	0	0.292	0.914
NFKBIA	TP53	9606.ENSP00000216797	9606.ENSP00000269305	0	0	0	0	0	0.615	0	0.814	0.925
NFKBIA	PRKCB	9606.ENSP00000216797	9606.ENSP00000305355	0	0	0	0	0	0.060	0.900	0.308	0.929
NFKBIA	NOS2	9606.ENSP00000216797	9606.ENSP00000327251	0	0	0	0	0.055	0.060	0.900	0.675	0.967
NFKBIA	SRC	9606.ENSP00000216797	9606.ENSP00000362680	0	0	0	0	0	0.520	0.900	0.566	0.977
NFKBIA	TNF	9606.ENSP00000216797	9606.ENSP00000398698	0	0	0	0	0.152	0.270	0.900	0.893	0.992
NFKBIA	RELA	9606.ENSP00000216797	9606.ENSP00000384273	0	0.003	0	0	0.085	0.998	0.900	0.989	0.999
NOS1	PRKCB	9606.ENSP00000477999	9606.ENSP00000305355	0	0	0	0	0.062	0	0.900	0.127	0.910
NOS2	RXRA	9606.ENSP00000327251	9606.ENSP00000419692	0	0	0	0	0	0.067	0.900	0.047	0.903
NOS2	SRC	9606.ENSP00000327251	9606.ENSP00000362680	0	0	0	0	0.065	0.242	0.900	0.371	0.949
NOS2	STAT1	9606.ENSP00000327251	9606.ENSP00000354394	0	0	0	0	0.062	0	0.900	0.607	0.959
NOS2	RELA	9606.ENSP00000327251	9606.ENSP00000384273	0	0	0	0	0	0.524	0.900	0.384	0.968
NOS2	TNF	9606.ENSP00000327251	9606.ENSP00000398698	0	0	0	0	0.063	0	0.900	0.796	0.979
NOS3	PRKACA	9606.ENSP00000297494	9606.ENSP00000309591	0	0	0	0	0	0.154	0.900	0.043	0.911
PGR	PRKACA	9606.ENSP00000325120	9606.ENSP00000309591	0	0	0	0	0	0	0.900	0	0.900
PGR	SRC	9606.ENSP00000325120	9606.ENSP00000362680	0	0	0	0	0.062	0.749	0.900	0.986	0.999
PLAT	PLG	9606.ENSP00000220809	9606.ENSP00000308938	0	0	0	0.756	0.055	0.213	0.900	0.994	0.938
PLAT	SERPINE1	9606.ENSP00000220809	9606.ENSP00000223095	0	0	0	0	0.147	0.937	0.800	0.990	0.999
PLAU	SERPINE1	9606.ENSP00000361850	9606.ENSP00000223095	0	0	0	0	0.214	0.976	0.900	0.989	0.999
PLAU	PLG	9606.ENSP00000361850	9606.ENSP00000308938	0	0	0	0.745	0	0.213	0.900	0.983	0.938
PLAU	SRC	9606.ENSP00000361850	9606.ENSP00000362680	0	0	0	0	0.069	0.056	0.900	0.508	0.951
PLG	TGFB1	9606.ENSP00000308938	9606.ENSP00000221930	0	0	0	0	0	0	0.900	0.602	0.958
PLG	SERPINE1	9606.ENSP00000308938	9606.ENSP00000223095	0	0	0	0	0.063	0.330	0.900	0.938	0.995
PPARD	RXRA	9606.ENSP00000310928	9606.ENSP00000419692	0	0	0	0.705	0.062	0.684	0.900	0.852	0.975
PPARG	TGFB1	9606.ENSP00000287820	9606.ENSP00000221930	0	0	0	0	0	0	0.900	0.580	0.956
PPARG	TP53	9606.ENSP00000287820	9606.ENSP00000269305	0	0	0	0	0	0.292	0.650	0.719	0.924
PPARG	TNF	9606.ENSP00000287820	9606.ENSP00000398698	0	0	0	0	0	0	0.900	0.807	0.979
PPARG	RXRA	9606.ENSP00000287820	9606.ENSP00000419692	0	0	0	0.694	0.062	0.981	0.900	0.990	0.998
PPARG	RELA	9606.ENSP00000287820	9606.ENSP00000384273	0	0	0	0	0	0.768	0.900	0.984	0.999
PRKACA	RELA	9606.ENSP00000309591	9606.ENSP00000384273	0	0	0	0	0.069	0.767	0.900	0.043	0.976
PRKCB	SRC	9606.ENSP00000305355	9606.ENSP00000362680	0	0	0	0.572	0	0.061	0.900	0.465	0.920
PRKCB	RELA	9606.ENSP00000305355	9606.ENSP00000384273	0	0	0	0	0	0	0.900	0.322	0.929
PTGS2	TP53	9606.ENSP00000356438	9606.ENSP00000269305	0	0	0	0	0	0.874	0	0.958	0.994
RELA	TGFB1	9606.ENSP00000384273	9606.ENSP00000221930	0	0	0	0	0.083	0	0.900	0.298	0.930
RELA	TP53	9606.ENSP00000384273	9606.ENSP00000269305	0	0	0	0	0.062	0.451	0	0.964	0.980
RELA	SRC	9606.ENSP00000384273	9606.ENSP00000362680	0	0	0	0	0.063	0.056	0.900	0.423	0.942
RELA	TNF	9606.ENSP00000384273	9606.ENSP00000398698	0	0	0	0	0	0.501	0.900	0.824	0.990
RXRA	TNF	9606.ENSP00000419692	9606.ENSP00000398698	0	0	0	0	0	0	0.900	0.328	0.930
SELE	VCAM1	9606.ENSP00000331736	9606.ENSP00000294728	0	0	0	0	0.122	0	0	0.916	0.924
SRC	TP53	9606.ENSP00000362680	9606.ENSP00000269305	0	0	0	0	0	0.281	0	0.900	0.925
SRC	VCAM1	9606.ENSP00000362680	9606.ENSP00000294728	0	0	0	0	0.054	0	0.900	0.560	0.954
SRC	STAT1	9606.ENSP00000362680	9606.ENSP00000354394	0	0	0	0	0	0.708	0.600	0.845	0.980
STAT1	TP53	9606.ENSP00000354394	9606.ENSP00000269305	0	0	0	0	0	0	0	0.926	0.927
STAT1	TNF	9606.ENSP00000354394	9606.ENSP00000398698	0	0	0	0	0.062	0	0.900	0.802	0.979
TNF	VCAM1	9606.ENSP00000398698	9606.ENSP00000294728	0	0	0	0	0	0	0.900	0.884	0.987
TOP1	TP53	9606.ENSP00000354522	9606.ENSP00000269305	0	0	0	0	0.065	0.735	0	0.970	0.991
