# Supplementary material for: Investigating the Molecular Mechanism of Xijiao Dihuang Decoction for the Treatment of SLE Based on Network Pharmacology and Molecular Docking Analysis
Source: Biomed Res Int. 2022 Jan 20;2022:5882346. doi: 10.1155/2022/5882346 (PMC8794658; doi:10.1155/2022/5882346)
Supplement: Supplementary Materials — Table S1: all the potential targets of XJDHT. Table S2: known SLE-related targets. Table S3: XJDHT shared 129 intersection targets with known SLE-related targets. Table S4: protein-protein interaction information of XJDHT targets for SLE in STRING 11.0. Table S5: results for GO pathway enrichment analysis. Table S6: results for KEGG pathway enrichment analysis. [file 5882346.f1.zip › Table S5.txt]

ONTOLOGY	ID	Description	GeneRatio	BgRatio	pvalue	p.adjust	qvalue	geneID	Count
BP	GO:0032496	response to lipopolysaccharide	36/129	334/18866	3.38928461874537e-33	1.33334456901443e-29	5.82956954424203e-30	RELA/NFKBIA/CXCL8/PTGS2/TNF/IL6/CD14/LBP/AKT1/FOS/CASP3/MPO/OPRM1/CASP9/CASP8/TGFB1/NOS2/EDN1/SERPINE1/PPARD/NOS3/MAPK8/CYP1A1/ICAM1/SELE/MAPK1/IL10/GJA1/IL1B/THBD/IL1A/CXCL11/CXCL10/CHUK/NOS1/SRC	36
BP	GO:0002237	response to molecule of bacterial origin	36/129	356/18866	3.42854853778336e-32	6.74395497381986e-29	2.94855174249369e-29	RELA/NFKBIA/CXCL8/PTGS2/TNF/IL6/CD14/LBP/AKT1/FOS/CASP3/MPO/OPRM1/CASP9/CASP8/TGFB1/NOS2/EDN1/SERPINE1/PPARD/NOS3/MAPK8/CYP1A1/ICAM1/SELE/MAPK1/IL10/GJA1/IL1B/THBD/IL1A/CXCL11/CXCL10/CHUK/NOS1/SRC	36
BP	GO:0062197	cellular response to chemical stress	31/129	360/18866	1.63037190598647e-25	2.13796102605025e-22	9.34746559432241e-23	CDK2/RELA/MMP2/MMP9/PTGS2/TNF/IL6/AKT1/BCL2/FOS/CASP3/TP53/HIF1A/CDK1/MPO/CYCS/JUN/PPARG/INS/NOS3/MAPK8/HMOX1/MMP3/EGFR/MAPK1/IL10/HSPB1/NCF1/NFE2L2/CHUK/SRC	31
BP	GO:0006979	response to oxidative stress	33/129	458/18866	1.11506589102395e-24	1.09666730382206e-21	4.79478333140299e-22	CDK2/RELA/MMP2/MMP9/PTGS1/PTGS2/TNF/IL6/AKT1/BCL2/FOS/CASP3/TP53/HIF1A/CDK1/MPO/CYCS/JUN/EDN1/INS/NOS3/MAPK8/STAT1/HMOX1/MMP3/EGFR/MAPK1/IL10/HSPB1/NCF1/NFE2L2/CHUK/SRC	33
BP	GO:0072593	reactive oxygen species metabolic process	28/129	288/18866	1.63074133305409e-24	1.28306728084696e-21	5.60975018570607e-22	HSP90AA1/CDKN1A/PTGS2/TNF/AKT1/BCL2/TP53/HIF1A/MPO/TGFB1/NOS2/EDN1/CRP/INS/F2/NOS3/XDH/CYP1A1/ICAM1/INSR/MMP3/EGFR/IL10/IL1B/IFNG/NCF1/NFE2L2/NOS1	28
BP	GO:0000302	response to reactive oxygen species	26/129	235/18866	3.0062421764342e-24	1.78609723059068e-21	7.80906770873405e-22	CDK2/RELA/MMP2/MMP9/TNF/IL6/AKT1/BCL2/FOS/CASP3/CDK1/MPO/JUN/EDN1/NOS3/MAPK8/STAT1/HMOX1/MMP3/EGFR/MAPK1/IL10/NCF1/NFE2L2/CHUK/SRC	26
BP	GO:0042493	response to drug	31/129	397/18866	3.17810895122897e-24	1.78609723059068e-21	7.80906770873405e-22	RELA/CDKN1A/PTGS2/BCL2/FOS/CASP3/TP53/CDK1/CCNB1/HTR2A/SLC6A4/NOS2/EDN1/PPARG/LPL/BDNF/STAT1/CYP3A4/CYP1A1/ICAM1/EGFR/CCND1/IL10/TOP1/MYC/IL1B/NFE2L2/CHUK/BCHE/NOS1/SRC	31
BP	GO:0034599	cellular response to oxidative stress	28/129	310/18866	1.26022156735926e-23	6.19713955748917e-21	2.70947636982241e-21	CDK2/RELA/MMP2/MMP9/TNF/IL6/AKT1/BCL2/FOS/TP53/HIF1A/CDK1/MPO/CYCS/JUN/INS/NOS3/MAPK8/HMOX1/MMP3/EGFR/MAPK1/IL10/HSPB1/NCF1/NFE2L2/CHUK/SRC	28
BP	GO:0051222	positive regulation of protein transport	28/129	354/18866	4.8259519387823e-22	2.10947721412995e-19	9.22293037189506e-20	PTGS2/CHRM1/TNF/IL6/CD14/PRKACA/BCL2/TP53/HIF1A/CDK1/CASP8/TGFB1/ERBB2/PPARD/INS/ACHE/MAPK8/EGFR/MAPK1/IL10/GJA1/IL1B/IL2/IFNG/IL1A/E2F1/SRC/GPI	28
BP	GO:0031667	response to nutrient levels	31/129	473/18866	5.97310363214126e-22	2.34981896888437e-19	1.0273738247283e-19	RELA/CDKN1A/PTGS2/AKT1/BCL2/TP53/MPO/ADRB2/SLC6A4/OPRM1/JUN/PON1/ADRB1/PPARG/LPL/HMGCR/PPARD/MAPK8/STAT1/HMOX1/CYP1A1/ICAM1/EGFR/CCND1/MAPK1/NFE2L2/CXCL10/SPP1/BCHE/SRC/GPT	31
BP	GO:1904951	positive regulation of establishment of protein localization	28/129	370/18866	1.60568564623746e-21	5.74251575663469e-19	2.51070846502584e-19	PTGS2/CHRM1/TNF/IL6/CD14/PRKACA/BCL2/TP53/HIF1A/CDK1/CASP8/TGFB1/ERBB2/PPARD/INS/ACHE/MAPK8/EGFR/MAPK1/IL10/GJA1/IL1B/IL2/IFNG/IL1A/E2F1/SRC/GPI	28
BP	GO:0033002	muscle cell proliferation	24/129	244/18866	3.42555801990897e-21	1.12301210419349e-18	4.90996649520286e-19	CDKN1A/MMP2/MMP9/PTGS2/RXRA/TNF/IL6/AKT1/CDK1/CCNB1/JUN/EDN1/PPARG/HMGCR/PPARD/NOS3/STAT1/HMOX1/EGFR/MAPK1/IL10/GJA1/IFNG/IGFBP3	24
BP	GO:0034614	cellular response to reactive oxygen species	21/129	170/18866	1.01356015883452e-20	3.06718897296539e-18	1.34101805630414e-18	CDK2/RELA/MMP2/MMP9/TNF/IL6/AKT1/FOS/CDK1/MPO/JUN/NOS3/MAPK8/MMP3/EGFR/MAPK1/IL10/NCF1/NFE2L2/CHUK/SRC	21
BP	GO:2000377	regulation of reactive oxygen species metabolic process	22/129	200/18866	1.50382430497944e-20	4.22574629699222e-18	1.84755557468903e-18	HSP90AA1/CDKN1A/PTGS2/TNF/AKT1/BCL2/TP53/HIF1A/TGFB1/EDN1/CRP/INS/F2/XDH/ICAM1/INSR/MMP3/EGFR/IL10/IL1B/IFNG/NFE2L2	22
BP	GO:0010038	response to metal ion	27/129	366/18866	1.78703714631267e-20	4.68680275572935e-18	2.04913592777186e-18	MMP9/PTGS2/CD14/AKT1/BCL2/FOS/CASP3/HIF1A/CDK1/CCNB1/CASP9/JUN/CASP8/EDN1/MAPK8/HMOX1/CYP1A1/ICAM1/ALOX5AP/EGFR/CCND1/MAPK1/IL1A/NCF1/NFE2L2/CHUK/CA2	27
BP	GO:0071222	cellular response to lipopolysaccharide	22/129	208/18866	3.57796364199918e-20	8.79731810476548e-18	3.84631091514912e-18	RELA/NFKBIA/CXCL8/TNF/IL6/CD14/LBP/AKT1/TGFB1/NOS2/SERPINE1/PPARD/NOS3/MAPK8/ICAM1/MAPK1/IL10/IL1B/IL1A/CXCL11/CXCL10/SRC	22
BP	GO:0071216	cellular response to biotic stimulus	23/129	246/18866	7.84873220743278e-20	1.81628897082591e-17	7.94107023340257e-18	RELA/NFKBIA/CXCL8/TNF/IL6/CD14/LBP/AKT1/TP53/TGFB1/NOS2/SERPINE1/PPARD/NOS3/MAPK8/ICAM1/MAPK1/IL10/IL1B/IL1A/CXCL11/CXCL10/SRC	23
BP	GO:0071219	cellular response to molecule of bacterial origin	22/129	222/18866	1.49709565382928e-19	3.27198572342466e-17	1.43055806921465e-17	RELA/NFKBIA/CXCL8/TNF/IL6/CD14/LBP/AKT1/TGFB1/NOS2/SERPINE1/PPARD/NOS3/MAPK8/ICAM1/MAPK1/IL10/IL1B/IL1A/CXCL11/CXCL10/SRC	22
BP	GO:0048660	regulation of smooth muscle cell proliferation	20/129	173/18866	3.45737015874604e-19	7.1585758971089e-17	3.12982982791746e-17	CDKN1A/MMP2/MMP9/PTGS2/TNF/IL6/AKT1/JUN/EDN1/PPARG/HMGCR/PPARD/NOS3/STAT1/HMOX1/EGFR/IL10/GJA1/IFNG/IGFBP3	20
BP	GO:2001234	negative regulation of apoptotic signaling pathway	22/129	233/18866	4.30391992487419e-19	8.17090764699896e-17	3.57243547352268e-17	AR/RELA/MMP9/PTGS2/TNF/AKT1/BCL2/BAX/HIF1A/CASP8/SERPINE1/BDNF/INS/NOS3/HMOX1/ICAM1/BCL2L1/IL1B/HSPB1/IL1A/NFE2L2/SRC	22
BP	GO:0048659	smooth muscle cell proliferation	20/129	175/18866	4.36169447348699e-19	8.17090764699896e-17	3.57243547352268e-17	CDKN1A/MMP2/MMP9/PTGS2/TNF/IL6/AKT1/JUN/EDN1/PPARG/HMGCR/PPARD/NOS3/STAT1/HMOX1/EGFR/IL10/GJA1/IFNG/IGFBP3	20
BP	GO:2000379	positive regulation of reactive oxygen species metabolic process	17/129	106/18866	6.17392751923709e-19	1.10401049366721e-16	4.82688878776718e-17	HSP90AA1/CDKN1A/PTGS2/TNF/AKT1/TP53/TGFB1/EDN1/CRP/F2/XDH/ICAM1/INSR/EGFR/IL1B/IFNG/NFE2L2	17
BP	GO:0009612	response to mechanical stimulus	21/129	209/18866	8.01746080989997e-19	1.3713343837455e-16	5.99566634479476e-17	RELA/NFKBIA/PTGS2/AKT1/FOS/CCNB1/MPO/HTR2A/JUN/CASP8/EDN1/PPARG/MAPK8/STAT1/EGFR/GJA1/IL1B/CXCL10/IRF1/CHI3L1/SRC	21
BP	GO:0003018	vascular process in circulatory system	20/129	190/18866	2.27970220537926e-18	3.73681186498417e-16	1.6337865805218e-16	PTGS2/AKT1/CHRM3/HTR2A/ADRB2/SLC6A4/TGFB1/ADRB1/EDN1/HMGCR/PPARD/CRP/INS/NOS3/HMOX1/ICAM1/EGFR/GJA1/NOS1/SRC	20
BP	GO:0035296	regulation of tube diameter	18/129	143/18866	4.92325449805154e-18	7.44926276743645e-16	3.25692220640333e-16	PTGS2/AKT1/CHRM3/HTR2A/ADRB2/SLC6A4/ADRB1/EDN1/HMGCR/PPARD/CRP/INS/NOS3/HMOX1/ICAM1/EGFR/GJA1/NOS1	18
BP	GO:0097746	regulation of blood vessel diameter	18/129	143/18866	4.92325449805154e-18	7.44926276743645e-16	3.25692220640333e-16	PTGS2/AKT1/CHRM3/HTR2A/ADRB2/SLC6A4/ADRB1/EDN1/HMGCR/PPARD/CRP/INS/NOS3/HMOX1/ICAM1/EGFR/GJA1/NOS1	18
BP	GO:0035150	regulation of tube size	18/129	144/18866	5.59504973386352e-18	8.15219468630336e-16	3.56425390453528e-16	PTGS2/AKT1/CHRM3/HTR2A/ADRB2/SLC6A4/ADRB1/EDN1/HMGCR/PPARD/CRP/INS/NOS3/HMOX1/ICAM1/EGFR/GJA1/NOS1	18
BP	GO:0097191	extrinsic apoptotic signaling pathway	21/129	230/18866	5.87964636681232e-18	8.26090314537131e-16	3.61178276818471e-16	AR/RELA/TNF/AKT1/BCL2/BAX/CASP3/CASP9/CASP8/TGFB1/SERPINE1/NOS3/HMOX1/ICAM1/BCL2L1/IL1B/IL2/IFNG/IL1A/ERBB3/SRC	21
BP	GO:0009266	response to temperature stimulus	21/129	233/18866	7.68712361152197e-18	1.04279807888715e-15	4.55925952131648e-16	HSP90AA1/CDKN1A/NFKBIA/PTGS2/CD14/PRKACA/AKT1/FOS/HTR2A/ADRB2/CASP8/ADRB1/PPARG/LPL/NOS3/HMOX1/MAPK1/IL1A/CXCL10/VCP/NOS1	21
BP	GO:0048545	response to steroid hormone	24/129	346/18866	1.22499393827316e-17	1.60637538438887e-15	7.02329857943276e-16	ESR1/AR/PGR/RELA/CDKN1A/PTGS2/RXRA/TNF/IL6/BCL2/FOS/CASP3/CASP9/TGFB1/EDN1/PPARD/ICAM1/EGFR/CCND1/IL10/SPP1/BCHE/CA2/SRC	24
BP	GO:0018105	peptidyl-serine phosphorylation	23/129	310/18866	1.41373256968083e-17	1.79407223520142e-15	7.84393554790657e-16	CDK2/HSP90AA1/PRKCB/PTGS2/TNF/IL6/PRKACA/AKT1/BCL2/BAX/CDK1/CCNB1/TGFB1/BDNF/IKBKB/MAPK8/EGFR/MAPK1/TOP1/IFNG/CHUK/NOS1/SRC	23
BP	GO:0062013	positive regulation of small molecule metabolic process	18/129	154/18866	1.90891077290831e-17	2.34676718144415e-15	1.02603954043821e-15	IGF2/PTGS2/TNF/AKT1/HIF1A/HTR2A/NOS2/PPARG/PPARD/INS/NOS3/INSR/IL1B/IFNG/VCP/NOS1/SRC/GPT	18
BP	GO:0070482	response to oxygen levels	25/129	396/18866	2.24012072480816e-17	2.67049543375616e-15	1.1675780747485e-15	CDKN1A/MMP2/PTGS2/DPP4/AKT1/BCL2/CASP3/TP53/HIF1A/CCNB1/SLC6A4/PLAU/NOS2/EDN1/PPARG/PPARD/HMOX1/CYP1A1/ICAM1/MYC/PLAT/NFE2L2/E2F1/NOS1/SRC	25
BP	GO:0048608	reproductive structure development	26/129	443/18866	2.8318005065658e-17	3.27655976259702e-15	1.43255790332152e-15	ESR1/AR/PGR/IGF2/PTGS2/RXRA/AKT1/BCL2/BAX/CASP3/HIF1A/CASP8/PPARG/PPARD/PLG/NOS3/ICAM1/INSR/EGFR/CCND1/BCL2L1/MAPK1/IL10/GJA1/SPP1/SRC	26
BP	GO:0061458	reproductive system development	26/129	447/18866	3.52523083718809e-17	3.96235946099942e-15	1.73239915427529e-15	ESR1/AR/PGR/IGF2/PTGS2/RXRA/AKT1/BCL2/BAX/CASP3/HIF1A/CASP8/PPARG/PPARD/PLG/NOS3/ICAM1/INSR/EGFR/CCND1/BCL2L1/MAPK1/IL10/GJA1/SPP1/SRC	26
BP	GO:0050673	epithelial cell proliferation	26/129	453/18866	4.87619824500154e-17	5.32860108217668e-15	2.32973916150074e-15	ESR1/AR/PGR/IGF2/TNF/IL6/AKT1/BAX/HIF1A/JUN/TGFB1/ERBB2/PPARG/PPARD/XDH/STAT1/HMOX1/EGFR/CCND1/MAPK1/IL10/MYC/F3/GJA1/IGFBP3/MMP12	26
BP	GO:2001233	regulation of apoptotic signaling pathway	25/129	413/18866	6.03705473411379e-17	6.41885765513613e-15	2.8064146331556e-15	AR/RELA/MMP9/PTGS2/TNF/AKT1/BCL2/BAX/TP53/HIF1A/CASP8/SERPINE1/BDNF/INS/NOS3/MAPK8/HMOX1/ICAM1/BCL2L1/IL1B/HSPB1/IL1A/NFE2L2/E2F1/SRC	25
BP	GO:0018209	peptidyl-serine modification	23/129	333/18866	6.85950621992323e-17	7.10139407083631e-15	3.10482913112315e-15	CDK2/HSP90AA1/PRKCB/PTGS2/TNF/IL6/PRKACA/AKT1/BCL2/BAX/CDK1/CCNB1/TGFB1/BDNF/IKBKB/MAPK8/EGFR/MAPK1/TOP1/IFNG/CHUK/NOS1/SRC	23
BP	GO:0001666	response to hypoxia	23/129	359/18866	3.55126841217567e-16	3.58222818807669e-14	1.56620042793389e-14	MMP2/PTGS2/DPP4/AKT1/BCL2/CASP3/TP53/HIF1A/CCNB1/SLC6A4/PLAU/NOS2/EDN1/PPARD/HMOX1/CYP1A1/ICAM1/MYC/PLAT/NFE2L2/E2F1/NOS1/SRC	23
BP	GO:1903409	reactive oxygen species biosynthetic process	16/129	128/18866	4.31031503963187e-16	4.23919484147794e-14	1.8534354670417e-14	HSP90AA1/PTGS2/TNF/AKT1/MPO/NOS2/EDN1/INS/NOS3/CYP1A1/ICAM1/INSR/IL10/IL1B/IFNG/NOS1	16
BP	GO:0009636	response to toxic substance	20/129	250/18866	5.09990195821294e-16	4.89341812283164e-14	2.13947106539665e-14	CDKN1A/GSTM1/PTGS1/PTGS2/TNF/BCL2/FOS/BAX/CDK1/CCNB1/MPO/AHR/SLC6A4/PON1/NOS3/CYP1A1/ALOX5AP/MAPK1/NFE2L2/CHUK	20
BP	GO:0036293	response to decreased oxygen levels	23/129	371/18866	7.25384804266925e-16	6.79443766663354e-14	2.97062348414074e-14	MMP2/PTGS2/DPP4/AKT1/BCL2/CASP3/TP53/HIF1A/CCNB1/SLC6A4/PLAU/NOS2/EDN1/PPARD/HMOX1/CYP1A1/ICAM1/MYC/PLAT/NFE2L2/E2F1/NOS1/SRC	23
BP	GO:0044706	multi-multicellular organism process	19/129	226/18866	1.16185766080231e-15	1.06296465990611e-13	4.64743064320923e-14	ESR1/AR/PGR/MMP2/MMP9/PTGS2/RXRA/AKT1/BCL2/FOS/SLC6A4/EDN1/PPARD/CYP1A1/MAPK1/GJA1/IL1B/THBD/SPP1	19
BP	GO:0007599	hemostasis	22/129	348/18866	2.19730516708461e-15	1.96459057438883e-13	8.58946565314894e-14	PRKCB/IL6/PRKACA/PIK3CG/F10/PLAU/EDN1/SERPINE1/PLG/F2/NOS3/MAPK1/F3/HSPB1/PLAT/THBD/NFE2L2/CD40LG/IRF1/SRC/F13A1/GPI	22
BP	GO:0050708	regulation of protein secretion	22/129	352/18866	2.78558787848687e-15	2.43522282532608e-13	1.06471358911054e-13	TNF/IL6/CD14/DPP4/HIF1A/OPRM1/TGFB1/NOS2/HMGCR/PPARD/INS/ACHE/EGFR/IL10/GJA1/IL1B/IL2/IFNG/IL1A/CD40LG/SRC/GPI	22
BP	GO:0001819	positive regulation of cytokine production	24/129	447/18866	3.98350380793521e-15	3.40676173487328e-13	1.48948403253229e-13	RELA/PTGS2/TNF/IL6/CD14/LBP/HIF1A/CASP8/TGFB1/LPL/SERPINE1/INS/STAT1/IL10/F3/IL1B/HSPB1/IL2/IFNG/IL1A/CHUK/CD40LG/IRF1/SRC	24
BP	GO:0006809	nitric oxide biosynthetic process	13/129	79/18866	6.93831977308169e-15	5.80752127389434e-13	2.53912978929798e-13	HSP90AA1/PTGS2/TNF/AKT1/NOS2/EDN1/NOS3/ICAM1/INSR/IL10/IL1B/IFNG/NOS1	13
BP	GO:0048661	positive regulation of smooth muscle cell proliferation	14/129	103/18866	9.77067354942822e-15	8.00788119655221e-13	3.50115802187844e-13	MMP2/MMP9/PTGS2/TNF/IL6/AKT1/JUN/EDN1/HMGCR/STAT1/HMOX1/EGFR/IL10/GJA1	14
BP	GO:0071241	cellular response to inorganic substance	18/129	221/18866	1.20397255987004e-14	9.66617969495664e-13	4.22618939382954e-13	CDK2/MMP9/PTGS2/AKT1/FOS/CCNB1/JUN/EDN1/MAPK8/HMOX1/CYP1A1/ALOX5AP/MMP3/EGFR/MAPK1/NCF1/NFE2L2/CHUK	18
BP	GO:0050727	regulation of inflammatory response	23/129	425/18866	1.34369674068471e-14	1.05722059557073e-12	4.62231678795539e-13	ESR1/RELA/MMP9/NFKBIA/PTGS2/TNF/IL6/LBP/PIK3CG/NOS2/PPARG/LPL/SERPINE1/PPARD/INS/F2/SELE/MMP3/EGFR/IL10/IL1B/IL2/IFNG	23
BP	GO:0002791	regulation of peptide secretion	22/129	381/18866	1.42682822004819e-14	1.10061612111169e-12	4.81204811467234e-13	TNF/IL6/CD14/DPP4/HIF1A/OPRM1/TGFB1/NOS2/HMGCR/PPARD/INS/ACHE/EGFR/IL10/GJA1/IL1B/IL2/IFNG/IL1A/CD40LG/SRC/GPI	22
BP	GO:0046209	nitric oxide metabolic process	13/129	84/18866	1.5986486282027e-14	1.20943917372104e-12	5.28783777020894e-13	HSP90AA1/PTGS2/TNF/AKT1/NOS2/EDN1/NOS3/ICAM1/INSR/IL10/IL1B/IFNG/NOS1	13
BP	GO:2001237	negative regulation of extrinsic apoptotic signaling pathway	14/129	107/18866	1.68788281860975e-14	1.25285490724731e-12	5.47765744907314e-13	AR/RELA/TNF/AKT1/BCL2/CASP8/SERPINE1/NOS3/HMOX1/ICAM1/BCL2L1/IL1B/IL1A/SRC	14
BP	GO:0007596	blood coagulation	21/129	343/18866	1.90445643878462e-14	1.38743178336642e-12	6.0660464346473e-13	PRKCB/IL6/PRKACA/PIK3CG/F10/PLAU/EDN1/SERPINE1/PLG/F2/NOS3/MAPK1/F3/HSPB1/PLAT/THBD/NFE2L2/CD40LG/IRF1/SRC/F13A1	21
BP	GO:2001057	reactive nitrogen species metabolic process	13/129	87/18866	2.56937220753183e-14	1.83780186626004e-12	8.0351276308268e-13	HSP90AA1/PTGS2/TNF/AKT1/NOS2/EDN1/NOS3/ICAM1/INSR/IL10/IL1B/IFNG/NOS1	13
BP	GO:0050817	coagulation	21/129	349/18866	2.68049295838339e-14	1.88304630326433e-12	8.23294265789185e-13	PRKCB/IL6/PRKACA/PIK3CG/F10/PLAU/EDN1/SERPINE1/PLG/F2/NOS3/MAPK1/F3/HSPB1/PLAT/THBD/NFE2L2/CD40LG/IRF1/SRC/F13A1	21
BP	GO:0002526	acute inflammatory response	14/129	111/18866	2.85149804986967e-14	1.96803391722584e-12	8.60452043118567e-13	PTGS2/TNF/IL6/LBP/PIK3CG/OPRM1/PPARG/CRP/INS/F2/ICAM1/F3/IL1B/IL1A	14
BP	GO:0050678	regulation of epithelial cell proliferation	22/129	395/18866	2.98711816692072e-14	2.02609014977002e-12	8.85835042604076e-13	AR/PGR/IGF2/TNF/AKT1/BAX/HIF1A/JUN/TGFB1/ERBB2/PPARG/PPARD/XDH/STAT1/HMOX1/EGFR/CCND1/IL10/MYC/F3/GJA1/MMP12	22
BP	GO:0048732	gland development	23/129	443/18866	3.24005123992668e-14	2.16040026743586e-12	9.44557310622692e-13	ESR1/AR/PGR/RELA/IGF2/RXRA/TNF/IL6/AKT1/BCL2/BAX/HIF1A/JUN/TGFB1/XDH/HMOX1/CYP1A1/INSR/EGFR/CCND1/MAPK1/IL10/SRC	23
BP	GO:1903532	positive regulation of secretion by cell	20/129	313/18866	3.77361386764152e-14	2.47423282588362e-12	1.0817693087239e-12	TNF/IL6/CD14/HIF1A/SLC6A4/TGFB1/EDN1/PPARD/INS/ACHE/EGFR/IL10/GJA1/IL1B/IL2/IFNG/IL1A/SPP1/SRC/GPI	20
BP	GO:0050714	positive regulation of protein secretion	16/129	172/18866	4.91116487436259e-14	3.16729878946597e-12	1.38478747277109e-12	TNF/IL6/CD14/HIF1A/TGFB1/PPARD/INS/ACHE/EGFR/IL10/GJA1/IL2/IFNG/IL1A/SRC/GPI	16
BP	GO:0007568	aging	20/129	319/18866	5.39889266498547e-14	3.42568447484724e-12	1.49775731996371e-12	RELA/CDKN1A/PTGS2/AKT1/BCL2/FOS/TP53/CDK1/MPO/HTR2A/CASP9/JUN/EDN1/SERPINE1/HMGCR/CYP1A1/ICAM1/MAPK1/IL10/NFE2L2	20
BP	GO:0034612	response to tumor necrosis factor	20/129	320/18866	5.72674375382665e-14	3.57603332183398e-12	1.56349194548918e-12	RELA/NFKBIA/CXCL8/PTGS2/TNF/CD14/AKT1/CASP3/TP53/CASP8/EDN1/IKBKB/STAT1/ICAM1/SELE/MAPK1/NFE2L2/CHUK/CD40LG/CHI3L1	20
BP	GO:0071276	cellular response to cadmium ion	10/129	38/18866	6.30121179086686e-14	3.87327612269847e-12	1.69345066879547e-12	MMP9/AKT1/FOS/JUN/MAPK8/HMOX1/EGFR/MAPK1/NCF1/CHUK	10
BP	GO:0071496	cellular response to external stimulus	20/129	326/18866	8.12176456452533e-14	4.91554181489887e-12	2.14914385399747e-12	CDKN1A/PTGS2/AKT1/BCL2/FOS/TP53/JUN/CASP8/PPARG/LPL/MAPK8/HMOX1/ICAM1/VCAM1/EGFR/MAPK1/GJA1/IL1B/NFE2L2/IRF1	20
BP	GO:0048771	tissue remodeling	16/129	178/18866	8.42357913763591e-14	5.02096368597874e-12	2.19523577526269e-12	MMP2/IL6/BAX/TP53/HIF1A/ADRB2/TGFB1/PLG/NOS3/EGFR/GJA1/IL2/IL1A/SPP1/CA2/SRC	16
BP	GO:1903829	positive regulation of cellular protein localization	20/129	338/18866	1.5990642789831e-13	9.27766022126128e-12	4.05632322841113e-12	PTGS2/CHRM1/TNF/PRKACA/AKT1/BCL2/TP53/CDK1/CASP8/TGFB1/ERBB2/INS/F2/MAPK8/EGFR/MAPK1/IL1B/IFNG/E2F1/SRC	20
BP	GO:0014065	phosphatidylinositol 3-kinase signaling	15/129	154/18866	1.60366267169742e-13	9.27766022126128e-12	4.05632322841113e-12	TNF/PIK3CG/AKT1/HTR2A/EDN1/ERBB2/PPARD/INS/F2/INSR/EGFR/MAPK1/NCF1/ERBB3/SRC	15
BP	GO:0051047	positive regulation of secretion	20/129	340/18866	1.78545592048142e-13	1.01796863640201e-11	4.45070171482324e-12	TNF/IL6/CD14/HIF1A/SLC6A4/TGFB1/EDN1/PPARD/INS/ACHE/EGFR/IL10/GJA1/IL1B/IL2/IFNG/IL1A/SPP1/SRC/GPI	20
BP	GO:0048511	rhythmic process	19/129	305/18866	2.72729798181951e-13	1.53274146578256e-11	6.70136075532793e-12	ESR1/PGR/CASP3/TP53/CDK1/AHR/SLC6A4/OPRM1/JUN/ADRB1/NOS2/PPARG/SERPINE1/BDNF/NOS3/MAPK8/EGFR/TOP1/SRC	19
BP	GO:0002793	positive regulation of peptide secretion	16/129	193/18866	2.98374463008443e-13	1.63028491316002e-11	7.12783439409058e-12	TNF/IL6/CD14/HIF1A/TGFB1/PPARD/INS/ACHE/EGFR/IL10/GJA1/IL2/IFNG/IL1A/SRC/GPI	16
BP	GO:0071248	cellular response to metal ion	16/129	193/18866	2.98374463008443e-13	1.63028491316002e-11	7.12783439409058e-12	MMP9/PTGS2/AKT1/FOS/CCNB1/JUN/EDN1/MAPK8/HMOX1/CYP1A1/ALOX5AP/EGFR/MAPK1/NCF1/NFE2L2/CHUK	16
BP	GO:0045787	positive regulation of cell cycle	21/129	396/18866	3.1564170076487e-13	1.70100609699863e-11	7.43703733309008e-12	CDK2/CDKN1A/IGF2/PRKACA/AKT1/BAX/TP53/CDK1/CCNB1/SLC6A4/EDN1/INS/CYP1A1/INSR/EGFR/CCND1/IL10/IL1B/IL1A/E2F1/SRC	21
BP	GO:1901653	cellular response to peptide	21/129	398/18866	3.47940391085329e-13	1.84972634936444e-11	8.08726314414549e-12	RELA/PRKCB/IGF2/PRKACA/AKT1/TP53/ADRB2/EDN1/PPARG/LPL/INS/STAT1/ICAM1/VCAM1/INSR/GJA1/IL1B/NFE2L2/CA2/SRC/GPT	21
BP	GO:0007565	female pregnancy	16/129	196/18866	3.79226109460984e-13	1.98916735282601e-11	8.69691877697189e-12	ESR1/AR/PGR/MMP2/MMP9/PTGS2/RXRA/AKT1/BCL2/FOS/PPARD/MAPK1/GJA1/IL1B/THBD/SPP1	16
BP	GO:0031960	response to corticosteroid	15/129	164/18866	4.0682638176929e-13	2.10586182352682e-11	9.20712337688393e-12	CDKN1A/PTGS2/TNF/IL6/BCL2/FOS/CASP3/CASP9/EDN1/ICAM1/EGFR/CCND1/IL10/BCHE/SRC	15
BP	GO:0070661	leukocyte proliferation	19/129	313/18866	4.32856777639586e-13	2.21150462757679e-11	9.66900853948165e-12	CDKN1A/IGF2/IL6/PIK3CG/BCL2/BAX/CASP3/TP53/AHR/ERBB2/CRP/VCAM1/MAPK1/IL10/IL1B/IL2/IL1A/CD40LG/IRF1	19
BP	GO:1901654	response to ketone	16/129	200/18866	5.18814952054329e-13	2.59445912667605e-11	1.13433393438810e-11	AR/RELA/CDKN1A/AKT1/FOS/AHR/CASP9/TGFB1/EDN1/PPARG/ICAM1/EGFR/CCND1/BCL2L1/SPP1/SRC	16
BP	GO:0051090	regulation of DNA-binding transcription factor activity	22/129	455/18866	5.21002214050350e-13	2.59445912667605e-11	1.13433393438810e-11	ESR1/AR/RELA/NFKBIA/PRKCB/TNF/IL6/AKT1/FOS/JUN/EDN1/PPARG/INS/IKBKB/MAPK8/HMOX1/ICAM1/MAPK1/IL10/IL1B/CHUK/CD40LG	22
BP	GO:0046686	response to cadmium ion	11/129	64/18866	5.41695263506948e-13	2.64397814679667e-11	1.15598434481197e-11	MMP9/AKT1/FOS/CDK1/JUN/MAPK8/HMOX1/EGFR/MAPK1/NCF1/CHUK	11
BP	GO:0062012	regulation of small molecule metabolic process	22/129	456/18866	5.44387976335868e-13	2.64397814679667e-11	1.15598434481197e-11	IGF2/PTGS2/TNF/AKT1/TP53/HIF1A/HTR2A/TGFB1/NOS2/PPARG/HMGCR/PPARD/INS/NOS3/INSR/IL1B/IFNG/IGFBP3/VCP/NOS1/SRC/GPT	22
BP	GO:0097756	negative regulation of blood vessel diameter	12/129	86/18866	6.18050158577281e-13	2.96513332175979e-11	1.29639789360113e-11	PTGS2/AKT1/CHRM3/HTR2A/SLC6A4/EDN1/HMGCR/CRP/INS/ICAM1/EGFR/GJA1	12
BP	GO:0043491	protein kinase B signaling	18/129	278/18866	6.30244400578899e-13	2.98720659262336e-11	1.30604863734422e-11	ESR1/HSP90AA1/IGF2/TNF/PIK3CG/AKT1/F10/TGFB1/ERBB2/INS/XDH/INSR/EGFR/F3/IL1B/ERBB3/CHI3L1/SRC	18
BP	GO:0009306	protein secretion	22/129	462/18866	7.06832064598762e-13	3.3103301692042e-11	1.44732279894032e-11	TNF/IL6/CD14/DPP4/HIF1A/OPRM1/TGFB1/NOS2/HMGCR/PPARD/INS/ACHE/EGFR/IL10/GJA1/IL1B/IL2/IFNG/IL1A/CD40LG/SRC/GPI	22
BP	GO:0035592	establishment of protein localization to extracellular region	22/129	463/18866	7.37992314463625e-13	3.41560207658812e-11	1.49334915397345e-11	TNF/IL6/CD14/DPP4/HIF1A/OPRM1/TGFB1/NOS2/HMGCR/PPARD/INS/ACHE/EGFR/IL10/GJA1/IL1B/IL2/IFNG/IL1A/CD40LG/SRC/GPI	22
BP	GO:0007584	response to nutrient	15/129	171/18866	7.52357638562805e-13	3.44159877919311e-11	1.50471527712561e-11	RELA/PTGS2/SLC6A4/PPARG/LPL/HMGCR/PPARD/STAT1/HMOX1/CYP1A1/EGFR/CCND1/CXCL10/SPP1/BCHE	15
BP	GO:0071692	protein localization to extracellular region	22/129	470/18866	9.95182034837179e-13	4.50005301729823e-11	1.96748632174707e-11	TNF/IL6/CD14/DPP4/HIF1A/OPRM1/TGFB1/NOS2/HMGCR/PPARD/INS/ACHE/EGFR/IL10/GJA1/IL1B/IL2/IFNG/IL1A/CD40LG/SRC/GPI	22
BP	GO:0032943	mononuclear cell proliferation	18/129	286/18866	1.02012982552633e-12	4.56044401547795e-11	1.99389011352874e-11	CDKN1A/IGF2/IL6/PIK3CG/BCL2/BAX/CASP3/TP53/AHR/ERBB2/CRP/VCAM1/IL10/IL1B/IL2/IL1A/CD40LG/IRF1	18
BP	GO:1903037	regulation of leukocyte cell-cell adhesion	19/129	329/18866	1.04875881174516e-12	4.6357496240511e-11	2.02681478224908e-11	RELA/IGF2/TNF/IL6/DPP4/AKT1/CASP3/ERBB2/ICAM1/SELE/VCAM1/IL10/IL1B/IL2/IFNG/IL1A/CD40LG/IRF1/SRC	19
BP	GO:0097193	intrinsic apoptotic signaling pathway	18/129	290/18866	1.29051664620328e-12	5.64099165129302e-11	2.46632070163294e-11	CDKN1A/MMP9/PTGS2/TNF/AKT1/BCL2/BAX/CASP3/TP53/HIF1A/CASP9/INS/HMOX1/BCL2L1/HSPB1/NFE2L2/E2F1/SRC	18
BP	GO:0051897	positive regulation of protein kinase B signaling	15/129	178/18866	1.35373196375087e-12	5.85228741252298e-11	2.5587021732434e-11	ESR1/HSP90AA1/IGF2/TNF/PIK3CG/F10/TGFB1/ERBB2/INS/INSR/EGFR/F3/ERBB3/CHI3L1/SRC	15
BP	GO:0051384	response to glucocorticoid	14/129	147/18866	1.47039197568285e-12	6.28752394819166e-11	2.74899369366794e-11	CDKN1A/PTGS2/TNF/IL6/BCL2/FOS/CASP3/CASP9/EDN1/ICAM1/EGFR/CCND1/IL10/BCHE	14
BP	GO:1902893	regulation of pri-miRNA transcription by RNA polymerase II	10/129	51/18866	1.5804326666754e-12	6.66619167663848e-11	2.91455253782872e-11	RELA/TNF/FOS/TP53/HIF1A/JUN/TGFB1/PPARG/PPARD/IL10	10
BP	GO:0051896	regulation of protein kinase B signaling	17/129	253/18866	1.59283685206918e-12	6.66619167663848e-11	2.91455253782872e-11	ESR1/HSP90AA1/IGF2/TNF/PIK3CG/AKT1/F10/TGFB1/ERBB2/INS/XDH/INSR/EGFR/F3/ERBB3/CHI3L1/SRC	17
BP	GO:1903035	negative regulation of response to wounding	12/129	93/18866	1.61742889729389e-12	6.69785819153068e-11	2.92839758246893e-11	TNF/PLAU/EDN1/SERPINE1/HMGCR/PLG/F2/NOS3/GJA1/PLAT/THBD/SPP1	12
BP	GO:0042110	T cell activation	22/129	483/18866	1.71082357064198e-12	7.01081242385996e-11	3.06522556406689e-11	IGF2/IL6/DPP4/PIK3CG/AKT1/BCL2/BAX/CASP3/TP53/CASP8/ERBB2/INS/ICAM1/VCAM1/IL10/IL1B/IL2/IFNG/IL1A/CD40LG/IRF1/SRC	22
BP	GO:1903034	regulation of response to wounding	15/129	183/18866	2.02767273574081e-12	8.22357169320034e-11	3.59546093347854e-11	TNF/PLAU/EDN1/SERPINE1/HMGCR/PLG/F2/NOS3/IL10/F3/GJA1/PLAT/THBD/NFE2L2/SPP1	15
BP	GO:0022407	regulation of cell-cell adhesion	21/129	439/18866	2.28386049067758e-12	9.16806854114856e-11	4.00840820812799e-11	RELA/IGF2/TNF/IL6/DPP4/AKT1/CASP3/TGFB1/ERBB2/PLG/ICAM1/SELE/VCAM1/IL10/IL1B/IL2/IFNG/IL1A/CD40LG/IRF1/SRC	21
BP	GO:0061614	pri-miRNA transcription by RNA polymerase II	10/129	53/18866	2.38418464886102e-12	9.47412364506995e-11	4.14221979398076e-11	RELA/TNF/FOS/TP53/HIF1A/JUN/TGFB1/PPARG/PPARD/IL10	10
BP	GO:0071902	positive regulation of protein serine/threonine kinase activity	19/129	345/18866	2.42277280307597e-12	9.53118820730088e-11	4.16716922129067e-11	IGF2/TNF/PIK3CG/AKT1/CDK1/CCNB1/HTR2A/ADRB2/TGFB1/EDN1/ERBB2/INSR/EGFR/CCND1/MAPK1/IL1B/IFNG/CD40LG/SRC	19
BP	GO:0090068	positive regulation of cell cycle process	18/129	302/18866	2.55725299321768e-12	9.96062700526569e-11	4.35492588944001e-11	CDK2/CDKN1A/IGF2/PRKACA/AKT1/BAX/TP53/CDK1/CCNB1/EDN1/INS/CYP1A1/INSR/EGFR/CCND1/IL1B/IL1A/E2F1	18
BP	GO:1901342	regulation of vasculature development	21/129	444/18866	2.83313211644783e-12	1.09270017118684e-10	4.77743847087281e-11	CXCL8/PRKCB/PTGS2/TNF/IL6/HIF1A/ERBB2/PPARG/SERPINE1/NOS3/XDH/STAT1/HMOX1/IL10/F3/IL1B/HSPB1/IL1A/NFE2L2/CXCL10/CHI3L1	21
BP	GO:0009314	response to radiation	21/129	447/18866	3.21988908983692e-12	1.21798496917485e-10	5.32520118703798e-11	RELA/CDKN1A/PTGS2/AKT1/BCL2/FOS/BAX/CASP3/TP53/HIF1A/OPRM1/CASP9/HMGCR/MAPK8/ICAM1/EGFR/CCND1/BCL2L1/MYC/THBD/CXCL10	21
BP	GO:0043434	response to peptide hormone	21/129	447/18866	3.21988908983692e-12	1.21798496917485e-10	5.32520118703798e-11	RELA/PRKCB/IGF2/PTGS2/PRKACA/AKT1/EDN1/PPARG/LPL/INS/STAT1/ICAM1/INSR/IL10/GJA1/IL1B/NFE2L2/CHUK/CA2/SRC/GPT	21
BP	GO:0001890	placenta development	14/129	156/18866	3.33308601982699e-12	1.23143356180899e-10	5.38400032107644e-11	IGF2/PTGS2/RXRA/AKT1/HIF1A/CASP8/PPARG/PPARD/PLG/EGFR/MAPK1/IL10/GJA1/SPP1	14
BP	GO:0038034	signal transduction in absence of ligand	11/129	75/18866	3.34934903694871e-12	1.23143356180899e-10	5.38400032107644e-11	TNF/AKT1/BCL2/BAX/CASP3/CASP9/BCL2L1/IL1B/IL2/IL1A/ERBB3	11
BP	GO:0097192	extrinsic apoptotic signaling pathway in absence of ligand	11/129	75/18866	3.34934903694871e-12	1.23143356180899e-10	5.38400032107644e-11	TNF/AKT1/BCL2/BAX/CASP3/CASP9/BCL2L1/IL1B/IL2/IL1A/ERBB3	11
BP	GO:0048015	phosphatidylinositol-mediated signaling	15/129	192/18866	4.07142861737449e-12	1.48305557229178e-10	6.48412705730011e-11	TNF/PIK3CG/AKT1/HTR2A/EDN1/ERBB2/PPARD/INS/F2/INSR/EGFR/MAPK1/NCF1/ERBB3/SRC	15
BP	GO:0045765	regulation of angiogenesis	20/129	403/18866	4.1162506793829e-12	1.48562662134792e-10	6.49536804453082e-11	CXCL8/PRKCB/PTGS2/TNF/IL6/HIF1A/ERBB2/PPARG/SERPINE1/NOS3/STAT1/HMOX1/IL10/F3/IL1B/HSPB1/IL1A/NFE2L2/CXCL10/CHI3L1	20
BP	GO:0032637	interleukin-8 production	12/129	101/18866	4.42017484109639e-12	1.58081525680665e-10	6.91154611516889e-11	RELA/TNF/IL6/CD14/LBP/NOS2/SERPINE1/CRP/IL10/F3/IL1B/CHI3L1	12
BP	GO:0061045	negative regulation of wound healing	11/129	78/18866	5.22790597828858e-12	1.85284523590876e-10	8.10089935374447e-11	TNF/PLAU/EDN1/SERPINE1/HMGCR/PLG/F2/NOS3/GJA1/PLAT/THBD	11
BP	GO:0048017	inositol lipid-mediated signaling	15/129	196/18866	5.4859178395314e-12	1.9269286411354e-10	8.42480239642322e-11	TNF/PIK3CG/AKT1/HTR2A/EDN1/ERBB2/PPARD/INS/F2/INSR/EGFR/MAPK1/NCF1/ERBB3/SRC	15
BP	GO:2001236	regulation of extrinsic apoptotic signaling pathway	14/129	162/18866	5.58901779966592e-12	1.94329695348565e-10	8.49636695474151e-11	AR/RELA/TNF/AKT1/BCL2/CASP8/SERPINE1/NOS3/HMOX1/ICAM1/BCL2L1/IL1B/IL1A/SRC	14
BP	GO:1902895	positive regulation of pri-miRNA transcription by RNA polymerase II	9/129	40/18866	5.631312981631e-12	1.94329695348565e-10	8.49636695474151e-11	RELA/TNF/FOS/TP53/HIF1A/JUN/TGFB1/PPARG/IL10	9
BP	GO:0007159	leukocyte cell-cell adhesion	19/129	364/18866	6.19289621570442e-12	2.11850901848532e-10	9.26241868783618e-11	RELA/IGF2/TNF/IL6/DPP4/AKT1/CASP3/ERBB2/ICAM1/SELE/VCAM1/IL10/IL1B/IL2/IFNG/IL1A/CD40LG/IRF1/SRC	19
BP	GO:1901214	regulation of neuron death	18/129	321/18866	7.10640502776848e-12	2.40250561732464e-10	1.05040916670015e-10	TNF/AKT1/BCL2/FOS/BAX/CASP3/TP53/HIF1A/CASP9/JUN/CASP8/BDNF/HMOX1/BCL2L1/IL10/IFNG/ERBB3/AARS1	18
BP	GO:0051098	regulation of binding	19/129	367/18866	7.14522514557659e-12	2.40250561732464e-10	1.05040916670015e-10	CDKN1A/MMP9/NFKBIA/PRKACA/AKT1/BAX/ADRB2/JUN/TGFB1/PON1/MAP2/PPARG/BDNF/MAPK8/HMOX1/IL10/IFNG/E2F1/SRC	19
BP	GO:0051235	maintenance of location	18/129	324/18866	8.29840276624731e-12	2.76660309173025e-10	1.2095976913513e-10	NFKBIA/TNF/IL6/PRKACA/AKT1/BAX/HTR2A/PPARG/LPL/PPARD/CRP/F2/IL10/GJA1/IL1B/CXCL11/CXCL10/NOS1	18
BP	GO:0070663	regulation of leukocyte proliferation	16/129	240/18866	8.48479326815443e-12	2.80497283335458e-10	1.22637348077526e-10	CDKN1A/IGF2/IL6/BCL2/CASP3/AHR/ERBB2/CRP/VCAM1/MAPK1/IL10/IL1B/IL2/IL1A/CD40LG/IRF1	16
BP	GO:0046651	lymphocyte proliferation	17/129	283/18866	9.58090646587252e-12	3.14094050306188e-10	1.37326326010839e-10	CDKN1A/IGF2/IL6/PIK3CG/BCL2/BAX/CASP3/TP53/AHR/ERBB2/VCAM1/IL10/IL1B/IL2/IL1A/CD40LG/IRF1	17
BP	GO:0048145	regulation of fibroblast proliferation	11/129	83/18866	1.05408470188267e-11	3.42708199769125e-10	1.49836833656049e-10	ESR1/CDKN1A/BAX/TP53/FOSL2/CCNB1/JUN/PPARG/EGFR/MYC/E2F1	11
BP	GO:0048144	fibroblast proliferation	11/129	84/18866	1.20595751850682e-11	3.88871875229985e-10	1.70020240314076e-10	ESR1/CDKN1A/BAX/TP53/FOSL2/CCNB1/JUN/PPARG/EGFR/MYC/E2F1	11
BP	GO:0009411	response to UV	13/129	140/18866	1.32917626055016e-11	4.25120277154824e-10	1.85868550255795e-10	RELA/CDKN1A/PTGS2/AKT1/BCL2/BAX/CASP3/TP53/CASP9/MAPK8/EGFR/CCND1/MYC	13
BP	GO:0031349	positive regulation of defense response	19/129	385/18866	1.64015059633952e-11	5.20351003709651e-10	2.27504760137417e-10	RELA/NFKBIA/PTGS2/TNF/IL6/LBP/PRKACA/PIK3CG/LPL/SERPINE1/IKBKB/EGFR/GJA1/IL1B/IL2/IFNG/CHUK/SRC/MMP12	19
BP	GO:0010634	positive regulation of epithelial cell migration	14/129	176/18866	1.72572637208034e-11	5.42798454238786e-10	2.37319100480608e-10	MMP9/PTGS2/AKT1/HIF1A/JUN/TGFB1/EDN1/NOS3/HMOX1/HSPB1/IFNG/NFE2L2/SRC/GPI	14
BP	GO:0060135	maternal process involved in female pregnancy	10/129	64/18866	1.73850038724166e-11	5.42798454238786e-10	2.37319100480608e-10	ESR1/AR/PGR/PTGS2/RXRA/AKT1/PPARD/MAPK1/GJA1/SPP1	10
BP	GO:0045429	positive regulation of nitric oxide biosynthetic process	9/129	45/18866	1.77335283075239e-11	5.49320475289757e-10	2.40170619597962e-10	HSP90AA1/PTGS2/TNF/AKT1/EDN1/ICAM1/INSR/IL1B/IFNG	9
BP	GO:0043281	regulation of cysteine-type endopeptidase activity involved in apoptotic process	15/129	215/18866	2.07214966456496e-11	6.36862248468636e-10	2.78445111175916e-10	MMP9/PTGS2/TNF/AKT1/BAX/CYCS/CASP9/CASP8/PPARG/XDH/MYC/F3/BIRC5/VCP/SRC	15
BP	GO:1904407	positive regulation of nitric oxide metabolic process	9/129	46/18866	2.19208689475349e-11	6.68501538291491e-10	2.92278252633799e-10	HSP90AA1/PTGS2/TNF/AKT1/EDN1/ICAM1/INSR/IL1B/IFNG	9
BP	GO:0032768	regulation of monooxygenase activity	10/129	66/18866	2.39377818999099e-11	7.24394107648042e-10	3.16715268214192e-10	HSP90AA1/TNF/AKT1/HIF1A/INS/NOS3/EGFR/IL1B/IFNG/IL1A	10
BP	GO:0006953	acute-phase response	9/129	47/18866	2.69574347769121e-11	8.08943663952534e-10	3.53681520589313e-10	PTGS2/TNF/IL6/LBP/CRP/INS/F2/IL1B/IL1A	9
BP	GO:0090316	positive regulation of intracellular protein transport	14/129	182/18866	2.71430004173194e-11	8.08943663952534e-10	3.53681520589313e-10	PTGS2/CHRM1/PRKACA/BCL2/TP53/CDK1/CASP8/TGFB1/ERBB2/MAPK8/MAPK1/IL1B/IFNG/E2F1	14
BP	GO:0032944	regulation of mononuclear cell proliferation	15/129	221/18866	3.06804723855189e-11	9.07496077929559e-10	3.96770018820244e-10	CDKN1A/IGF2/IL6/BCL2/CASP3/AHR/ERBB2/CRP/VCAM1/IL10/IL1B/IL2/IL1A/CD40LG/IRF1	15
BP	GO:0045428	regulation of nitric oxide biosynthetic process	10/129	68/18866	3.2611241441892e-11	9.53372923096068e-10	4.16828019248916e-10	HSP90AA1/PTGS2/TNF/AKT1/EDN1/ICAM1/INSR/IL10/IL1B/IFNG	10
BP	GO:0032388	positive regulation of intracellular transport	15/129	222/18866	3.27161526736068e-11	9.53372923096068e-10	4.16828019248916e-10	PTGS2/CHRM1/PRKACA/BCL2/TP53/CDK1/CASP8/TGFB1/MAP2/ERBB2/MAPK8/MAPK1/IL1B/IFNG/E2F1	15
BP	GO:0009409	response to cold	9/129	48/18866	3.29884386162476e-11	9.54239099384691e-10	4.17206723676073e-10	HSP90AA1/NFKBIA/FOS/ADRB2/CASP8/ADRB1/PPARG/LPL/CXCL10	9
BP	GO:0048638	regulation of developmental growth	18/129	353/18866	3.43052890988452e-11	9.85087644633992e-10	4.30694140511049e-10	AR/CDKN1A/IGF2/AKT1/BCL2/CDK1/CCNB1/ADRB2/SLC6A4/MAP2/ADRB1/EDN1/BDNF/PPARD/INSR/MAPK1/GJA1/SPP1	18
BP	GO:0061041	regulation of wound healing	13/129	151/18866	3.4824642778964e-11	9.92754671684379e-10	4.34046272317522e-10	TNF/PLAU/EDN1/SERPINE1/HMGCR/PLG/F2/NOS3/F3/GJA1/PLAT/THBD/NFE2L2	13
BP	GO:0050804	modulation of chemical synaptic transmission	20/129	454/18866	3.54040929555537e-11	1.00201224235359e-09	4.38093812111888e-10	PRKCB/PTGS2/CHRM2/TNF/PRKACA/HTR2A/ADRB2/SLC6A4/EDN1/BDNF/INS/PLG/ACHE/EGFR/MAPK1/IL1B/PLAT/BCHE/CA2/SRC	20
BP	GO:0099177	regulation of trans-synaptic signaling	20/129	455/18866	3.68246202142359e-11	1.03477182802003e-09	4.52416762632041e-10	PRKCB/PTGS2/CHRM2/TNF/PRKACA/HTR2A/ADRB2/SLC6A4/EDN1/BDNF/INS/PLG/ACHE/EGFR/MAPK1/IL1B/PLAT/BCHE/CA2/SRC	20
BP	GO:0070997	neuron death	18/129	360/18866	4.73636046980168e-11	1.32147816228368e-09	5.77768794897794e-10	TNF/AKT1/BCL2/FOS/BAX/CASP3/TP53/HIF1A/CASP9/JUN/CASP8/BDNF/HMOX1/BCL2L1/IL10/IFNG/ERBB3/AARS1	18
BP	GO:0045981	positive regulation of nucleotide metabolic process	9/129	50/18866	4.87188718719597e-11	1.34028001359643e-09	5.85989228110285e-10	HIF1A/HTR2A/NOS2/INS/NOS3/INSR/IFNG/VCP/NOS1	9
BP	GO:1900544	positive regulation of purine nucleotide metabolic process	9/129	50/18866	4.87188718719597e-11	1.34028001359643e-09	5.85989228110285e-10	HIF1A/HTR2A/NOS2/INS/NOS3/INSR/IFNG/VCP/NOS1	9
BP	GO:0051091	positive regulation of DNA-binding transcription factor activity	16/129	270/18866	4.98897084949317e-11	1.36295911957681e-09	5.95904851467240e-10	ESR1/AR/RELA/PRKCB/TNF/IL6/AKT1/EDN1/PPARG/INS/IKBKB/ICAM1/IL10/IL1B/CHUK/CD40LG	16
BP	GO:0010631	epithelial cell migration	18/129	365/18866	5.93738625998305e-11	1.61087431357057e-09	7.04296852908334e-10	MMP9/PTGS2/TNF/DPP4/AKT1/HIF1A/JUN/TGFB1/EDN1/PPARG/PPARD/NOS3/HMOX1/HSPB1/IFNG/NFE2L2/SRC/GPI	18
BP	GO:0090132	epithelium migration	18/129	368/18866	6.7880231789222e-11	1.82205311043512e-09	7.96627186057045e-10	MMP9/PTGS2/TNF/DPP4/AKT1/HIF1A/JUN/TGFB1/EDN1/PPARG/PPARD/NOS3/HMOX1/HSPB1/IFNG/NFE2L2/SRC/GPI	18
BP	GO:0042098	T cell proliferation	14/129	195/18866	6.85469904281643e-11	1.82205311043512e-09	7.96627186057045e-10	IGF2/IL6/PIK3CG/BAX/CASP3/TP53/ERBB2/VCAM1/IL10/IL1B/IL2/IL1A/CD40LG/IRF1	14
BP	GO:1905475	regulation of protein localization to membrane	14/129	195/18866	6.85469904281643e-11	1.82205311043512e-09	7.96627186057045e-10	AR/TNF/AKT1/BCL2/TP53/CASP8/TGFB1/ERBB2/INS/MAPK8/EGFR/BCL2L1/IFNG/E2F1	14
BP	GO:0097305	response to alcohol	15/129	234/18866	6.90104217825988e-11	1.82206039793788e-09	7.96630372255503e-10	CDKN1A/CD14/AKT1/FOS/CDK1/AHR/OPRM1/CASP8/TGFB1/PPARG/HMGCR/ICAM1/CCND1/BCL2L1/IL2	15
BP	GO:0050999	regulation of nitric-oxide synthase activity	9/129	52/18866	7.07239239611307e-11	1.85485277908725e-09	8.10967661420965e-10	HSP90AA1/TNF/AKT1/HIF1A/INS/NOS3/EGFR/IL1B/IL1A	9
BP	GO:0071453	cellular response to oxygen levels	15/129	235/18866	7.3295387481649e-11	1.89700035758426e-09	8.29395174134449e-10	PTGS2/AKT1/BCL2/TP53/HIF1A/CCNB1/EDN1/PPARG/PPARD/HMOX1/ICAM1/MYC/NFE2L2/E2F1/SRC	15
BP	GO:1903039	positive regulation of leukocyte cell-cell adhesion	15/129	235/18866	7.3295387481649e-11	1.89700035758426e-09	8.29395174134449e-10	RELA/IGF2/TNF/IL6/DPP4/AKT1/ICAM1/SELE/VCAM1/IL1B/IL2/IFNG/IL1A/CD40LG/SRC	15
BP	GO:0006801	superoxide metabolic process	10/129	74/18866	7.78435075747357e-11	2.0015448287517e-09	8.75103483846702e-10	TNF/MPO/TGFB1/NOS2/EDN1/CRP/NOS3/EGFR/NCF1/NFE2L2	10
BP	GO:0022409	positive regulation of cell-cell adhesion	16/129	279/18866	8.12923465479279e-11	2.07664994363343e-09	9.07940493911922e-10	RELA/IGF2/TNF/IL6/DPP4/AKT1/ICAM1/SELE/VCAM1/IL10/IL1B/IL2/IFNG/IL1A/CD40LG/SRC	16
BP	GO:0090130	tissue migration	18/129	374/18866	8.83918120342297e-11	2.24344121640426e-09	9.8086397870242e-10	MMP9/PTGS2/TNF/DPP4/AKT1/HIF1A/JUN/TGFB1/EDN1/PPARG/PPARD/NOS3/HMOX1/HSPB1/IFNG/NFE2L2/SRC/GPI	18
BP	GO:2000116	regulation of cysteine-type endopeptidase activity	15/129	239/18866	9.29994241022851e-11	2.34525470781019e-09	1.02537826574314e-09	MMP9/PTGS2/TNF/AKT1/BAX/CYCS/CASP9/CASP8/PPARG/XDH/MYC/F3/BIRC5/VCP/SRC	15
BP	GO:0031099	regeneration	14/129	201/18866	1.02718571225932e-10	2.57385260638738e-09	1.12532447457709e-09	CDKN1A/IL6/BCL2/CDK1/CCNB1/JUN/PPARG/PPARD/PLG/HMOX1/EGFR/CCND1/IL10/SPP1	14
BP	GO:0009408	response to heat	13/129	166/18866	1.1496707545768e-10	2.86253465095261e-09	1.25154031510892e-09	HSP90AA1/CDKN1A/PTGS2/CD14/PRKACA/AKT1/NOS3/HMOX1/MAPK1/IL1A/CXCL10/VCP/NOS1	13
BP	GO:0032102	negative regulation of response to external stimulus	19/129	433/18866	1.22730594693835e-10	3.03661735550659e-09	1.32765171618488e-09	TNF/DPP4/PLAU/EDN1/PPARG/SERPINE1/HMGCR/PPARD/INS/PLG/F2/NOS3/IL10/GJA1/IL2/PLAT/THBD/SPP1/MMP12	19
BP	GO:0045766	positive regulation of angiogenesis	14/129	208/18866	1.61913383236685e-10	3.95631832082683e-09	1.72975788302546e-09	CXCL8/PRKCB/PTGS2/HIF1A/SERPINE1/NOS3/HMOX1/IL10/F3/IL1B/HSPB1/IL1A/NFE2L2/CHI3L1	14
BP	GO:0071456	cellular response to hypoxia	14/129	208/18866	1.61913383236685e-10	3.95631832082683e-09	1.72975788302546e-09	PTGS2/AKT1/BCL2/TP53/HIF1A/CCNB1/EDN1/PPARD/HMOX1/ICAM1/MYC/NFE2L2/E2F1/SRC	14
BP	GO:1903426	regulation of reactive oxygen species biosynthetic process	11/129	107/18866	1.76225471134263e-10	4.27945063853205e-09	1.87103586636378e-09	HSP90AA1/PTGS2/TNF/AKT1/EDN1/INS/ICAM1/INSR/IL10/IL1B/IFNG	11
BP	GO:0070555	response to interleukin-1	14/129	211/18866	1.95750286097154e-10	4.72442715034482e-09	2.06558584102519e-09	RELA/NFKBIA/CXCL8/IL6/HIF1A/EDN1/IKBKB/ICAM1/SELE/IL1B/IL1A/CHUK/CHI3L1/SRC	14
BP	GO:0071356	cellular response to tumor necrosis factor	16/129	297/18866	2.04953291316628e-10	4.91637956121716e-09	2.14951012844268e-09	RELA/NFKBIA/CXCL8/TNF/AKT1/TP53/CASP8/EDN1/IKBKB/STAT1/ICAM1/MAPK1/NFE2L2/CHUK/CD40LG/CHI3L1	16
BP	GO:0033138	positive regulation of peptidyl-serine phosphorylation	11/129	109/18866	2.15735000948074e-10	5.14364541654378e-09	2.24887394927689e-09	HSP90AA1/PTGS2/TNF/IL6/AKT1/BCL2/TGFB1/BDNF/EGFR/IFNG/NOS1	11
BP	GO:0022617	extracellular matrix disassembly	10/129	82/18866	2.21375897509401e-10	5.2149268311496e-09	2.28003918392916e-09	MMP2/MMP9/IL6/DPP4/PRSS1/TGFB1/PLG/MMP1/MMP3/MMP12	10
BP	GO:0030193	regulation of blood coagulation	10/129	82/18866	2.21375897509401e-10	5.2149268311496e-09	2.28003918392916e-09	PLAU/EDN1/SERPINE1/PLG/F2/NOS3/F3/PLAT/THBD/NFE2L2	10
BP	GO:0031663	lipopolysaccharide-mediated signaling pathway	9/129	59/18866	2.32039053885637e-10	5.43358117848866e-09	2.37563793263866e-09	NFKBIA/TNF/CD14/LBP/AKT1/TGFB1/NOS3/MAPK1/IL1B	9
BP	GO:0043523	regulation of neuron apoptotic process	14/129	214/18866	2.35945371009909e-10	5.49236147664487e-09	2.40133750376949e-09	TNF/BCL2/BAX/CASP3/TP53/HIF1A/CASP9/JUN/BDNF/HMOX1/BCL2L1/IL10/ERBB3/AARS1	14
BP	GO:0010632	regulation of epithelial cell migration	16/129	301/18866	2.49530056995486e-10	5.75738395296353e-09	2.51720904908421e-09	MMP9/PTGS2/TNF/AKT1/HIF1A/JUN/TGFB1/EDN1/PPARG/NOS3/HMOX1/HSPB1/IFNG/NFE2L2/SRC/GPI	16
BP	GO:1900046	regulation of hemostasis	10/129	83/18866	2.50257411275232e-10	5.75738395296353e-09	2.51720904908421e-09	PLAU/EDN1/SERPINE1/PLG/F2/NOS3/F3/PLAT/THBD/NFE2L2	10
BP	GO:0009615	response to virus	17/129	349/18866	2.55370492249393e-10	5.84085765412276e-09	2.55370492249393e-09	RELA/CHRM2/TNF/IL6/BCL2/IKBKB/STAT1/CYP1A1/BCL2L1/IL1B/HSPB1/IFNG/CXCL10/CHUK/IRF1/SRC/MMP12	17
BP	GO:0050890	cognition	16/129	302/18866	2.61991071024831e-10	5.95764666711957e-09	2.60476671770352e-09	PTGS2/CHRM1/TNF/FOS/CASP3/HIF1A/HTR2A/SLC6A4/JUN/BDNF/HMGCR/INS/INSR/EGFR/MAPK1/BCHE	16
BP	GO:0097755	positive regulation of blood vessel diameter	9/129	60/18866	2.71424538803615e-10	6.10162363230525e-09	2.66771546709838e-09	ADRB2/ADRB1/PPARD/INS/NOS3/HMOX1/EGFR/GJA1/NOS1	9
BP	GO:1903428	positive regulation of reactive oxygen species biosynthetic process	9/129	60/18866	2.71424538803615e-10	6.10162363230525e-09	2.66771546709838e-09	HSP90AA1/PTGS2/TNF/AKT1/EDN1/ICAM1/INSR/IL1B/IFNG	9
BP	GO:0019932	second-messenger-mediated signaling	19/129	456/18866	2.94134002231036e-10	6.57456343623235e-09	2.87449138543967e-09	CXCL8/TNF/PRKACA/AHR/CHRM3/ADRB2/OPRM1/ADRB1/NOS2/EDN1/INS/NOS3/SELE/VCAM1/EGFR/CXCL11/CXCL10/ERBB3/NOS1	19
BP	GO:0036294	cellular response to decreased oxygen levels	14/129	218/18866	3.01288816182813e-10	6.69644182408581e-09	2.92777832674824e-09	PTGS2/AKT1/BCL2/TP53/HIF1A/CCNB1/EDN1/PPARD/HMOX1/ICAM1/MYC/NFE2L2/E2F1/SRC	14
BP	GO:0032963	collagen metabolic process	11/129	113/18866	3.1942935966172e-10	7.03337301861968e-09	3.07508937265527e-09	MMP2/MMP9/IL6/HIF1A/TGFB1/PPARG/PPARD/F2/MMP1/MMP3/MMP12	11
BP	GO:0050670	regulation of lymphocyte proliferation	14/129	219/18866	3.20023835875171e-10	7.03337301861968e-09	3.07508937265527e-09	CDKN1A/IGF2/IL6/BCL2/CASP3/AHR/ERBB2/VCAM1/IL10/IL1B/IL2/IL1A/CD40LG/IRF1	14
BP	GO:0033135	regulation of peptidyl-serine phosphorylation	12/129	145/18866	3.25210920204281e-10	7.107665333798e-09	3.10757101528535e-09	HSP90AA1/PTGS2/TNF/IL6/AKT1/BCL2/BAX/TGFB1/BDNF/EGFR/IFNG/NOS1	12
BP	GO:0042063	gliogenesis	16/129	307/18866	3.33358649402469e-10	7.24548578314538e-09	3.16782804957043e-09	RELA/CHRM1/TNF/IL6/AKT1/CDK1/TGFB1/ERBB2/PPARG/F2/EGFR/MAPK1/IL1B/IFNG/E2F1/ERBB3	16
BP	GO:1904705	regulation of vascular associated smooth muscle cell proliferation	10/129	87/18866	4.02263994676272e-10	8.64757680358718e-09	3.78084191717589e-09	CDKN1A/MMP2/MMP9/TNF/JUN/EDN1/PPARG/HMOX1/IL10/GJA1	10
BP	GO:1990874	vascular associated smooth muscle cell proliferation	10/129	87/18866	4.02263994676272e-10	8.64757680358718e-09	3.78084191717589e-09	CDKN1A/MMP2/MMP9/TNF/JUN/EDN1/PPARG/HMOX1/IL10/GJA1	10
BP	GO:0050818	regulation of coagulation	10/129	88/18866	4.51232789857853e-10	9.64755323533041e-09	4.21804564432341e-09	PLAU/EDN1/SERPINE1/PLG/F2/NOS3/F3/PLAT/THBD/NFE2L2	10
BP	GO:0051341	regulation of oxidoreductase activity	11/129	117/18866	4.65858783377636e-10	9.8531637301485e-09	4.30794143768567e-09	HSP90AA1/TNF/AKT1/HIF1A/EDN1/INS/NOS3/EGFR/IL1B/IFNG/IL1A	11
BP	GO:1904019	epithelial cell apoptotic process	11/129	117/18866	4.65858783377636e-10	9.8531637301485e-09	4.30794143768567e-09	TNF/IL6/PIK3CG/SERPINE1/HMOX1/ICAM1/BCL2L1/IL10/NFE2L2/E2F1/CD40LG	11
BP	GO:0001558	regulation of cell growth	18/129	420/18866	5.75550799019828e-10	1.21081114617326e-08	5.29383622627863e-09	CDKN1A/AKT1/BCL2/TP53/TGFB1/MAP2/EDN1/ERBB2/PPARG/BDNF/PPARD/INS/F2/EGFR/GJA1/IL2/SPP1/IGFBP3	18
BP	GO:0009416	response to light stimulus	16/129	319/18866	5.83736926012229e-10	1.22150056751708e-08	5.34057187628209e-09	RELA/CDKN1A/PTGS2/AKT1/BCL2/FOS/BAX/CASP3/TP53/HIF1A/CASP9/HMGCR/MAPK8/EGFR/CCND1/MYC	16
BP	GO:0045834	positive regulation of lipid metabolic process	12/129	153/18866	6.06670873192488e-10	1.26131891035624e-08	5.51466325829367e-09	PTGS2/TNF/AKT1/HTR2A/TGFB1/PPARG/PPARD/INS/F2/IL1B/IFNG/SRC	12
BP	GO:0010001	glial cell differentiation	14/129	230/18866	6.09177918067324e-10	1.26131891035624e-08	5.51466325829367e-09	RELA/TNF/IL6/AKT1/CDK1/TGFB1/ERBB2/PPARG/F2/EGFR/MAPK1/IL1B/IFNG/ERBB3	14
BP	GO:0032800	receptor biosynthetic process	7/129	28/18866	6.23094340031924e-10	1.28337860402387e-08	5.61111133431889e-09	TNF/HIF1A/EDN1/PPARG/ACHE/IL10/IFNG	7
BP	GO:0045927	positive regulation of growth	15/129	274/18866	6.26828307449789e-10	1.28434508411847e-08	5.61533692090436e-09	IGF2/AKT1/BCL2/CDK1/CCNB1/EDN1/ERBB2/BDNF/PPARD/INS/F2/INSR/EGFR/MAPK1/IL2	15
BP	GO:0033273	response to vitamin	10/129	91/18866	6.31504967087359e-10	1.2872230779905e-08	5.62791991393916e-09	RELA/PTGS2/PPARG/PPARD/CYP1A1/EGFR/CCND1/CXCL10/SPP1/BCHE	10
BP	GO:0001667	ameboidal-type cell migration	19/129	481/18866	7.18366571867788e-10	1.45672891429272e-08	6.36902321449791e-09	MMP9/PTGS2/TNF/DPP4/AKT1/HIF1A/JUN/TGFB1/EDN1/PPARG/PPARD/NOS3/HMOX1/GJA1/HSPB1/IFNG/NFE2L2/SRC/GPI	19
BP	GO:0007050	cell cycle arrest	14/129	234/18866	7.63249386171325e-10	1.53980671035794e-08	6.73225099597271e-09	CDK2/CDKN1A/CXCL8/PRKACA/BAX/TP53/CDK1/CCNB1/TGFB1/CCND1/MYC/IFNG/E2F1/IRF1	14
BP	GO:0032677	regulation of interleukin-8 production	10/129	93/18866	7.8479913724707e-10	1.57520398261733e-08	6.88701283706612e-09	RELA/TNF/IL6/CD14/LBP/SERPINE1/CRP/IL10/F3/IL1B	10
BP	GO:0045444	fat cell differentiation	14/129	235/18866	8.06956879300989e-10	1.60331735513641e-08	7.00992844645303e-09	PTGS2/TNF/IL6/AKT1/HTR2A/ADRB2/TGFB1/ADRB1/PPARG/LPL/PPARD/INS/CCND1/E2F1	14
BP	GO:1904018	positive regulation of vasculature development	14/129	235/18866	8.06956879300989e-10	1.60331735513641e-08	7.00992844645303e-09	CXCL8/PRKCB/PTGS2/HIF1A/SERPINE1/NOS3/HMOX1/IL10/F3/IL1B/HSPB1/IL1A/NFE2L2/CHI3L1	14
BP	GO:0050731	positive regulation of peptidyl-tyrosine phosphorylation	13/129	195/18866	8.49325031742729e-10	1.67901742456075e-08	7.3408997718467e-09	IGF2/TNF/IL6/TP53/HTR2A/TGFB1/BDNF/ICAM1/IL2/IFNG/NCF1/ERBB3/SRC	13
BP	GO:0022612	gland morphogenesis	11/129	124/18866	8.72142668798471e-10	1.71550462952659e-08	7.50042695166685e-09	ESR1/AR/PGR/RXRA/TNF/IL6/BCL2/BAX/TGFB1/EGFR/SRC	11
BP	GO:0050729	positive regulation of inflammatory response	12/129	158/18866	8.79593219979364e-10	1.72155210318349e-08	7.52686735504729e-09	NFKBIA/PTGS2/TNF/IL6/LBP/PIK3CG/LPL/SERPINE1/EGFR/IL1B/IL2/IFNG	12
BP	GO:0071375	cellular response to peptide hormone stimulus	16/129	330/18866	9.55318997191211e-10	1.86050739353972e-08	8.13439938202417e-09	RELA/PRKCB/IGF2/PRKACA/AKT1/EDN1/PPARG/LPL/INS/STAT1/INSR/IL1B/NFE2L2/CA2/SRC/GPT	16
BP	GO:0016049	cell growth	19/129	490/18866	9.77548902973613e-10	1.89442235679714e-08	8.28268036017051e-09	HSP90AA1/CDKN1A/AKT1/BCL2/TP53/TGFB1/MAP2/EDN1/ERBB2/PPARG/BDNF/PPARD/INS/F2/EGFR/GJA1/IL2/SPP1/IGFBP3	19
BP	GO:0031649	heat generation	6/129	17/18866	1.05774717118556e-09	2.03979282913922e-08	8.91826046293711e-09	PTGS2/TNF/ADRB2/ADRB1/IL1B/IL1A	6
BP	GO:0014066	regulation of phosphatidylinositol 3-kinase signaling	11/129	127/18866	1.12748239766012e-09	2.1614807101968e-08	9.45029695358029e-09	TNF/PIK3CG/PPARD/INS/F2/INSR/EGFR/MAPK1/NCF1/ERBB3/SRC	11
BP	GO:0007249	I-kappaB kinase/NF-kappaB signaling	15/129	286/18866	1.13183789095206e-09	2.1614807101968e-08	9.45029695358029e-09	ESR1/RELA/NFKBIA/PRKCB/TNF/CD14/AKT1/CASP8/IKBKB/STAT1/HMOX1/GJA1/IL1B/HSPB1/CHUK	15
BP	GO:0043467	regulation of generation of precursor metabolites and energy	12/129	162/18866	1.17296482436113e-09	2.22919981595975e-08	9.74637438599586e-09	IGF2/AKT1/TP53/HIF1A/CDK1/CCNB1/HTR2A/NOS2/INS/INSR/IFNG/VCP	12
BP	GO:0061180	mammary gland epithelium development	9/129	71/18866	1.2837041672517e-09	2.42792893940779e-08	1.06152459984276e-08	ESR1/AR/PGR/AKT1/BAX/HIF1A/CCND1/MAPK1/SRC	9
BP	GO:2001243	negative regulation of intrinsic apoptotic signaling pathway	10/129	98/18866	1.32186734868272e-09	2.48814648311857e-08	1.08785255489678e-08	MMP9/PTGS2/AKT1/BCL2/HIF1A/INS/BCL2L1/HSPB1/NFE2L2/SRC	10
BP	GO:0051402	neuron apoptotic process	14/129	245/18866	1.38815720382818e-09	2.60048116183813e-08	1.13696685265928e-08	TNF/BCL2/BAX/CASP3/TP53/HIF1A/CASP9/JUN/BDNF/HMOX1/BCL2L1/IL10/ERBB3/AARS1	14
BP	GO:2001242	regulation of intrinsic apoptotic signaling pathway	12/129	166/18866	1.55194766514004e-09	2.89353654723266e-08	1.26509477916629e-08	MMP9/PTGS2/AKT1/BCL2/BAX/TP53/HIF1A/INS/BCL2L1/HSPB1/NFE2L2/SRC	12
BP	GO:0008585	female gonad development	10/129	100/18866	1.61507835525216e-09	2.97712021412021e-08	1.30163873113542e-08	ESR1/PGR/BCL2/BAX/CASP3/NOS3/ICAM1/INSR/BCL2L1/SRC	10
BP	GO:0030195	negative regulation of blood coagulation	8/129	50/18866	1.61948074687779e-09	2.97712021412021e-08	1.30163873113542e-08	PLAU/EDN1/SERPINE1/PLG/F2/NOS3/PLAT/THBD	8
BP	GO:1903580	positive regulation of ATP metabolic process	8/129	50/18866	1.61948074687779e-09	2.97712021412021e-08	1.30163873113542e-08	HIF1A/CDK1/CCNB1/HTR2A/INS/INSR/IFNG/VCP	8
BP	GO:0045931	positive regulation of mitotic cell cycle	12/129	168/18866	1.78011073464153e-09	3.25718866515339e-08	1.42408858771323e-08	IGF2/AKT1/CDK1/CCNB1/EDN1/INS/CYP1A1/INSR/EGFR/CCND1/IL1B/IL1A	12
BP	GO:0048146	positive regulation of fibroblast proliferation	8/129	51/18866	1.90983624099695e-09	3.46234828206544e-08	1.51378725092846e-08	ESR1/CDKN1A/FOSL2/CCNB1/JUN/EGFR/MYC/E2F1	8
BP	GO:1900047	negative regulation of hemostasis	8/129	51/18866	1.90983624099695e-09	3.46234828206544e-08	1.51378725092846e-08	PLAU/EDN1/SERPINE1/PLG/F2/NOS3/PLAT/THBD	8
BP	GO:1905952	regulation of lipid localization	12/129	171/18866	2.17934225932132e-09	3.9328130496193e-08	1.71948104863884e-08	NFKBIA/TNF/IL6/AKT1/PON1/EDN1/PPARG/LPL/PPARD/CRP/IL1B/SPP1	12
BP	GO:0050679	positive regulation of epithelial cell proliferation	13/129	211/18866	2.22888903038671e-09	4.0038581943111e-08	1.75054298276947e-08	AR/IGF2/AKT1/HIF1A/JUN/ERBB2/HMOX1/EGFR/CCND1/IL10/MYC/F3/MMP12	13
BP	GO:0002685	regulation of leukocyte migration	13/129	212/18866	2.36088125345461e-09	4.22168493231384e-08	1.84577988906452e-08	CXCL8/TNF/IL6/LBP/DPP4/AKT1/EDN1/SERPINE1/HMOX1/ICAM1/SELE/MAPK1/CXCL10	13
BP	GO:1903524	positive regulation of blood circulation	9/129	76/18866	2.38622492701722e-09	4.24769631804785e-08	1.85715243188671e-08	PTGS2/AKT1/CHRM3/HTR2A/ADRB1/EDN1/ICAM1/EGFR/GJA1	9
BP	GO:1903522	regulation of blood circulation	15/129	303/18866	2.49408045191352e-09	4.41969031433684e-08	1.93235062040147e-08	PTGS2/CHRM2/PRKACA/PIK3CG/AKT1/CHRM3/HTR2A/ADRB1/EDN1/NOS3/ICAM1/EGFR/GJA1/IL2/NOS1	15
BP	GO:0046545	development of primary female sexual characteristics	10/129	105/18866	2.61528581960179e-09	4.61369256247239e-08	2.01717112543277e-08	ESR1/PGR/BCL2/BAX/CASP3/NOS3/ICAM1/INSR/BCL2L1/SRC	10
BP	GO:0150076	neuroinflammatory response	9/129	77/18866	2.68658582446524e-09	4.71831635421707e-08	2.06291411521438e-08	MMP9/PTGS2/TNF/IL6/JUN/MMP3/EGFR/IL1B/IFNG	9
BP	GO:0045907	positive regulation of vasoconstriction	7/129	34/18866	2.73629272984009e-09	4.76308654831457e-08	2.08248827226768e-08	PTGS2/AKT1/CHRM3/HTR2A/ICAM1/EGFR/GJA1	7
BP	GO:0050715	positive regulation of cytokine secretion	7/129	34/18866	2.73629272984009e-09	4.76308654831457e-08	2.08248827226768e-08	TNF/CD14/INS/IL10/IFNG/IL1A/SRC	7
BP	GO:0042310	vasoconstriction	9/129	78/18866	3.0196304402813e-09	5.23313927403816e-08	2.2880019195083e-08	PTGS2/AKT1/CHRM3/HTR2A/SLC6A4/EDN1/ICAM1/EGFR/GJA1	9
BP	GO:0032757	positive regulation of interleukin-8 production	8/129	54/18866	3.06762560155033e-09	5.29299961249956e-08	2.31417369941516e-08	RELA/TNF/IL6/CD14/LBP/SERPINE1/F3/IL1B	8
BP	GO:0032386	regulation of intracellular transport	16/129	358/18866	3.08567269353578e-09	5.30088924732304e-08	2.31762315846355e-08	PTGS2/CHRM1/PRKACA/BCL2/TP53/CDK1/CASP8/TGFB1/MAP2/ERBB2/MAPK8/MAPK1/IL1B/IFNG/E2F1/SRC	16
BP	GO:0060965	negative regulation of gene silencing by miRNA	6/129	20/18866	3.25752680827032e-09	5.57178715814584e-08	2.43606352618476e-08	ESR1/TNF/IL6/TP53/TGFB1/PPARG	6
BP	GO:0060249	anatomical structure homeostasis	18/129	469/18866	3.30331247201897e-09	5.61799743500201e-08	2.4562673076267e-08	HSP90AA1/PTGS2/IL6/BCL2/BAX/HIF1A/ADRB2/TEP1/PLG/NOS3/EGFR/MAPK1/MYC/GJA1/HSPB1/SPP1/CA2/SRC	18
BP	GO:0007623	circadian rhythm	13/129	218/18866	3.31310474051974e-09	5.61799743500201e-08	2.4562673076267e-08	TP53/CDK1/AHR/SLC6A4/JUN/ADRB1/NOS2/PPARG/SERPINE1/BDNF/MAPK8/EGFR/TOP1	13
BP	GO:0032355	response to estradiol	11/129	141/18866	3.43863306052945e-09	5.80582938202698e-08	2.53839007043376e-08	ESR1/PTGS2/CASP3/SLC6A4/CASP9/CASP8/TGFB1/EGFR/CCND1/IL10/GJA1	11
BP	GO:0050730	regulation of peptidyl-tyrosine phosphorylation	14/129	263/18866	3.46796132130713e-09	5.83032471710353e-08	2.54909977463601e-08	IGF2/TNF/IL6/TP53/HTR2A/TGFB1/BDNF/ICAM1/EGFR/IL2/IFNG/NCF1/ERBB3/SRC	14
BP	GO:0050819	negative regulation of coagulation	8/129	55/18866	3.56932488842952e-09	5.97520174939648e-08	2.61244204599948e-08	PLAU/EDN1/SERPINE1/PLG/F2/NOS3/PLAT/THBD	8
BP	GO:0033157	regulation of intracellular protein transport	14/129	264/18866	3.64120436124366e-09	6.06970252420871e-08	2.6537591107369e-08	PTGS2/CHRM1/PRKACA/BCL2/TP53/CDK1/CASP8/TGFB1/ERBB2/MAPK8/MAPK1/IL1B/IFNG/E2F1	14
BP	GO:1900182	positive regulation of protein localization to nucleus	9/129	80/18866	3.79603073017029e-09	6.30109067193668e-08	2.75492525565101e-08	PTGS2/AKT1/CDK1/TGFB1/INS/F2/MAPK1/IFNG/SRC	9
BP	GO:0045598	regulation of fat cell differentiation	11/129	143/18866	3.9917539826114e-09	6.59813452419884e-08	2.88479699583681e-08	PTGS2/TNF/IL6/AKT1/HTR2A/TGFB1/PPARG/LPL/PPARD/INS/E2F1	11
BP	GO:0051052	regulation of DNA metabolic process	16/129	365/18866	4.06830731687982e-09	6.69653597682227e-08	2.92781949164573e-08	CDK2/HSP90AA1/CDKN1A/IL6/AKT1/BAX/TP53/TGFB1/PPARG/EGFR/MAPK1/IL10/MYC/GJA1/IL2/SRC	16
BP	GO:1904645	response to amyloid-beta	8/129	56/18866	4.14049089717825e-09	6.78695466229135e-08	2.96735180964441e-08	MMP2/MMP9/ADRB2/ICAM1/VCAM1/MMP3/GJA1/MMP12	8
BP	GO:0001893	maternal placenta development	7/129	36/18866	4.19809823583202e-09	6.81455524609251e-08	2.97941917216042e-08	PTGS2/RXRA/AKT1/PPARD/MAPK1/GJA1/SPP1	7
BP	GO:0034405	response to fluid shear stress	7/129	36/18866	4.19809823583202e-09	6.81455524609251e-08	2.97941917216042e-08	PTGS2/AKT1/NOS3/GJA1/NFE2L2/CA2/SRC	7
BP	GO:0046883	regulation of hormone secretion	14/129	267/18866	4.20929569090107e-09	6.81455524609251e-08	2.97941917216042e-08	TNF/IL6/DPP4/HIF1A/NOS2/EDN1/HMGCR/PPARD/INS/EGFR/GJA1/IL1B/IFNG/SPP1	14
BP	GO:0010212	response to ionizing radiation	11/129	144/18866	4.29708549497971e-09	6.92816981034843e-08	3.02909305383816e-08	CDKN1A/BCL2/BAX/CASP3/TP53/ICAM1/CCND1/BCL2L1/MYC/THBD/CXCL10	11
BP	GO:0071347	cellular response to interleukin-1	12/129	183/18866	4.71278848403599e-09	7.56739179436637e-08	3.3085698745069e-08	RELA/NFKBIA/CXCL8/IL6/HIF1A/EDN1/IKBKB/ICAM1/IL1B/IL1A/CHUK/CHI3L1	12
BP	GO:0042542	response to hydrogen peroxide	11/129	146/18866	4.9711287665721e-09	7.94976445841245e-08	3.47574856849756e-08	RELA/IL6/BCL2/CASP3/CDK1/JUN/STAT1/HMOX1/IL10/NFE2L2/SRC	11
BP	GO:0001936	regulation of endothelial cell proliferation	12/129	184/18866	5.01264751659035e-09	7.9837066114439e-08	3.49058855406292e-08	IGF2/TNF/AKT1/HIF1A/JUN/PPARG/XDH/STAT1/HMOX1/IL10/F3/GJA1	12
BP	GO:0051051	negative regulation of transport	18/129	483/18866	5.23080322097423e-09	8.29757252875509e-08	3.62781513712729e-08	MMP9/PRKCB/PTGS2/TNF/AKT1/BCL2/HTR2A/OPRM1/EDN1/HMGCR/INS/NOS3/HMOX1/ICAM1/GJA1/IL1B/ERBB3/NOS1	18
BP	GO:2000045	regulation of G1/S transition of mitotic cell cycle	12/129	185/18866	5.32957539339564e-09	8.40673073353086e-08	3.6755406359108e-08	CDK2/CDKN1A/AKT1/BCL2/BAX/TP53/CDK1/CCNB1/CYP1A1/EGFR/CCND1/E2F1	12
BP	GO:0055123	digestive system development	11/129	147/18866	5.34235557545174e-09	8.40673073353086e-08	3.6755406359108e-08	CDKN1A/CXCL8/IGF2/TNF/BCL2/HIF1A/CCNB1/CYP1A1/INSR/EGFR/SRC	11
BP	GO:0007566	embryo implantation	8/129	58/18866	5.52365742585289e-09	8.65739773438456e-08	3.78513576592309e-08	MMP2/MMP9/PTGS2/RXRA/PPARD/GJA1/IL1B/SPP1	8
BP	GO:0045785	positive regulation of cell adhesion	17/129	428/18866	5.63059907949163e-09	8.78999078520638e-08	3.84310730822445e-08	RELA/IGF2/TNF/IL6/DPP4/AKT1/ERBB2/ICAM1/SELE/VCAM1/IL10/IL1B/IL2/IFNG/IL1A/CD40LG/SRC	17
BP	GO:0018108	peptidyl-tyrosine phosphorylation	16/129	374/18866	5.7527326826574e-09	8.9451582504246e-08	3.91094870125326e-08	IGF2/TNF/IL6/TP53/HTR2A/TGFB1/ERBB2/BDNF/ICAM1/INSR/EGFR/IL2/IFNG/NCF1/ERBB3/SRC	16
BP	GO:0045913	positive regulation of carbohydrate metabolic process	9/129	84/18866	5.88936585843249e-09	9.12156113664308e-08	3.98807451830862e-08	IGF2/AKT1/HIF1A/HTR2A/INS/INSR/IFNG/SRC/GPT	9
BP	GO:0008217	regulation of blood pressure	12/129	187/18866	6.01810041629713e-09	9.28439491675016e-08	4.05926773177689e-08	AR/PTGS1/PTGS2/ADRB2/ADRB1/NOS2/EDN1/PPARG/NOS3/HMOX1/GJA1/NOS1	12
BP	GO:0010888	negative regulation of lipid storage	6/129	22/18866	6.20089995358838e-09	9.5290392255534e-08	4.16622965631719e-08	NFKBIA/TNF/IL6/PPARG/PPARD/CRP	6
BP	GO:0030099	myeloid cell differentiation	17/129	431/18866	6.24720087492255e-09	9.56283589180751e-08	4.18100603302209e-08	MMP9/NFKBIA/PRKCB/TNF/FOS/CASP3/HIF1A/CASP9/JUN/CASP8/TGFB1/PPARG/STAT1/MYC/IFNG/CA2/SRC	17
BP	GO:0018212	peptidyl-tyrosine modification	16/129	377/18866	6.44294687145324e-09	9.82424534585157e-08	4.29529791430216e-08	IGF2/TNF/IL6/TP53/HTR2A/TGFB1/ERBB2/BDNF/ICAM1/INSR/EGFR/IL2/IFNG/NCF1/ERBB3/SRC	16
BP	GO:0006367	transcription initiation from RNA polymerase II promoter	12/129	189/18866	6.785668223576e-09	1.03068798422965e-07	4.50631248824352e-08	ESR1/AR/PGR/CDKN1A/RXRA/BAX/TP53/CDK1/CCNB1/PPARG/PPARD/CCND1	12
BP	GO:0006919	activation of cysteine-type endopeptidase activity involved in apoptotic process	9/129	86/18866	7.27272667358087e-09	1.09872433319349e-07	4.80377695244738e-08	TNF/BAX/CYCS/CASP9/CASP8/PPARG/XDH/F3/VCP	9
BP	GO:0019229	regulation of vasoconstriction	8/129	60/18866	7.2894522359812e-09	1.09872433319349e-07	4.80377695244738e-08	PTGS2/AKT1/CHRM3/HTR2A/EDN1/ICAM1/EGFR/GJA1	8
BP	GO:0071214	cellular response to abiotic stimulus	15/129	331/18866	8.24446860032937e-09	1.23322203322037e-07	5.3918197690367e-08	CDKN1A/PTGS2/AKT1/BAX/CASP3/TP53/CASP9/CASP8/MAPK8/EGFR/BCL2L1/MYC/GJA1/IL1B/IRF1	15
BP	GO:0104004	cellular response to environmental stimulus	15/129	331/18866	8.24446860032937e-09	1.23322203322037e-07	5.3918197690367e-08	CDKN1A/PTGS2/AKT1/BAX/CASP3/TP53/CASP9/CASP8/MAPK8/EGFR/BCL2L1/MYC/GJA1/IL1B/IRF1	15
BP	GO:0060149	negative regulation of posttranscriptional gene silencing	6/129	23/18866	8.34260924105359e-09	1.23382799828214e-07	5.39446913331285e-08	ESR1/TNF/IL6/TP53/TGFB1/PPARG	6
BP	GO:0060967	negative regulation of gene silencing by RNA	6/129	23/18866	8.34260924105359e-09	1.23382799828214e-07	5.39446913331285e-08	ESR1/TNF/IL6/TP53/TGFB1/PPARG	6
BP	GO:1903798	regulation of production of miRNAs involved in gene silencing by miRNA	6/129	23/18866	8.34260924105359e-09	1.23382799828214e-07	5.39446913331285e-08	ESR1/TNF/IL6/TP53/TGFB1/EGFR	6
BP	GO:1903706	regulation of hemopoiesis	18/129	498/18866	8.41167175360589e-09	1.23938264714178e-07	5.41875483752889e-08	NFKBIA/PRKCB/TNF/FOS/HIF1A/JUN/CASP8/TGFB1/ERBB2/STAT1/MYC/IL1B/IL2/IFNG/IL1A/NFE2L2/IRF1/CA2	18
BP	GO:0050863	regulation of T cell activation	15/129	332/18866	8.58524639571999e-09	1.26023728808815e-07	5.50993425396954e-08	IGF2/IL6/DPP4/AKT1/CASP3/ERBB2/VCAM1/IL10/IL1B/IL2/IFNG/IL1A/CD40LG/IRF1/SRC	15
BP	GO:0032868	response to insulin	14/129	283/18866	8.84742110936049e-09	1.29389422469235e-07	5.65708710338292e-08	RELA/PRKCB/IGF2/AKT1/PPARG/LPL/INS/STAT1/ICAM1/INSR/IL10/IL1B/SRC/GPT	14
BP	GO:0046660	female sex differentiation	10/129	119/18866	8.8990649273753e-09	1.29662671941831e-07	5.66903395373538e-08	ESR1/PGR/BCL2/BAX/CASP3/NOS3/ICAM1/INSR/BCL2L1/SRC	10
BP	GO:0014068	positive regulation of phosphatidylinositol 3-kinase signaling	9/129	88/18866	8.93291738245238e-09	1.29675634622021e-07	5.66960070030188e-08	TNF/PIK3CG/PPARD/INS/F2/INSR/NCF1/ERBB3/SRC	9
BP	GO:0008625	extrinsic apoptotic signaling pathway via death domain receptors	9/129	89/18866	9.8810091921217e-09	1.42911360888995e-07	6.2482852244299e-08	TNF/BCL2/BAX/CASP8/SERPINE1/NOS3/HMOX1/ICAM1/BCL2L1	9
BP	GO:0051403	stress-activated MAPK cascade	14/129	286/18866	1.01149032607264e-08	1.45758349552005e-07	6.37275956353456e-08	TNF/AKT1/EDN1/HMGCR/IKBKB/MAPK8/XDH/EGFR/MAPK1/MYC/IL1B/NCF1/CHUK/CD40LG	14
BP	GO:0031571	mitotic G1 DNA damage checkpoint	8/129	63/18866	1.08463296916828e-08	1.55727959879855e-07	6.80864491594689e-08	CDK2/CDKN1A/BAX/TP53/CDK1/CCNB1/CCND1/E2F1	8
BP	GO:0070542	response to fatty acid	9/129	90/18866	1.09160822105815e-08	1.56159517877918e-07	6.82751323716367e-08	PTGS2/AKT1/CCNB1/PON1/EDN1/PPARG/LPL/E2F1/SRC	9
BP	GO:0034103	regulation of tissue remodeling	9/129	91/18866	1.20448772738917e-08	1.71683142012645e-07	7.50622786633833e-08	IL6/BAX/TP53/TGFB1/EGFR/IL2/SPP1/CA2/SRC	9
BP	GO:0001935	endothelial cell proliferation	12/129	199/18866	1.21121243742675e-08	1.72018401763063e-07	7.52088589304696e-08	IGF2/TNF/AKT1/HIF1A/JUN/PPARG/XDH/STAT1/HMOX1/IL10/F3/GJA1	12
BP	GO:0044783	G1 DNA damage checkpoint	8/129	64/18866	1.23252084707336e-08	1.73789857074789e-07	7.59833640489671e-08	CDK2/CDKN1A/BAX/TP53/CDK1/CCNB1/CCND1/E2F1	8
BP	GO:0044819	mitotic G1/S transition checkpoint	8/129	64/18866	1.23252084707336e-08	1.73789857074789e-07	7.59833640489671e-08	CDK2/CDKN1A/BAX/TP53/CDK1/CCNB1/CCND1/E2F1	8
BP	GO:0010959	regulation of metal ion transport	16/129	396/18866	1.28940948714318e-08	1.81162032943617e-07	7.92065827816524e-08	PTGS2/PRKACA/PIK3CG/AKT1/BCL2/BAX/HTR2A/ADRB2/F2/NOS3/ICAM1/GJA1/IFNG/CXCL11/CXCL10/NOS1	16
BP	GO:0051205	protein insertion into membrane	8/129	65/18866	1.39750178472768e-08	1.95650249861875e-07	8.55410345100218e-08	HSP90AA1/BCL2/BAX/TP53/CASP8/MAPK8/EGFR/E2F1	8
BP	GO:0008637	apoptotic mitochondrial changes	10/129	125/18866	1.43318903244951e-08	1.99934952257318e-07	8.74143665181971e-08	MMP9/AKT1/BCL2/BAX/TP53/JUN/CASP8/MAPK8/BCL2L1/E2F1	10
BP	GO:0070920	regulation of production of small RNA involved in gene silencing by RNA	6/129	25/18866	1.44731848419663e-08	2.01192611902104e-07	8.79642329617742e-08	ESR1/TNF/IL6/TP53/TGFB1/EGFR	6
BP	GO:0046824	positive regulation of nucleocytoplasmic transport	8/129	66/18866	1.58120427900062e-08	2.1903019836579e-07	9.57630760521502e-08	PTGS2/PRKACA/TP53/CDK1/TGFB1/MAPK1/IL1B/IFNG	8
BP	GO:1903708	positive regulation of hemopoiesis	12/129	204/18866	1.59850223228999e-08	2.20649395853643e-07	9.64710119136415e-08	TNF/FOS/HIF1A/JUN/CASP8/TGFB1/STAT1/IL1B/IL2/IFNG/IL1A/CA2	12
BP	GO:0006352	DNA-templated transcription, initiation	13/129	249/18866	1.63503187239522e-08	2.24902635874223e-07	9.83305881300619e-08	ESR1/AR/PGR/CDKN1A/RXRA/BAX/TP53/CDK1/CCNB1/JUN/PPARG/PPARD/CCND1	13
BP	GO:1905477	positive regulation of protein localization to membrane	10/129	127/18866	1.67046564936621e-08	2.28976023157027e-07	1.00111530205919e-07	TNF/AKT1/BCL2/TP53/CASP8/ERBB2/MAPK8/EGFR/IFNG/E2F1	10
BP	GO:0010623	programmed cell death involved in cell development	5/129	13/18866	1.7029970464436e-08	2.32624665996845e-07	1.01706768051493e-07	BCL2/BAX/BDNF/IL1B/IL1A	5
BP	GO:1902806	regulation of cell cycle G1/S phase transition	12/129	206/18866	1.78227204366982e-08	2.42611011065643e-07	1.06072938239173e-07	CDK2/CDKN1A/AKT1/BCL2/BAX/TP53/CDK1/CCNB1/CYP1A1/EGFR/CCND1/E2F1	12
BP	GO:0014013	regulation of gliogenesis	10/129	128/18866	1.80163728437176e-08	2.4440141643857e-07	1.06855728590325e-07	RELA/CHRM1/TNF/IL6/CDK1/TGFB1/PPARG/F2/IL1B/E2F1	10
BP	GO:0002696	positive regulation of leukocyte activation	16/129	406/18866	1.82884317230285e-08	2.47239485905134e-07	1.08096572383536e-07	CDKN1A/IGF2/IL6/LBP/DPP4/AKT1/BCL2/TGFB1/VCAM1/IL10/IL1B/IL2/IFNG/IL1A/CD40LG/SRC	16
BP	GO:0031098	stress-activated protein kinase signaling cascade	14/129	300/18866	1.85040268480419e-08	2.49297402808893e-07	1.08996322529562e-07	TNF/AKT1/EDN1/HMGCR/IKBKB/MAPK8/XDH/EGFR/MAPK1/MYC/IL1B/NCF1/CHUK/CD40LG	14
BP	GO:0042730	fibrinolysis	6/129	26/18866	1.87101065518376e-08	2.5121351254242e-07	1.09834072590992e-07	PLAU/SERPINE1/PLG/F2/PLAT/THBD	6
BP	GO:0043122	regulation of I-kappaB kinase/NF-kappaB signaling	13/129	252/18866	1.88504551599705e-08	2.52237042854844e-07	1.1028157440527e-07	ESR1/RELA/PRKCB/TNF/AKT1/CASP8/IKBKB/STAT1/HMOX1/GJA1/IL1B/HSPB1/CHUK	13
BP	GO:0031668	cellular response to extracellular stimulus	13/129	253/18866	1.9757526317077e-08	2.63478334004681e-07	1.15196424628381e-07	CDKN1A/BCL2/FOS/TP53/JUN/PPARG/LPL/MAPK8/HMOX1/ICAM1/VCAM1/MAPK1/NFE2L2	13
BP	GO:0042129	regulation of T cell proliferation	11/129	167/18866	2.02995440353499e-08	2.69791912956306e-07	1.17956809935141e-07	IGF2/IL6/CASP3/ERBB2/VCAM1/IL10/IL1B/IL2/IL1A/CD40LG/IRF1	11
BP	GO:0045926	negative regulation of growth	13/129	254/18866	2.07038283113837e-08	2.74238587801291e-07	1.19900958570976e-07	CDKN1A/BCL2/TP53/HIF1A/ADRB2/SLC6A4/TGFB1/MAP2/ADRB1/PPARG/PPARD/GJA1/SPP1	13
BP	GO:1901216	positive regulation of neuron death	9/129	97/18866	2.12197348538364e-08	2.7919209670566e-07	1.22066702169226e-07	TNF/FOS/BAX/CASP3/TP53/CASP9/JUN/CASP8/IFNG	9
BP	GO:1901655	cellular response to ketone	9/129	97/18866	2.12197348538364e-08	2.7919209670566e-07	1.22066702169226e-07	AR/AKT1/AHR/CASP9/PPARG/ICAM1/EGFR/SPP1/SRC	9
BP	GO:0035094	response to nicotine	7/129	45/18866	2.16866872893889e-08	2.83439959456665e-07	1.23923927367937e-07	RELA/TNF/BCL2/CASP3/EDN1/HMOX1/MAPK1	7
BP	GO:0051204	protein insertion into mitochondrial membrane	7/129	45/18866	2.16866872893889e-08	2.83439959456665e-07	1.23923927367937e-07	HSP90AA1/BCL2/BAX/TP53/CASP8/MAPK8/E2F1	7
BP	GO:0006109	regulation of carbohydrate metabolic process	12/129	210/18866	2.20774194044702e-08	2.86642138406554e-07	1.25323964936266e-07	IGF2/AKT1/TP53/HIF1A/HTR2A/TGFB1/INS/INSR/IFNG/IGFBP3/SRC/GPT	12
BP	GO:0034764	positive regulation of transmembrane transport	12/129	210/18866	2.20774194044702e-08	2.86642138406554e-07	1.25323964936266e-07	AKT1/BAX/ADRB2/INS/F2/INSR/IFNG/NFE2L2/CXCL11/CXCL10/CA2/NOS1	12
BP	GO:0002697	regulation of immune effector process	17/129	470/18866	2.24036373897198e-08	2.89510073639513e-07	1.26577866461607e-07	TNF/IL6/LBP/TGFB1/NOS2/INS/F2/STAT1/HMOX1/ICAM1/IL10/IL1B/IL2/IFNG/CD40LG/MMP12/GPI	17
BP	GO:0001503	ossification	16/129	412/18866	2.24454937620873e-08	2.89510073639513e-07	1.26577866461607e-07	MMP2/IGF2/PTGS2/TNF/IL6/PRKACA/AKT1/BCL2/HIF1A/ADRB2/TGFB1/ACHE/EGFR/MAPK1/SPP1/IGFBP3	16
BP	GO:0048662	negative regulation of smooth muscle cell proliferation	8/129	69/18866	2.26280496674735e-08	2.90910939189022e-07	1.27190344536126e-07	CDKN1A/PPARG/PPARD/NOS3/HMOX1/IL10/IFNG/IGFBP3	8
BP	GO:0051100	negative regulation of binding	11/129	169/18866	2.29680398160828e-08	2.94320093278403e-07	1.28680874539617e-07	CDKN1A/NFKBIA/AKT1/BAX/ADRB2/JUN/MAP2/MAPK8/HMOX1/IL10/E2F1	11
BP	GO:0030072	peptide hormone secretion	13/129	257/18866	2.37933996880515e-08	3.03906605106477e-07	1.32872232024184e-07	TNF/IL6/DPP4/HIF1A/NOS2/EDN1/HMGCR/PPARD/INS/EGFR/GJA1/IL1B/IFNG	13
BP	GO:0010595	positive regulation of endothelial cell migration	10/129	132/18866	2.42203142797597e-08	3.08358305425808e-07	1.34818577867918e-07	PTGS2/AKT1/HIF1A/TGFB1/EDN1/NOS3/HMOX1/HSPB1/NFE2L2/GPI	10
BP	GO:0090276	regulation of peptide hormone secretion	12/129	213/18866	2.58442978239631e-08	3.27972476256357e-07	1.43394168571666e-07	TNF/IL6/DPP4/HIF1A/NOS2/HMGCR/PPARD/INS/EGFR/GJA1/IL1B/IFNG	12
BP	GO:1903799	negative regulation of production of miRNAs involved in gene silencing by miRNA	5/129	14/18866	2.63460600499792e-08	3.33264952529319e-07	1.45708113459692e-07	ESR1/TNF/IL6/TP53/TGFB1	5
BP	GO:0006006	glucose metabolic process	12/129	214/18866	2.72223937711512e-08	3.43040128492879e-07	1.49981957551538e-07	IGF2/TNF/AKT1/TP53/PPARD/INS/INSR/IGFBP3/TPI1/SRC/GPT/GPI	12
BP	GO:0007611	learning or memory	13/129	260/18866	2.72932283218788e-08	3.43040128492879e-07	1.49981957551538e-07	PTGS2/FOS/CASP3/HIF1A/HTR2A/SLC6A4/JUN/BDNF/HMGCR/INSR/EGFR/MAPK1/BCHE	13
BP	GO:0043280	positive regulation of cysteine-type endopeptidase activity involved in apoptotic process	10/129	134/18866	2.79777810137973e-08	3.50524173593244e-07	1.53254087081947e-07	TNF/BAX/CYCS/CASP9/CASP8/PPARG/XDH/MYC/F3/VCP	10
BP	GO:0010575	positive regulation of vascular endothelial growth factor production	6/129	28/18866	3.02757018360555e-08	3.73889885312984e-07	1.63469904102271e-07	PTGS2/IL6/HIF1A/TGFB1/IL1B/IL1A	6
BP	GO:0030194	positive regulation of blood coagulation	6/129	28/18866	3.02757018360555e-08	3.73889885312984e-07	1.63469904102271e-07	SERPINE1/PLG/F2/F3/THBD/NFE2L2	6
BP	GO:1900048	positive regulation of hemostasis	6/129	28/18866	3.02757018360555e-08	3.73889885312984e-07	1.63469904102271e-07	SERPINE1/PLG/F2/F3/THBD/NFE2L2	6
BP	GO:0045639	positive regulation of myeloid cell differentiation	9/129	101/18866	3.03036079448339e-08	3.73889885312984e-07	1.63469904102271e-07	TNF/FOS/HIF1A/JUN/CASP8/TGFB1/STAT1/IFNG/CA2	9
BP	GO:0050867	positive regulation of cell activation	16/129	421/18866	3.0317964772456e-08	3.73889885312984e-07	1.63469904102271e-07	CDKN1A/IGF2/IL6/LBP/DPP4/AKT1/BCL2/TGFB1/VCAM1/IL10/IL1B/IL2/IFNG/IL1A/CD40LG/SRC	16
BP	GO:0043406	positive regulation of MAP kinase activity	13/129	264/18866	3.26810600054546e-08	4.01772781442058e-07	1.75660697529319e-07	TNF/PIK3CG/CDK1/HTR2A/TGFB1/EDN1/ERBB2/INSR/EGFR/MAPK1/IL1B/CD40LG/SRC	13
BP	GO:0046879	hormone secretion	14/129	314/18866	3.27871948207413e-08	4.0182188294329e-07	1.75682165394626e-07	TNF/IL6/DPP4/HIF1A/NOS2/EDN1/HMGCR/PPARD/INS/EGFR/GJA1/IL1B/IFNG/SPP1	14
BP	GO:0008630	intrinsic apoptotic signaling pathway in response to DNA damage	9/129	103/18866	3.600293517809e-08	4.39861947175795e-07	1.92313815237002e-07	CDKN1A/TNF/BCL2/BAX/TP53/CASP9/HMOX1/BCL2L1/E2F1	9
BP	GO:0045862	positive regulation of proteolysis	15/129	370/18866	3.6274769491635e-08	4.41810969597808e-07	1.93165955187654e-07	TNF/AKT1/BAX/CYCS/CASP9/CASP8/PPARG/XDH/MYC/F3/IL1B/IFNG/NFE2L2/VCP/SRC	15
BP	GO:0050820	positive regulation of coagulation	6/129	29/18866	3.79606570739154e-08	4.60917360891306e-07	2.01519537552884e-07	SERPINE1/PLG/F2/F3/THBD/NFE2L2	6
BP	GO:0002673	regulation of acute inflammatory response	7/129	49/18866	4.01314718986603e-08	4.8428592162371e-07	2.11736600201521e-07	PTGS2/TNF/IL6/PIK3CG/PPARG/INS/IL1B	7
BP	GO:0090151	establishment of protein localization to mitochondrial membrane	7/129	49/18866	4.01314718986603e-08	4.8428592162371e-07	2.11736600201521e-07	HSP90AA1/BCL2/BAX/TP53/CASP8/MAPK8/E2F1	7
BP	GO:0019216	regulation of lipid metabolic process	16/129	431/18866	4.1967788897061e-08	5.04896885385437e-07	2.20748002761299e-07	PTGS2/RXRA/TNF/PIK3CG/AKT1/HTR2A/TGFB1/PPARG/HMGCR/PPARD/INS/F2/CYP1A1/IL1B/IFNG/SRC	16
BP	GO:0008406	gonad development	12/129	223/18866	4.29253908369633e-08	5.14842949855529e-07	2.25096561706027e-07	ESR1/AR/PGR/BCL2/BAX/CASP3/NOS3/ICAM1/INSR/CCND1/BCL2L1/SRC	12
BP	GO:0031100	animal organ regeneration	8/129	75/18866	4.4119274719022e-08	5.27553880682774e-07	2.30653959017379e-07	CDKN1A/IL6/CDK1/PPARG/HMOX1/EGFR/CCND1/IL10	8
BP	GO:0052548	regulation of endopeptidase activity	16/129	434/18866	4.61865452286797e-08	5.49239091840152e-07	2.40135037611861e-07	MMP9/PTGS2/TNF/AKT1/BAX/CYCS/CASP9/CASP8/PPARG/SERPINE1/XDH/MYC/F3/BIRC5/VCP/SRC	16
BP	GO:0071156	regulation of cell cycle arrest	9/129	106/18866	4.6304756302993e-08	5.49239091840152e-07	2.40135037611861e-07	CDK2/CDKN1A/PRKACA/BAX/TP53/CDK1/CCNB1/CCND1/E2F1	9
BP	GO:1904707	positive regulation of vascular associated smooth muscle cell proliferation	7/129	50/18866	4.640086580709e-08	5.49239091840152e-07	2.40135037611861e-07	MMP2/MMP9/TNF/JUN/EDN1/IL10/GJA1	7
BP	GO:0009895	negative regulation of catabolic process	14/129	323/18866	4.66308735827684e-08	5.49239091840152e-07	2.40135037611861e-07	RELA/TNF/PIK3CG/AKT1/BCL2/TP53/NOS2/HMGCR/INS/HMOX1/EGFR/IL10/IL1B/E2F1	14
BP	GO:0009914	hormone transport	14/129	323/18866	4.66308735827684e-08	5.49239091840152e-07	2.40135037611861e-07	TNF/IL6/DPP4/HIF1A/NOS2/EDN1/HMGCR/PPARD/INS/EGFR/GJA1/IL1B/IFNG/SPP1	14
BP	GO:0001844	protein insertion into mitochondrial membrane involved in apoptotic signaling pathway	6/129	30/18866	4.71860099196398e-08	5.52469532809117e-07	2.4154743173149e-07	BCL2/BAX/TP53/CASP8/MAPK8/E2F1	6
BP	GO:0043457	regulation of cellular respiration	6/129	30/18866	4.71860099196398e-08	5.52469532809117e-07	2.4154743173149e-07	HIF1A/CDK1/CCNB1/NOS2/IFNG/VCP	6
BP	GO:0002687	positive regulation of leukocyte migration	10/129	142/18866	4.86720156919346e-08	5.66496182639262e-07	2.47680079852448e-07	CXCL8/TNF/IL6/LBP/EDN1/SERPINE1/ICAM1/SELE/MAPK1/CXCL10	10
BP	GO:0030879	mammary gland development	10/129	142/18866	4.86720156919346e-08	5.66496182639262e-07	2.47680079852448e-07	ESR1/AR/PGR/AKT1/BAX/HIF1A/XDH/CCND1/MAPK1/SRC	10
BP	GO:0032869	cellular response to insulin stimulus	12/129	226/18866	4.97302716698579e-08	5.77105866516876e-07	2.52318782513733e-07	RELA/PRKCB/IGF2/AKT1/PPARG/LPL/INS/STAT1/INSR/IL1B/SRC/GPT	12
BP	GO:0070371	ERK1 and ERK2 cascade	14/129	325/18866	5.03486905748742e-08	5.82563966828104e-07	2.54705140555246e-07	TNF/HTR2A/OPRM1/JUN/TGFB1/ERBB2/HMGCR/ICAM1/EGFR/MAPK1/MYC/IL1B/CHI3L1/SRC	14
BP	GO:0001959	regulation of cytokine-mediated signaling pathway	11/129	183/18866	5.21896215790622e-08	6.02093757454635e-07	2.63243839049815e-07	TNF/IL6/HIF1A/CASP8/EDN1/PPARG/IKBKB/STAT1/IFNG/CHUK/MMP12	11
BP	GO:0071887	leukocyte apoptotic process	9/129	108/18866	5.4524192608047e-08	6.27187642456307e-07	2.74215237677897e-07	IL6/AKT1/BAX/CASP3/TP53/HIF1A/CASP9/IL10/IL2	9
BP	GO:0050921	positive regulation of chemotaxis	10/129	144/18866	5.55936986693432e-08	6.37625686778998e-07	2.78778897117406e-07	CXCL8/IL6/LBP/TGFB1/EDN1/SERPINE1/MAPK1/F3/HSPB1/CXCL10	10
BP	GO:0042113	B cell activation	14/129	328/18866	5.64301215387975e-08	6.45337494574504e-07	2.82150607693987e-07	CDKN1A/PRKCB/IL6/BCL2/BAX/CASP3/TP53/AHR/CASP8/TGFB1/VCAM1/IL10/IL2/CD40LG	14
BP	GO:0001701	in utero embryonic development	15/129	383/18866	5.70781438268149e-08	6.50856283520841e-07	2.84563499658324e-07	AR/IGF2/RXRA/AKT1/TP53/HIF1A/CCNB1/CASP8/EDN1/PLG/NOS3/EGFR/BCL2L1/MAPK1/IL10	15
BP	GO:0034504	protein localization to nucleus	13/129	277/18866	5.74655226598207e-08	6.51728347195077e-07	2.84944778133079e-07	CDKN1A/NFKBIA/PTGS2/AKT1/TP53/CDK1/TGFB1/INS/F2/MAPK1/IFNG/SRC/MMP12	13
BP	GO:0045137	development of primary sexual characteristics	12/129	229/18866	5.74859523326619e-08	6.51728347195077e-07	2.84944778133079e-07	ESR1/AR/PGR/BCL2/BAX/CASP3/NOS3/ICAM1/INSR/CCND1/BCL2L1/SRC	12
BP	GO:0032770	positive regulation of monooxygenase activity	6/129	31/18866	5.81841429289017e-08	6.57748328397412e-07	2.87576798384227e-07	TNF/AKT1/HIF1A/INS/IL1B/IFNG	6
BP	GO:0038127	ERBB signaling pathway	10/129	145/18866	5.93692959855631e-08	6.69222952456175e-07	2.92593665029136e-07	HSP90AA1/MMP9/AKT1/TGFB1/ERBB2/EGFR/MAPK1/NCF1/ERBB3/SRC	10
BP	GO:0015980	energy derivation by oxidation of organic compounds	13/129	278/18866	5.99386423486461e-08	6.73710339998782e-07	2.94555613827632e-07	IGF2/AKT1/TP53/HIF1A/CDK1/CCNB1/CYCS/NOS2/INS/INSR/MYC/IFNG/VCP	13
BP	GO:0010883	regulation of lipid storage	7/129	52/18866	6.1448836301363e-08	6.88717156722399e-07	3.01116804667648e-07	NFKBIA/TNF/IL6/PPARG/LPL/PPARD/CRP	7
BP	GO:0060562	epithelial tube morphogenesis	14/129	331/18866	6.31689593617643e-08	7.05984903776081e-07	3.08666505972257e-07	ESR1/AR/PGR/TNF/PRKACA/BCL2/CASP3/HIF1A/TGFB1/EDN1/MYC/CXCL10/MTHFD1/SRC	14
BP	GO:1904659	glucose transmembrane transport	9/129	110/18866	6.39888924502425e-08	7.13122671102703e-07	3.11787238001182e-07	PRKCB/TNF/AKT1/EDN1/PPARD/INS/INSR/IL1B/NFE2L2	9
BP	GO:0030595	leukocyte chemotaxis	12/129	232/18866	6.63075105287214e-08	7.34832128091269e-07	3.21278917213264e-07	CXCL8/IL6/LBP/DPP4/PIK3CG/EDN1/SERPINE1/MAPK1/IL10/IL1B/CXCL11/CXCL10	12
BP	GO:0010827	regulation of glucose transmembrane transport	8/129	79/18866	6.66840543285671e-08	7.34832128091269e-07	3.21278917213264e-07	PRKCB/TNF/AKT1/EDN1/INS/INSR/IL1B/NFE2L2	8
BP	GO:0043536	positive regulation of blood vessel endothelial cell migration	8/129	79/18866	6.66840543285671e-08	7.34832128091269e-07	3.21278917213264e-07	PTGS2/AKT1/HIF1A/TGFB1/NOS3/HMOX1/HSPB1/NFE2L2	8
BP	GO:0071260	cellular response to mechanical stimulus	8/129	79/18866	6.66840543285671e-08	7.34832128091269e-07	3.21278917213264e-07	PTGS2/AKT1/CASP8/MAPK8/EGFR/GJA1/IL1B/IRF1	8
BP	GO:0031331	positive regulation of cellular catabolic process	15/129	390/18866	7.23115964001626e-08	7.94619609604022e-07	3.47418843039887e-07	HSP90AA1/TNF/IL6/AKT1/BAX/HIF1A/HTR2A/ADRB2/INS/HMOX1/INSR/IL1B/IFNG/NFE2L2/VCP	15
BP	GO:0014074	response to purine-containing compound	10/129	149/18866	7.68307824947429e-08	8.39589717595329e-07	3.6708040525266e-07	RELA/PTGS2/PIK3CG/FOS/AHR/SLC6A4/PPARG/STAT1/IL1B/THBD	10
BP	GO:0043524	negative regulation of neuron apoptotic process	10/129	149/18866	7.68307824947429e-08	8.39589717595329e-07	3.6708040525266e-07	BCL2/BAX/HIF1A/JUN/BDNF/HMOX1/BCL2L1/IL10/ERBB3/AARS1	10
BP	GO:0035265	organ growth	11/129	191/18866	8.08468104918874e-08	8.8086798920723e-07	3.8512784479828e-07	ESR1/AR/RXRA/AKT1/BCL2/CDK1/CCNB1/SLC6A4/EDN1/MAPK1/GJA1	11
BP	GO:0019915	lipid storage	8/129	81/18866	8.12798881754511e-08	8.8086798920723e-07	3.8512784479828e-07	NFKBIA/TNF/IL6/PPARG/LPL/PPARD/CRP/IL1B	8
BP	GO:0071158	positive regulation of cell cycle arrest	8/129	81/18866	8.12798881754511e-08	8.8086798920723e-07	3.8512784479828e-07	CDK2/CDKN1A/PRKACA/BAX/TP53/CDK1/CCNB1/E2F1	8
BP	GO:0006606	protein import into nucleus	10/129	150/18866	8.18466025428925e-08	8.82149409325313e-07	3.85688099654178e-07	CDKN1A/NFKBIA/PTGS2/AKT1/TP53/CDK1/TGFB1/MAPK1/IFNG/MMP12	10
BP	GO:0070665	positive regulation of leukocyte proliferation	10/129	150/18866	8.18466025428925e-08	8.82149409325313e-07	3.85688099654178e-07	CDKN1A/IGF2/IL6/BCL2/VCAM1/MAPK1/IL1B/IL2/IL1A/CD40LG	10
BP	GO:0043542	endothelial cell migration	13/129	286/18866	8.34448334344146e-08	8.96917963745866e-07	3.92145118872112e-07	PTGS2/TNF/DPP4/AKT1/HIF1A/TGFB1/EDN1/PPARG/NOS3/HMOX1/HSPB1/NFE2L2/GPI	13
BP	GO:0030198	extracellular matrix organization	15/129	395/18866	8.53597546868257e-08	9.15000749149788e-07	4.00051166379674e-07	MMP2/MMP9/TNF/IL6/DPP4/PRSS1/TGFB1/SERPINE1/PLG/MMP1/ICAM1/VCAM1/MMP3/SPP1/MMP12	15
BP	GO:0009896	positive regulation of catabolic process	16/129	454/18866	8.57566001375595e-08	9.16756698209672e-07	4.00818891947289e-07	HSP90AA1/TNF/IL6/AKT1/BAX/HIF1A/HTR2A/ADRB2/INS/HMOX1/INSR/GJA1/IL1B/IFNG/NFE2L2/VCP	16
BP	GO:0010039	response to iron ion	6/129	33/18866	8.65508615624666e-08	9.20725040826939e-07	4.02553907021438e-07	BCL2/HIF1A/CCNB1/HMOX1/CYP1A1/CCND1	6
BP	GO:0000082	G1/S transition of mitotic cell cycle	13/129	287/18866	8.69022693790864e-08	9.20725040826939e-07	4.02553907021438e-07	CDK2/CDKN1A/AKT1/BCL2/BAX/TP53/CDK1/CCNB1/CYP1A1/EGFR/CCND1/MYC/E2F1	13
BP	GO:2001056	positive regulation of cysteine-type endopeptidase activity	10/129	151/18866	8.71486541175741e-08	9.20725040826939e-07	4.02553907021438e-07	TNF/BAX/CYCS/CASP9/CASP8/PPARG/XDH/MYC/F3/VCP	10
BP	GO:0008645	hexose transmembrane transport	9/129	114/18866	8.72980275110443e-08	9.20725040826939e-07	4.02553907021438e-07	PRKCB/TNF/AKT1/EDN1/PPARD/INS/INSR/IL1B/NFE2L2	9
BP	GO:0043200	response to amino acid	9/129	114/18866	8.72980275110443e-08	9.20725040826939e-07	4.02553907021438e-07	RELA/MMP2/TNF/CASP3/EDN1/ICAM1/EGFR/BCL2L1/CHUK	9
BP	GO:0010594	regulation of endothelial cell migration	12/129	238/18866	8.76683891162322e-08	9.22158937923148e-07	4.03180826951656e-07	PTGS2/TNF/AKT1/HIF1A/TGFB1/EDN1/PPARG/NOS3/HMOX1/HSPB1/NFE2L2/GPI	12
BP	GO:0043062	extracellular structure organization	15/129	396/18866	8.82127334197154e-08	9.25410382061761e-07	4.04602403951761e-07	MMP2/MMP9/TNF/IL6/DPP4/PRSS1/TGFB1/SERPINE1/PLG/MMP1/ICAM1/VCAM1/MMP3/SPP1/MMP12	15
BP	GO:0042176	regulation of protein catabolic process	15/129	397/18866	9.11520171510645e-08	9.51920874058458e-07	4.16193163035218e-07	HSP90AA1/RELA/TNF/PRKACA/AKT1/NOS2/HMGCR/INS/EGFR/IL10/GJA1/IL1B/IFNG/NFE2L2/VCP	15
BP	GO:0045930	negative regulation of mitotic cell cycle	14/129	341/18866	9.12237339908588e-08	9.51920874058458e-07	4.16193163035218e-07	CDK2/CDKN1A/TNF/BCL2/BAX/TP53/CDK1/CCNB1/TGFB1/EGFR/CCND1/BCL2L1/IL10/E2F1	14
BP	GO:0051353	positive regulation of oxidoreductase activity	7/129	55/18866	9.16365690734465e-08	9.53699107764388e-07	4.16970631762773e-07	TNF/AKT1/HIF1A/EDN1/INS/IL1B/IFNG	7
BP	GO:0043405	regulation of MAP kinase activity	14/129	342/18866	9.45722093302013e-08	9.81654542229583e-07	4.29193139968196e-07	TNF/PIK3CG/CDK1/HTR2A/TGFB1/EDN1/ERBB2/HMGCR/INSR/EGFR/MAPK1/IL1B/CD40LG/SRC	14
BP	GO:1902105	regulation of leukocyte differentiation	13/129	290/18866	9.80615397590745e-08	1.01519499319e-06	4.438574957516e-07	TNF/FOS/JUN/CASP8/TGFB1/ERBB2/MYC/IL1B/IL2/IFNG/IL1A/IRF1/CA2	13
BP	GO:0015749	monosaccharide transmembrane transport	9/129	116/18866	1.01505285246917e-07	1.04808869333693e-06	4.58239083004454e-07	PRKCB/TNF/AKT1/EDN1/PPARD/INS/INSR/IL1B/NFE2L2	9
BP	GO:0006977	DNA damage response, signal transduction by p53 class mediator resulting in cell cycle arrest	7/129	56/18866	1.04136008812914e-07	1.0696372289034e-06	4.67660405112824e-07	CDK2/CDKN1A/BAX/TP53/CDK1/CCNB1/E2F1	7
BP	GO:0010332	response to gamma radiation	7/129	56/18866	1.04136008812914e-07	1.0696372289034e-06	4.67660405112824e-07	CDKN1A/BCL2/BAX/TP53/BCL2L1/MYC/CXCL10	7
BP	GO:0060759	regulation of response to cytokine stimulus	11/129	196/18866	1.05176493338695e-07	1.07751126248549e-06	4.71103043079571e-07	TNF/IL6/HIF1A/CASP8/EDN1/PPARG/IKBKB/STAT1/IFNG/CHUK/MMP12	11
BP	GO:0018107	peptidyl-threonine phosphorylation	9/129	117/18866	1.09335159939172e-07	1.11720654337845e-06	4.88458376871107e-07	PRKCB/PRKACA/AKT1/BCL2/CDK1/TGFB1/MAPK8/MAPK1/CHI3L1	9
BP	GO:0035994	response to muscle stretch	5/129	18/18866	1.10305917604044e-07	1.12130098153569e-06	4.90248522684642e-07	RELA/NFKBIA/FOS/JUN/EDN1	5
BP	GO:0051023	regulation of immunoglobulin secretion	5/129	18/18866	1.10305917604044e-07	1.12130098153569e-06	4.90248522684642e-07	TNF/IL6/IL2/CD40LG/GPI	5
BP	GO:0002683	negative regulation of immune system process	16/129	463/18866	1.12090827157783e-07	1.1365085413369e-06	4.96897481214912e-07	NFKBIA/TNF/DPP4/AKT1/CASP3/TGFB1/ERBB2/PPARG/INS/HMOX1/IL10/MYC/IL2/NFE2L2/IRF1/MMP12	16
BP	GO:0043112	receptor metabolic process	11/129	198/18866	1.16598701311553e-07	1.17917555516619e-06	5.15552098344141e-07	CXCL8/TNF/HIF1A/TGFB1/EDN1/PPARG/ACHE/SELE/INSR/IL10/IFNG	11
BP	GO:0034219	carbohydrate transmembrane transport	9/129	118/18866	1.17685912380583e-07	1.18164729784375e-06	5.16632778925077e-07	PRKCB/TNF/AKT1/EDN1/PPARD/INS/INSR/IL1B/NFE2L2	9
BP	GO:0071398	cellular response to fatty acid	7/129	57/18866	1.18044582626486e-07	1.18164729784375e-06	5.16632778925077e-07	AKT1/CCNB1/EDN1/PPARG/LPL/E2F1/SRC	7
BP	GO:0072431	signal transduction involved in mitotic G1 DNA damage checkpoint	7/129	57/18866	1.18044582626486e-07	1.18164729784375e-06	5.16632778925077e-07	CDK2/CDKN1A/BAX/TP53/CDK1/CCNB1/E2F1	7
BP	GO:1902400	intracellular signal transduction involved in G1 DNA damage checkpoint	7/129	57/18866	1.18044582626486e-07	1.18164729784375e-06	5.16632778925077e-07	CDK2/CDKN1A/BAX/TP53/CDK1/CCNB1/E2F1	7
BP	GO:0045844	positive regulation of striated muscle tissue development	8/129	85/18866	1.18866576566763e-07	1.18385091699657e-06	5.17596232138817e-07	BCL2/CDK1/CCNB1/TGFB1/EDN1/HMGCR/MAPK1/ERBB3	8
BP	GO:0048636	positive regulation of muscle organ development	8/129	85/18866	1.18866576566763e-07	1.18385091699657e-06	5.17596232138817e-07	BCL2/CDK1/CCNB1/TGFB1/EDN1/HMGCR/MAPK1/ERBB3	8
BP	GO:0051146	striated muscle cell differentiation	13/129	295/18866	1.19550054391606e-07	1.18765129792066e-06	5.19257812003947e-07	IGF2/RXRA/AKT1/BCL2/CASP3/CDK1/CCNB1/TGFB1/EDN1/BDNF/CXCL10/CHUK/NOS1	13
BP	GO:0052547	regulation of peptidase activity	16/129	466/18866	1.22384981463834e-07	1.21275193218822e-06	5.3023216150578e-07	MMP9/PTGS2/TNF/AKT1/BAX/CYCS/CASP9/CASP8/PPARG/SERPINE1/XDH/MYC/F3/BIRC5/VCP/SRC	16
BP	GO:1901030	positive regulation of mitochondrial outer membrane permeabilization involved in apoptotic signaling pathway	6/129	35/18866	1.25430456888603e-07	1.236700294235e-06	5.40702721424555e-07	BCL2/BAX/TP53/CASP8/MAPK8/E2F1	6
BP	GO:1904031	positive regulation of cyclin-dependent protein kinase activity	6/129	35/18866	1.25430456888603e-07	1.236700294235e-06	5.40702721424555e-07	CDKN1A/AKT1/CCNB1/EGFR/CCND1/SRC	6
BP	GO:0017038	protein import	11/129	200/18866	1.29108632978309e-07	1.26661686318371e-06	5.53782665143868e-07	HSP90AA1/CDKN1A/NFKBIA/PTGS2/AKT1/TP53/CDK1/TGFB1/MAPK1/IFNG/MMP12	11
BP	GO:0051054	positive regulation of DNA metabolic process	11/129	200/18866	1.29108632978309e-07	1.26661686318371e-06	5.53782665143868e-07	CDK2/HSP90AA1/IL6/AKT1/BAX/TGFB1/EGFR/MAPK1/MYC/IL2/SRC	11
BP	GO:1901863	positive regulation of muscle tissue development	8/129	86/18866	1.30312099632731e-07	1.27524328347055e-06	5.57554257135067e-07	BCL2/CDK1/CCNB1/TGFB1/EDN1/HMGCR/MAPK1/ERBB3	8
BP	GO:0002763	positive regulation of myeloid leukocyte differentiation	7/129	58/18866	1.33488631183435e-07	1.30020399021058e-06	5.68467428358464e-07	TNF/FOS/JUN/CASP8/TGFB1/IFNG/CA2	7
BP	GO:0030168	platelet activation	10/129	158/18866	1.33523744800476e-07	1.30020399021058e-06	5.68467428358464e-07	PRKCB/IL6/PIK3CG/F2/NOS3/MAPK1/HSPB1/THBD/CD40LG/SRC	10
BP	GO:0051092	positive regulation of NF-kappaB transcription factor activity	10/129	159/18866	1.41667976293138e-07	1.3727138392542e-06	6.00169751783736e-07	AR/RELA/PRKCB/TNF/INS/IKBKB/ICAM1/IL1B/CHUK/CD40LG	10
BP	GO:1902107	positive regulation of leukocyte differentiation	10/129	159/18866	1.41667976293138e-07	1.3727138392542e-06	6.00169751783736e-07	TNF/FOS/JUN/CASP8/TGFB1/IL1B/IL2/IFNG/IL1A/CA2	10
BP	GO:1900542	regulation of purine nucleotide metabolic process	9/129	121/18866	1.46161166214584e-07	1.41277156729281e-06	6.17683552553031e-07	HIF1A/HTR2A/NOS2/INS/NOS3/INSR/IFNG/VCP/NOS1	9
BP	GO:1902176	negative regulation of oxidative stress-induced intrinsic apoptotic signaling pathway	5/129	19/18866	1.48881932726834e-07	1.43109176978902e-06	6.25693402144664e-07	AKT1/HIF1A/INS/HSPB1/NFE2L2	5
BP	GO:1901099	negative regulation of signal transduction in absence of ligand	6/129	36/18866	1.49676928619157e-07	1.43109176978902e-06	6.25693402144664e-07	TNF/AKT1/BCL2/BCL2L1/IL1B/IL1A	6
BP	GO:2001240	negative regulation of extrinsic apoptotic signaling pathway in absence of ligand	6/129	36/18866	1.49676928619157e-07	1.43109176978902e-06	6.25693402144664e-07	TNF/AKT1/BCL2/BCL2L1/IL1B/IL1A	6
BP	GO:0050707	regulation of cytokine secretion	7/129	59/18866	1.50602946795285e-07	1.43109176978902e-06	6.25693402144664e-07	TNF/CD14/INS/IL10/IFNG/IL1A/SRC	7
BP	GO:0072413	signal transduction involved in mitotic cell cycle checkpoint	7/129	59/18866	1.50602946795285e-07	1.43109176978902e-06	6.25693402144664e-07	CDK2/CDKN1A/BAX/TP53/CDK1/CCNB1/E2F1	7
BP	GO:1902402	signal transduction involved in mitotic DNA damage checkpoint	7/129	59/18866	1.50602946795285e-07	1.43109176978902e-06	6.25693402144664e-07	CDK2/CDKN1A/BAX/TP53/CDK1/CCNB1/E2F1	7
BP	GO:1902403	signal transduction involved in mitotic DNA integrity checkpoint	7/129	59/18866	1.50602946795285e-07	1.43109176978902e-06	6.25693402144664e-07	CDK2/CDKN1A/BAX/TP53/CDK1/CCNB1/E2F1	7
BP	GO:0051251	positive regulation of lymphocyte activation	14/129	357/18866	1.60060330301784e-07	1.51729479375234e-06	6.63382573780889e-07	CDKN1A/IGF2/IL6/DPP4/AKT1/BCL2/TGFB1/VCAM1/IL1B/IL2/IFNG/IL1A/CD40LG/SRC	14
BP	GO:0006140	regulation of nucleotide metabolic process	9/129	123/18866	1.68318666424923e-07	1.59174431181646e-06	6.9593294771843e-07	HIF1A/HTR2A/NOS2/INS/NOS3/INSR/IFNG/VCP/NOS1	9
BP	GO:0001836	release of cytochrome c from mitochondria	7/129	60/18866	1.69531144189911e-07	1.59936575837676e-06	6.99265151095075e-07	MMP9/AKT1/BCL2/BAX/TP53/JUN/BCL2L1	7
BP	GO:0051924	regulation of calcium ion transport	12/129	253/18866	1.70300423924194e-07	1.600880009854e-06	6.99927203088175e-07	PTGS2/PRKACA/PIK3CG/BCL2/BAX/F2/NOS3/ICAM1/GJA1/CXCL11/CXCL10/NOS1	12
BP	GO:0001892	embryonic placenta development	8/129	89/18866	1.70505522147643e-07	1.600880009854e-06	6.99927203088175e-07	IGF2/AKT1/HIF1A/CASP8/PLG/EGFR/MAPK1/IL10	8
BP	GO:0045730	respiratory burst	6/129	37/18866	1.77650195163425e-07	1.65674012057295e-06	7.24350027296766e-07	LBP/PIK3CG/MPO/INS/INSR/NCF1	6
BP	GO:0060969	negative regulation of gene silencing	6/129	37/18866	1.77650195163425e-07	1.65674012057295e-06	7.24350027296766e-07	ESR1/TNF/IL6/TP53/TGFB1/PPARG	6
BP	GO:0019318	hexose metabolic process	12/129	254/18866	1.77718436929788e-07	1.65674012057295e-06	7.24350027296766e-07	IGF2/TNF/AKT1/TP53/PPARD/INS/INSR/IGFBP3/TPI1/SRC/GPT/GPI	12
BP	GO:0051101	regulation of DNA binding	9/129	124/18866	1.8045358264304e-07	1.6782609790017e-06	7.33759248572171e-07	MMP9/NFKBIA/JUN/TGFB1/PPARG/MAPK8/HMOX1/IFNG/E2F1	9
BP	GO:0043535	regulation of blood vessel endothelial cell migration	10/129	164/18866	1.89300599597881e-07	1.75638811041997e-06	7.67917526670651e-07	PTGS2/TNF/AKT1/HIF1A/TGFB1/PPARG/NOS3/HMOX1/HSPB1/NFE2L2	10
BP	GO:0034605	cellular response to heat	9/129	125/18866	1.93342334633271e-07	1.78546653626124e-06	7.80631022462973e-07	HSP90AA1/CDKN1A/PTGS2/PRKACA/HMOX1/MAPK1/IL1A/CXCL10/VCP	9
BP	GO:1903578	regulation of ATP metabolic process	9/129	125/18866	1.93342334633271e-07	1.78546653626124e-06	7.80631022462973e-07	TP53/HIF1A/CDK1/CCNB1/HTR2A/INS/INSR/IFNG/VCP	9
BP	GO:0031334	positive regulation of protein-containing complex assembly	12/129	257/18866	2.01733806143825e-07	1.85859670578409e-06	8.12604558705806e-07	ESR1/HSP90AA1/TNF/BAX/TP53/TGFB1/MMP1/ICAM1/MMP3/IFNG/VCP/SRC	12
BP	GO:0046849	bone remodeling	8/129	91/18866	2.02849232889835e-07	1.86450673408554e-06	8.1518850600588e-07	IL6/ADRB2/TGFB1/EGFR/GJA1/SPP1/CA2/SRC	8
BP	GO:0018210	peptidyl-threonine modification	9/129	126/18866	2.07024198270274e-07	1.89403068836106e-06	8.28096793081096e-07	PRKCB/PRKACA/AKT1/BCL2/CDK1/TGFB1/MAPK8/MAPK1/CHI3L1	9
BP	GO:2000134	negative regulation of G1/S transition of mitotic cell cycle	9/129	126/18866	2.07024198270274e-07	1.89403068836106e-06	8.28096793081096e-07	CDK2/CDKN1A/BCL2/BAX/TP53/CDK1/CCNB1/CCND1/E2F1	9
BP	GO:0010742	macrophage derived foam cell differentiation	6/129	38/18866	2.09782997601072e-07	1.91038498278384e-06	8.35247120078344e-07	NFKBIA/TGFB1/PPARG/LPL/CRP/STAT1	6
BP	GO:0090077	foam cell differentiation	6/129	38/18866	2.09782997601072e-07	1.91038498278384e-06	8.35247120078344e-07	NFKBIA/TGFB1/PPARG/LPL/CRP/STAT1	6
BP	GO:0002573	myeloid leukocyte differentiation	11/129	210/18866	2.11308753699114e-07	1.91706889166883e-06	8.38169418828261e-07	MMP9/TNF/FOS/JUN/CASP8/TGFB1/PPARG/MYC/IFNG/CA2/SRC	11
BP	GO:0044843	cell cycle G1/S phase transition	13/129	310/18866	2.11727634749178e-07	1.91706889166883e-06	8.38169418828261e-07	CDK2/CDKN1A/AKT1/BCL2/BAX/TP53/CDK1/CCNB1/CYP1A1/EGFR/CCND1/MYC/E2F1	13
BP	GO:0007093	mitotic cell cycle checkpoint	10/129	166/18866	2.11978893715287e-07	1.91706889166883e-06	8.38169418828261e-07	CDK2/CDKN1A/BAX/TP53/CDK1/CCNB1/TGFB1/CCND1/BCL2L1/E2F1	10
BP	GO:0046034	ATP metabolic process	13/129	311/18866	2.19695554752054e-07	1.97726450884433e-06	8.64487787293404e-07	TP53/HIF1A/CDK1/CCNB1/CYCS/HTR2A/TGFB1/INS/INSR/IFNG/VCP/TPI1/GPI	13
BP	GO:0060326	cell chemotaxis	13/129	311/18866	2.19695554752054e-07	1.97726450884433e-06	8.64487787293404e-07	CXCL8/IL6/LBP/DPP4/PIK3CG/EDN1/SERPINE1/MAPK1/IL10/IL1B/HSPB1/CXCL11/CXCL10	13
BP	GO:1900407	regulation of cellular response to oxidative stress	8/129	92/18866	2.20903963469556e-07	1.97726450884433e-06	8.64487787293404e-07	TNF/AKT1/HIF1A/INS/MMP3/IL10/HSPB1/NFE2L2	8
BP	GO:0071621	granulocyte chemotaxis	9/129	127/18866	2.21540095524422e-07	1.97726450884433e-06	8.64487787293404e-07	CXCL8/LBP/DPP4/PIK3CG/EDN1/MAPK1/IL1B/CXCL11/CXCL10	9
BP	GO:1900180	regulation of protein localization to nucleus	9/129	127/18866	2.21540095524422e-07	1.97726450884433e-06	8.64487787293404e-07	PTGS2/AKT1/CDK1/TGFB1/INS/F2/MAPK1/IFNG/SRC	9
BP	GO:0043393	regulation of protein binding	11/129	211/18866	2.216506477886e-07	1.97726450884433e-06	8.64487787293404e-07	CDKN1A/MMP9/PRKACA/AKT1/BAX/ADRB2/MAP2/BDNF/MAPK8/IL10/SRC	11
BP	GO:0006816	calcium ion transport	15/129	426/18866	2.26343017139771e-07	2.01455527019877e-06	8.80791831403632e-07	PRKCB/PTGS2/PRKACA/PIK3CG/BCL2/BAX/HTR2A/OPRM1/F2/NOS3/ICAM1/GJA1/CXCL11/CXCL10/NOS1	15
BP	GO:0051701	interaction with host	11/129	212/18866	2.32438392993283e-07	2.05948792350355e-06	9.00437017901906e-07	CXCL8/RXRA/DPP4/CDK1/HTR2A/CASP8/ICAM1/INSR/EGFR/BCL2L1/SRC	11
BP	GO:1901215	negative regulation of neuron death	11/129	212/18866	2.32438392993283e-07	2.05948792350355e-06	9.00437017901906e-07	AKT1/BCL2/BAX/HIF1A/JUN/BDNF/HMOX1/BCL2L1/IL10/ERBB3/AARS1	11
BP	GO:0001894	tissue homeostasis	12/129	261/18866	2.3824410709477e-07	2.10618498272096e-06	9.20853627422483e-07	PTGS2/IL6/BCL2/BAX/ADRB2/NOS3/EGFR/GJA1/HSPB1/SPP1/CA2/SRC	12
BP	GO:0014909	smooth muscle cell migration	8/129	93/18866	2.40319607028124e-07	2.11976980728394e-06	9.26793103337159e-07	BCL2/PLAU/SERPINE1/PPARD/PLAT/NFE2L2/IGFBP3/SRC	8
BP	GO:0050870	positive regulation of T cell activation	11/129	214/18866	2.55418260580958e-07	2.24790925531429e-06	9.82817468007264e-07	IGF2/IL6/DPP4/AKT1/VCAM1/IL1B/IL2/IFNG/IL1A/CD40LG/SRC	11
BP	GO:0048305	immunoglobulin secretion	5/129	21/18866	2.57701005093215e-07	2.26293695097479e-06	9.8938778741145e-07	TNF/IL6/IL2/CD40LG/GPI	5
BP	GO:0045637	regulation of myeloid cell differentiation	12/129	263/18866	2.58619936873671e-07	2.26594840013591e-06	9.90704435239898e-07	NFKBIA/PRKCB/TNF/FOS/HIF1A/JUN/CASP8/TGFB1/STAT1/MYC/IFNG/CA2	12
BP	GO:0051170	import into nucleus	10/129	171/18866	2.79423519449084e-07	2.44278250113932e-06	1.06801878544983e-06	CDKN1A/NFKBIA/PTGS2/AKT1/TP53/CDK1/TGFB1/MAPK1/IFNG/MMP12	10
BP	GO:0097194	execution phase of apoptosis	8/129	95/18866	2.83574086024341e-07	2.47357085237197e-06	1.08147988461611e-06	IL6/AKT1/BAX/CASP3/TP53/CASP9/CASP8/BCL2L1	8
BP	GO:0010573	vascular endothelial growth factor production	7/129	65/18866	2.97072607587071e-07	2.57987558112039e-06	1.12795780364186e-06	PTGS2/TNF/IL6/HIF1A/TGFB1/IL1B/IL1A	7
BP	GO:1905953	negative regulation of lipid localization	7/129	65/18866	2.97072607587071e-07	2.57987558112039e-06	1.12795780364186e-06	NFKBIA/TNF/IL6/AKT1/PPARG/PPARD/CRP	7
BP	GO:0001101	response to acid chemical	9/129	132/18866	3.08184157925187e-07	2.66460764236854e-06	1.16500384973917e-06	RELA/MMP2/TNF/CASP3/EDN1/ICAM1/EGFR/BCL2L1/CHUK	9
BP	GO:1902807	negative regulation of cell cycle G1/S phase transition	9/129	132/18866	3.08184157925187e-07	2.66460764236854e-06	1.16500384973917e-06	CDK2/CDKN1A/BCL2/BAX/TP53/CDK1/CCNB1/CCND1/E2F1	9
BP	GO:0007204	positive regulation of cytosolic calcium ion concentration	13/129	322/18866	3.26872329123318e-07	2.81999066397178e-06	1.23293948704409e-06	ESR1/PRKACA/PIK3CG/BCL2/BAX/HTR2A/EDN1/F2/GJA1/IL2/CXCL11/CXCL10/NOS1	13
BP	GO:0042359	vitamin D metabolic process	5/129	22/18866	3.31671624251928e-07	2.85513385078137e-06	1.24830458142958e-06	TNF/CYP3A4/CYP1A1/IL1B/IFNG	5
BP	GO:0036473	cell death in response to oxidative stress	8/129	97/18866	3.33334850169843e-07	2.8569483672509e-06	1.24909791349048e-06	AKT1/BCL2/HIF1A/INS/MMP3/IL10/HSPB1/NFE2L2	8
BP	GO:0042100	B cell proliferation	8/129	97/18866	3.33334850169843e-07	2.8569483672509e-06	1.24909791349048e-06	CDKN1A/BCL2/BAX/CASP3/AHR/IL10/IL2/CD40LG	8
BP	GO:1902042	negative regulation of extrinsic apoptotic signaling pathway via death domain receptors	6/129	41/18866	3.35994280787482e-07	2.87348152308251e-06	1.25632644120537e-06	CASP8/SERPINE1/NOS3/HMOX1/ICAM1/BCL2L1	6
BP	GO:0010876	lipid localization	15/129	440/18866	3.41965215085381e-07	2.91820207406918e-06	1.27587889359405e-06	NFKBIA/RXRA/TNF/IL6/LBP/AKT1/PON1/NOS2/EDN1/PPARG/LPL/PPARD/CRP/IL1B/SPP1	15
BP	GO:0046683	response to organophosphorus	9/129	134/18866	3.50311712354281e-07	2.98295730822888e-06	1.30419079058304e-06	RELA/PTGS2/PIK3CG/FOS/AHR/SLC6A4/STAT1/IL1B/THBD	9
BP	GO:0002064	epithelial cell development	11/129	221/18866	3.52502590015015e-07	2.98867497654972e-06	1.30669063540049e-06	ESR1/AR/PGR/CDKN1A/TNF/HIF1A/FOSL2/IKBKB/ICAM1/IL1B/SRC	11
BP	GO:0031669	cellular response to nutrient levels	11/129	221/18866	3.52502590015015e-07	2.98867497654972e-06	1.30669063540049e-06	CDKN1A/BCL2/TP53/JUN/PPARG/LPL/MAPK8/HMOX1/ICAM1/MAPK1/NFE2L2	11
BP	GO:0006163	purine nucleotide metabolic process	15/129	442/18866	3.62256879282783e-07	3.06477110343756e-06	1.33996092982019e-06	HIF1A/HTR2A/TGFB1/NOS2/HMGCR/INS/NOS3/XDH/INSR/IFNG/VCP/NOS1/TPI1/MTHFD1/GPI	15
BP	GO:0097529	myeloid leukocyte migration	11/129	222/18866	3.68749877494525e-07	3.11300862245378e-06	1.36105104997979e-06	CXCL8/IL6/LBP/DPP4/PIK3CG/EDN1/SERPINE1/MAPK1/IL1B/CXCL11/CXCL10	11
BP	GO:0042391	regulation of membrane potential	15/129	443/18866	3.72805395633358e-07	3.1370125400291e-06	1.37154589955517e-06	GABRA1/CHRM1/AKT1/BCL2/BAX/ADRB2/OPRM1/JUN/ADRB1/EDN1/BDNF/BCL2L1/GJA1/VCP/SRC	15
BP	GO:0048565	digestive tract development	9/129	135/18866	3.73188070344082e-07	3.1370125400291e-06	1.37154589955517e-06	CDKN1A/CXCL8/TNF/BCL2/HIF1A/CCNB1/CYP1A1/EGFR/SRC	9
BP	GO:0001933	negative regulation of protein phosphorylation	15/129	444/18866	3.83630749131658e-07	3.21791762704466e-06	1.40691873881973e-06	CDKN1A/AKT1/BAX/CASP3/CCNB1/JUN/TGFB1/HMGCR/XDH/MYC/IL1B/HSPB1/IL2/IFNG/IGFBP3	15
BP	GO:0010907	positive regulation of glucose metabolic process	6/129	42/18866	3.89807681125042e-07	3.2627732288211e-06	1.42653023730866e-06	IGF2/AKT1/INS/INSR/SRC/GPT	6
BP	GO:0050671	positive regulation of lymphocyte proliferation	9/129	136/18866	3.97349669606244e-07	3.31883991556468e-06	1.4510433794538e-06	CDKN1A/IGF2/IL6/BCL2/VCAM1/IL1B/IL2/IL1A/CD40LG	9
BP	GO:0002637	regulation of immunoglobulin production	7/129	68/18866	4.06707004497939e-07	3.38263288730421e-06	1.47893456181069e-06	TNF/IL6/TGFB1/IL10/IL2/CD40LG/GPI	7
BP	GO:0032642	regulation of chemokine production	7/129	68/18866	4.06707004497939e-07	3.38263288730421e-06	1.47893456181069e-06	TNF/IL6/LBP/HIF1A/LPL/IL10/IL1B	7
BP	GO:1904996	positive regulation of leukocyte adhesion to vascular endothelial cell	5/129	23/18866	4.21485239532728e-07	3.49814964624842e-06	1.52944010969682e-06	RELA/TNF/IL6/ICAM1/SELE	5
BP	GO:0032946	positive regulation of mononuclear cell proliferation	9/129	137/18866	4.22856894508039e-07	3.50011702105676e-06	1.53030027356828e-06	CDKN1A/IGF2/IL6/BCL2/VCAM1/IL1B/IL2/IL1A/CD40LG	9
BP	GO:0001660	fever generation	4/129	10/18866	4.24391413076785e-07	3.50011702105676e-06	1.53030027356828e-06	PTGS2/TNF/IL1B/IL1A	4
BP	GO:0051918	negative regulation of fibrinolysis	4/129	10/18866	4.24391413076785e-07	3.50011702105676e-06	1.53030027356828e-06	SERPINE1/PLG/F2/THBD	4
BP	GO:0032147	activation of protein kinase activity	13/129	331/18866	4.47140106552146e-07	3.68001920329737e-06	1.60895603194496e-06	TNF/PRKACA/AKT1/CDK1/ADRB2/INS/INSR/EGFR/MAPK1/IL1B/CD40LG/CHI3L1/SRC	13
BP	GO:0042698	ovulation cycle	7/129	69/18866	4.5007075746267e-07	3.6844978448435e-06	1.61091415687108e-06	ESR1/PGR/CASP3/OPRM1/NOS3/EGFR/SRC	7
BP	GO:0008631	intrinsic apoptotic signaling pathway in response to oxidative stress	6/129	43/18866	4.50494017124993e-07	3.6844978448435e-06	1.61091415687108e-06	AKT1/BCL2/HIF1A/INS/HSPB1/NFE2L2	6
BP	GO:0150077	regulation of neuroinflammatory response	6/129	43/18866	4.50494017124993e-07	3.6844978448435e-06	1.61091415687108e-06	MMP9/PTGS2/TNF/IL6/MMP3/IL1B	6
BP	GO:0044773	mitotic DNA damage checkpoint	8/129	101/18866	4.55614369511051e-07	3.71094602413349e-06	1.62247767196482e-06	CDK2/CDKN1A/BAX/TP53/CDK1/CCNB1/CCND1/E2F1	8
BP	GO:1902882	regulation of response to oxidative stress	8/129	101/18866	4.55614369511051e-07	3.71094602413349e-06	1.62247767196482e-06	TNF/AKT1/HIF1A/INS/MMP3/IL10/HSPB1/NFE2L2	8
BP	GO:0010950	positive regulation of endopeptidase activity	10/129	181/18866	4.72786950341822e-07	3.83493579926748e-06	1.67668774141842e-06	TNF/BAX/CYCS/CASP9/CASP8/PPARG/XDH/MYC/F3/VCP	10
BP	GO:0050796	regulation of insulin secretion	10/129	181/18866	4.72786950341822e-07	3.83493579926748e-06	1.67668774141842e-06	TNF/IL6/DPP4/HIF1A/NOS2/HMGCR/PPARD/GJA1/IL1B/IFNG	10
BP	GO:1903076	regulation of protein localization to plasma membrane	8/129	102/18866	4.91577627675654e-07	3.97914894501239e-06	1.73973975226775e-06	AR/TNF/AKT1/TGFB1/INS/EGFR/BCL2L1/IFNG	8
BP	GO:0050920	regulation of chemotaxis	11/129	229/18866	5.02258880021448e-07	4.05726167146689e-06	1.77389173231394e-06	CXCL8/IL6/LBP/DPP4/TGFB1/EDN1/SERPINE1/MAPK1/F3/HSPB1/CXCL10	11
BP	GO:0007548	sex differentiation	12/129	280/18866	5.05088541035349e-07	4.07175885334644e-06	1.78023010364918e-06	ESR1/AR/PGR/BCL2/BAX/CASP3/NOS3/ICAM1/INSR/CCND1/BCL2L1/SRC	12
BP	GO:0045821	positive regulation of glycolytic process	5/129	24/18866	5.29491519910893e-07	4.24601036581639e-06	1.85641530991464e-06	HIF1A/HTR2A/INS/INSR/IFNG	5
BP	GO:0050995	negative regulation of lipid catabolic process	5/129	24/18866	5.29491519910893e-07	4.24601036581639e-06	1.85641530991464e-06	TNF/PIK3CG/AKT1/INS/IL1B	5
BP	GO:0030593	neutrophil chemotaxis	8/129	103/18866	5.29941812307028e-07	4.24601036581639e-06	1.85641530991464e-06	CXCL8/LBP/DPP4/PIK3CG/EDN1/IL1B/CXCL11/CXCL10	8
BP	GO:0035690	cellular response to drug	7/129	71/18866	5.48530169457006e-07	4.38601155821923e-06	1.91762579566271e-06	TP53/NOS2/EDN1/EGFR/MYC/IL1B/NFE2L2	7
BP	GO:0038061	NIK/NF-kappaB signaling	10/129	184/18866	5.50035054664463e-07	4.38912353965517e-06	1.91898639761233e-06	RELA/NFKBIA/TNF/CD14/AKT1/EDN1/EGFR/IL1B/CHUK/CHI3L1	10
BP	GO:0006631	fatty acid metabolic process	14/129	396/18866	5.60287259663384e-07	4.46188275205618e-06	1.9507977461964e-06	GSTM1/PTGS1/PTGS2/AKT1/PON1/EDN1/PPARG/LPL/PPARD/INS/CYP3A4/CYP1A1/ALOX5AP/IL1B	14
BP	GO:0043279	response to alkaloid	8/129	104/18866	5.70837940091489e-07	4.53672011377761e-06	1.98351769082295e-06	RELA/CASP3/HTR2A/OPRM1/PPARG/ICAM1/BCL2L1/BCHE	8
BP	GO:0043270	positive regulation of ion transport	12/129	284/18866	5.87171943354806e-07	4.657125857173e-06	2.03616077131102e-06	CHRM1/AKT1/BAX/ADRB2/SLC6A4/EDN1/F2/IL1B/IFNG/CXCL11/CXCL10/NOS1	12
BP	GO:0006775	fat-soluble vitamin metabolic process	6/129	45/18866	5.95182809837787e-07	4.69202049513437e-06	2.05141719665255e-06	TNF/PPARD/CYP3A4/CYP1A1/IL1B/IFNG	6
BP	GO:0032722	positive regulation of chemokine production	6/129	45/18866	5.95182809837787e-07	4.69202049513437e-06	2.05141719665255e-06	TNF/IL6/LBP/HIF1A/LPL/IL1B	6
BP	GO:1901028	regulation of mitochondrial outer membrane permeabilization involved in apoptotic signaling pathway	6/129	45/18866	5.95182809837787e-07	4.69202049513437e-06	2.05141719665255e-06	BCL2/BAX/TP53/CASP8/MAPK8/E2F1	6
BP	GO:0009743	response to carbohydrate	11/129	233/18866	5.96342208329229e-07	4.69202049513437e-06	2.05141719665255e-06	PRKCB/PTGS2/PRKACA/CASP3/HIF1A/LPL/HMGCR/PPARD/ICAM1/GJA1/IL1B	11
BP	GO:0045600	positive regulation of fat cell differentiation	7/129	72/18866	6.04173640745289e-07	4.73469940775292e-06	2.0700770160994e-06	PTGS2/AKT1/HTR2A/PPARG/LPL/PPARD/INS	7
BP	GO:0050663	cytokine secretion	7/129	72/18866	6.04173640745289e-07	4.73469940775292e-06	2.0700770160994e-06	TNF/CD14/INS/IL10/IFNG/IL1A/SRC	7
BP	GO:0048639	positive regulation of developmental growth	10/129	187/18866	6.38118362768623e-07	4.98086833161064e-06	2.17770552373419e-06	IGF2/AKT1/BCL2/CDK1/CCNB1/EDN1/BDNF/PPARD/INSR/MAPK1	10
BP	GO:0061138	morphogenesis of a branching epithelium	10/129	187/18866	6.38118362768623e-07	4.98086833161064e-06	2.17770552373419e-06	ESR1/AR/PGR/RXRA/TNF/BCL2/EDN1/IL10/MYC/SRC	10
BP	GO:0002700	regulation of production of molecular mediator of immune response	9/129	144/18866	6.44649806621617e-07	5.02188582029593e-06	2.19563894532511e-06	TNF/IL6/TGFB1/HMOX1/IL10/IL1B/IL2/CD40LG/GPI	9
BP	GO:0046697	decidualization	5/129	25/18866	6.58246103678127e-07	5.11766832385327e-06	2.2375163998545e-06	PTGS2/PPARD/MAPK1/GJA1/SPP1	5
BP	GO:0014812	muscle cell migration	8/129	106/18866	6.60777884375771e-07	5.12562839831239e-06	2.24099665609998e-06	BCL2/PLAU/SERPINE1/PPARD/PLAT/NFE2L2/IGFBP3/SRC	8
BP	GO:1903800	positive regulation of production of miRNAs involved in gene silencing by miRNA	4/129	11/18866	6.63368898670799e-07	5.12562839831239e-06	2.24099665609998e-06	IL6/TP53/TGFB1/EGFR	4
BP	GO:0072401	signal transduction involved in DNA integrity checkpoint	7/129	73/18866	6.64481566634296e-07	5.12562839831239e-06	2.24099665609998e-06	CDK2/CDKN1A/BAX/TP53/CDK1/CCNB1/E2F1	7
BP	GO:0072422	signal transduction involved in DNA damage checkpoint	7/129	73/18866	6.64481566634296e-07	5.12562839831239e-06	2.24099665609998e-06	CDK2/CDKN1A/BAX/TP53/CDK1/CCNB1/E2F1	7
BP	GO:0043123	positive regulation of I-kappaB kinase/NF-kappaB signaling	10/129	188/18866	6.70103662461288e-07	5.15888025072937e-06	2.25553483255072e-06	RELA/PRKCB/TNF/AKT1/CASP8/IKBKB/HMOX1/GJA1/IL1B/CHUK	10
BP	GO:0043534	blood vessel endothelial cell migration	10/129	189/18866	7.03483132968899e-07	5.40527860371025e-06	2.36326364981739e-06	PTGS2/TNF/AKT1/HIF1A/TGFB1/PPARG/NOS3/HMOX1/HSPB1/NFE2L2	10
BP	GO:0032872	regulation of stress-activated MAPK cascade	11/129	237/18866	7.05654399969481e-07	5.41139261107201e-06	2.36593677962477e-06	TNF/AKT1/EDN1/HMGCR/XDH/EGFR/MAPK1/MYC/IL1B/NCF1/CD40LG	11
BP	GO:0072395	signal transduction involved in cell cycle checkpoint	7/129	74/18866	7.2976363637285e-07	5.58538938811438e-06	2.44201061198697e-06	CDK2/CDKN1A/BAX/TP53/CDK1/CCNB1/E2F1	7
BP	GO:0032409	regulation of transporter activity	12/129	291/18866	7.59697647352506e-07	5.80320494113545e-06	2.53724262805109e-06	MMP9/PRKACA/BCL2/CHRM3/ADRB2/OPRM1/PON1/PPARG/INS/GJA1/IFNG/NOS1	12
BP	GO:0044774	mitotic DNA integrity checkpoint	8/129	108/18866	7.62559038647126e-07	5.81377375588719e-06	2.54186346215709e-06	CDK2/CDKN1A/BAX/TP53/CDK1/CCNB1/CCND1/E2F1	8
BP	GO:0010821	regulation of mitochondrion organization	10/129	191/18866	7.74632104153836e-07	5.89266739500204e-06	2.57635686817578e-06	MMP9/AKT1/BCL2/BAX/TP53/HIF1A/CASP8/MAPK8/BCL2L1/E2F1	10
BP	GO:0046677	response to antibiotic	6/129	47/18866	7.75902824252938e-07	5.89266739500204e-06	2.57635686817578e-06	HSP90AA1/CASP3/TP53/CASP9/CASP8/CYP1A1	6
BP	GO:0070302	regulation of stress-activated protein kinase signaling cascade	11/129	240/18866	7.98875671261819e-07	6.02018345305919e-06	2.63210867800249e-06	TNF/AKT1/EDN1/HMGCR/XDH/EGFR/MAPK1/MYC/IL1B/NCF1/CD40LG	11
BP	GO:0032602	chemokine production	7/129	75/18866	8.00344673601921e-07	6.02018345305919e-06	2.63210867800249e-06	TNF/IL6/LBP/HIF1A/LPL/IL10/IL1B	7
BP	GO:0043627	response to estrogen	7/129	75/18866	8.00344673601921e-07	6.02018345305919e-06	2.63210867800249e-06	ESR1/AR/PPARG/HMOX1/CCND1/MAPK1/CA2	7
BP	GO:0050805	negative regulation of synaptic transmission	7/129	75/18866	8.00344673601921e-07	6.02018345305919e-06	2.63210867800249e-06	PTGS2/HTR2A/SLC6A4/BDNF/ACHE/IL1B/BCHE	7
BP	GO:1900076	regulation of cellular response to insulin stimulus	7/129	75/18866	8.00344673601921e-07	6.02018345305919e-06	2.63210867800249e-06	RELA/PRKCB/IGF2/LPL/INS/IL1B/SRC	7
BP	GO:0070838	divalent metal ion transport	15/129	471/18866	8.07475401677421e-07	6.06192437739803e-06	2.65035839581205e-06	PRKCB/PTGS2/PRKACA/PIK3CG/BCL2/BAX/HTR2A/OPRM1/F2/NOS3/ICAM1/GJA1/CXCL11/CXCL10/NOS1	15
BP	GO:1900739	regulation of protein insertion into mitochondrial membrane involved in apoptotic signaling pathway	5/129	26/18866	8.10516579184383e-07	6.06192437739803e-06	2.65035839581205e-06	BCL2/TP53/CASP8/MAPK8/E2F1	5
BP	GO:1900740	positive regulation of protein insertion into mitochondrial membrane involved in apoptotic signaling pathway	5/129	26/18866	8.10516579184383e-07	6.06192437739803e-06	2.65035839581205e-06	BCL2/TP53/CASP8/MAPK8/E2F1	5
BP	GO:2000278	regulation of DNA biosynthetic process	8/129	109/18866	8.1827924536819e-07	6.10836916751131e-06	2.67066470974058e-06	HSP90AA1/CDKN1A/TP53/PPARG/MAPK1/MYC/GJA1/SRC	8
BP	GO:0072521	purine-containing compound metabolic process	15/129	472/18866	8.29200060758024e-07	6.17816863451149e-06	2.70118201610568e-06	HIF1A/HTR2A/TGFB1/NOS2/HMGCR/INS/NOS3/XDH/INSR/IFNG/VCP/NOS1/TPI1/MTHFD1/GPI	15
BP	GO:0051972	regulation of telomerase activity	6/129	48/18866	8.81804105467872e-07	6.54531575643511e-06	2.86170388944291e-06	HSP90AA1/TP53/PPARG/MAPK1/MYC/SRC	6
BP	GO:2001239	regulation of extrinsic apoptotic signaling pathway in absence of ligand	6/129	48/18866	8.81804105467872e-07	6.54531575643511e-06	2.86170388944291e-06	TNF/AKT1/BCL2/BCL2L1/IL1B/IL1A	6
BP	GO:0097530	granulocyte migration	9/129	150/18866	9.08789913140732e-07	6.72273158179164e-06	2.9392725777025e-06	CXCL8/LBP/DPP4/PIK3CG/EDN1/MAPK1/IL1B/CXCL11/CXCL10	9
BP	GO:0005996	monosaccharide metabolic process	12/129	296/18866	9.09123843801005e-07	6.72273158179164e-06	2.9392725777025e-06	IGF2/TNF/AKT1/TP53/PPARD/INS/INSR/IGFBP3/TPI1/SRC/GPT/GPI	12
BP	GO:0014015	positive regulation of gliogenesis	7/129	77/18866	9.58781401223553e-07	7.05017949983824e-06	3.08243740206451e-06	RELA/TNF/IL6/TGFB1/PPARG/IL1B/E2F1	7
BP	GO:0046902	regulation of mitochondrial membrane permeability	7/129	77/18866	9.58781401223553e-07	7.05017949983824e-06	3.08243740206451e-06	BCL2/BAX/TP53/CASP8/MAPK8/BCL2L1/E2F1	7
BP	GO:1903201	regulation of oxidative stress-induced cell death	7/129	77/18866	9.58781401223553e-07	7.05017949983824e-06	3.08243740206451e-06	AKT1/HIF1A/INS/MMP3/IL10/HSPB1/NFE2L2	7
BP	GO:0008643	carbohydrate transport	9/129	151/18866	9.60865767585861e-07	7.05232449567683e-06	3.08337522434269e-06	PRKCB/TNF/AKT1/EDN1/PPARD/INS/INSR/IL1B/NFE2L2	9
BP	GO:0072511	divalent inorganic cation transport	15/129	478/18866	9.709796876475e-07	7.11328508604332e-06	3.11002804982067e-06	PRKCB/PTGS2/PRKACA/PIK3CG/BCL2/BAX/HTR2A/OPRM1/F2/NOS3/ICAM1/GJA1/CXCL11/CXCL10/NOS1	15
BP	GO:0071897	DNA biosynthetic process	10/129	196/18866	9.80701070759365e-07	7.17114872187238e-06	3.1353268433199e-06	HSP90AA1/CDKN1A/TP53/TEP1/PPARG/MAPK1/MYC/GJA1/VCP/SRC	10
BP	GO:0048143	astrocyte activation	5/129	27/18866	9.89288171803938e-07	7.19743489192021e-06	3.14681952569974e-06	TNF/IL6/EGFR/IL1B/IFNG	5
BP	GO:1902175	regulation of oxidative stress-induced intrinsic apoptotic signaling pathway	5/129	27/18866	9.89288171803938e-07	7.19743489192021e-06	3.14681952569974e-06	AKT1/HIF1A/INS/HSPB1/NFE2L2	5
BP	GO:0042368	vitamin D biosynthetic process	4/129	12/18866	9.8978451360672e-07	7.19743489192021e-06	3.14681952569974e-06	TNF/CYP3A4/IL1B/IFNG	4
BP	GO:0035196	production of miRNAs involved in gene silencing by miRNA	6/129	49/18866	9.99246798524042e-07	7.25283561880735e-06	3.1710415008512e-06	ESR1/TNF/IL6/TP53/TGFB1/EGFR	6
BP	GO:0046822	regulation of nucleocytoplasmic transport	8/129	112/18866	1.00677816793011e-06	7.29404293303328e-06	3.18905791683204e-06	PTGS2/PRKACA/TP53/CDK1/TGFB1/MAPK1/IL1B/IFNG	8
BP	GO:0051480	regulation of cytosolic calcium ion concentration	13/129	357/18866	1.04705844233111e-06	7.57192630906358e-06	3.31055242795866e-06	ESR1/PRKACA/PIK3CG/BCL2/BAX/HTR2A/EDN1/F2/GJA1/IL2/CXCL11/CXCL10/NOS1	13
BP	GO:0016202	regulation of striated muscle tissue development	9/129	153/18866	1.07280452359692e-06	7.74387705656936e-06	3.38573170749855e-06	BCL2/CDK1/CCNB1/TGFB1/EDN1/HMGCR/MAPK1/GJA1/ERBB3	9
BP	GO:0007162	negative regulation of cell adhesion	12/129	301/18866	1.08407724145806e-06	7.81091550896707e-06	3.41504185953822e-06	AKT1/CASP3/TGFB1/ERBB2/SERPINE1/PLG/IL10/IL2/IRF1/ERBB3/SRC/MMP12	12
BP	GO:0042326	negative regulation of phosphorylation	15/129	484/18866	1.13423178958744e-06	8.15734526551554e-06	3.5665058100373e-06	CDKN1A/AKT1/BAX/CASP3/CCNB1/JUN/TGFB1/HMGCR/XDH/MYC/IL1B/HSPB1/IL2/IFNG/IGFBP3	15
BP	GO:1990748	cellular detoxification	8/129	114/18866	1.15204257442573e-06	8.27032023319491e-06	3.61590005111724e-06	GSTM1/PTGS1/PTGS2/TNF/MPO/NOS3/ALOX5AP/NFE2L2	8
BP	GO:1990776	response to angiotensin	5/129	28/18866	1.19776914353609e-06	8.58292133091252e-06	3.75257363730797e-06	RELA/PTGS2/NFE2L2/CA2/SRC	5
BP	GO:0001763	morphogenesis of a branching structure	10/129	201/18866	1.23314664078226e-06	8.80435369298988e-06	3.84938697304082e-06	ESR1/AR/PGR/RXRA/TNF/BCL2/EDN1/IL10/MYC/SRC	10
BP	GO:0010952	positive regulation of peptidase activity	10/129	201/18866	1.23314664078226e-06	8.80435369298988e-06	3.84938697304082e-06	TNF/BAX/CYCS/CASP9/CASP8/PPARG/XDH/MYC/F3/VCP	10
BP	GO:1901224	positive regulation of NIK/NF-kappaB signaling	7/129	80/18866	1.24522133974531e-06	8.87445788144571e-06	3.88003750790204e-06	RELA/TNF/CD14/EDN1/EGFR/IL1B/CHI3L1	7
BP	GO:1901861	regulation of muscle tissue development	9/129	156/18866	1.26180389879743e-06	8.9763771028374e-06	3.92459802157609e-06	BCL2/CDK1/CCNB1/TGFB1/EDN1/HMGCR/MAPK1/GJA1/ERBB3	9
BP	GO:0070372	regulation of ERK1 and ERK2 cascade	12/129	306/18866	1.28826199127373e-06	9.14805536763693e-06	3.99965816785346e-06	TNF/HTR2A/OPRM1/JUN/TGFB1/ERBB2/HMGCR/ICAM1/EGFR/IL1B/CHI3L1/SRC	12
BP	GO:0048634	regulation of muscle organ development	9/129	157/18866	1.33088556610535e-06	9.43143438438278e-06	4.12355545021311e-06	BCL2/CDK1/CCNB1/TGFB1/EDN1/HMGCR/MAPK1/GJA1/ERBB3	9
BP	GO:0045088	regulation of innate immune response	12/129	307/18866	1.33296327344098e-06	9.43143438438278e-06	4.12355545021311e-06	RELA/LBP/PRKACA/PPARG/INS/IKBKB/STAT1/IFNG/CHUK/IRF1/SRC/MMP12	12
BP	GO:0002679	respiratory burst involved in defense response	4/129	13/18866	1.4221198661144e-06	1.00442002752137e-05	4.3914652957213e-06	LBP/PIK3CG/MPO/INS	4
BP	GO:0007263	nitric oxide mediated signal transduction	5/129	29/18866	1.43939591154904e-06	1.01479991326773e-05	4.43684761266012e-06	NOS2/INS/NOS3/EGFR/NOS1	5
BP	GO:0030098	lymphocyte differentiation	13/129	368/18866	1.4678745807818e-06	1.03302658332658e-05	4.5165371716363e-06	IL6/BCL2/BAX/TP53/ERBB2/VCAM1/IL10/IL1B/IL2/IFNG/IL1A/CD40LG/IRF1	13
BP	GO:0071383	cellular response to steroid hormone stimulus	10/129	206/18866	1.54056058425793e-06	1.0822438104412e-05	4.7317217945065e-06	ESR1/AR/PGR/RXRA/CASP9/EDN1/PPARD/ICAM1/EGFR/SRC	10
BP	GO:0010822	positive regulation of mitochondrion organization	8/129	119/18866	1.59553912034416e-06	1.11687738424091e-05	4.88314463877572e-06	MMP9/BCL2/BAX/TP53/HIF1A/CASP8/MAPK8/E2F1	8
BP	GO:1901222	regulation of NIK/NF-kappaB signaling	8/129	119/18866	1.59553912034416e-06	1.11687738424091e-05	4.88314463877572e-06	RELA/NFKBIA/TNF/CD14/EDN1/EGFR/IL1B/CHI3L1	8
BP	GO:0048708	astrocyte differentiation	7/129	83/18866	1.60009976919025e-06	1.11699485005017e-05	4.88365821577604e-06	TNF/IL6/F2/EGFR/MAPK1/IL1B/IFNG	7
BP	GO:0032731	positive regulation of interleukin-1 beta production	6/129	53/18866	1.60422493715899e-06	1.11699485005017e-05	4.88365821577604e-06	TNF/IL6/CASP8/LPL/HSPB1/IFNG	6
BP	GO:0061756	leukocyte adhesion to vascular endothelial cell	6/129	53/18866	1.60422493715899e-06	1.11699485005017e-05	4.88365821577604e-06	RELA/TNF/IL6/ICAM1/SELE/VCAM1	6
BP	GO:0031050	dsRNA processing	6/129	54/18866	1.79469955296354e-06	1.24521129477224e-05	5.44423850281709e-06	ESR1/TNF/IL6/TP53/TGFB1/EGFR	6
BP	GO:0070918	production of small RNA involved in gene silencing by RNA	6/129	54/18866	1.79469955296354e-06	1.24521129477224e-05	5.44423850281709e-06	ESR1/TNF/IL6/TP53/TGFB1/EGFR	6
BP	GO:0010906	regulation of glucose metabolic process	8/129	121/18866	1.80977828548425e-06	1.25125971442795e-05	5.4706830422371e-06	IGF2/AKT1/TP53/INS/INSR/IGFBP3/SRC/GPT	8
BP	GO:0032612	interleukin-1 production	8/129	121/18866	1.80977828548425e-06	1.25125971442795e-05	5.4706830422371e-06	TNF/IL6/CASP8/LPL/IL10/IL1B/HSPB1/IFNG	8
BP	GO:0006690	icosanoid metabolic process	8/129	122/18866	1.9257697507331e-06	1.3221602442206e-05	5.78067010691262e-06	GSTM1/PTGS1/PTGS2/PON1/EDN1/CYP1A1/ALOX5AP/IL1B	8
BP	GO:0045471	response to ethanol	8/129	122/18866	1.9257697507331e-06	1.3221602442206e-05	5.78067010691262e-06	CD14/CDK1/OPRM1/CASP8/HMGCR/ICAM1/CCND1/IL2	8
BP	GO:0097237	cellular response to toxic substance	8/129	122/18866	1.9257697507331e-06	1.3221602442206e-05	5.78067010691262e-06	GSTM1/PTGS1/PTGS2/TNF/MPO/NOS3/ALOX5AP/NFE2L2	8
BP	GO:1990266	neutrophil migration	8/129	122/18866	1.9257697507331e-06	1.3221602442206e-05	5.78067010691262e-06	CXCL8/LBP/DPP4/PIK3CG/EDN1/IL1B/CXCL11/CXCL10	8
BP	GO:0007187	G protein-coupled receptor signaling pathway, coupled to cyclic nucleotide second messenger	11/129	263/18866	1.95480271588071e-06	1.33975503210361e-05	5.85759698835334e-06	CHRM1/CHRM2/CHRM3/HTR2A/ADRB2/OPRM1/ADRB1/EDN1/CXCL11/CXCL10/NOS1	11
BP	GO:0051917	regulation of fibrinolysis	4/129	14/18866	1.98042938854017e-06	1.35495812426383e-05	5.92406704050276e-06	SERPINE1/PLG/F2/THBD	4
BP	GO:0070741	response to interleukin-6	6/129	55/18866	2.0032378775215e-06	1.36581244543667e-05	5.97152365569667e-06	RELA/IL6/STAT1/ICAM1/CHI3L1/SRC	6
BP	GO:0097345	mitochondrial outer membrane permeabilization	6/129	55/18866	2.0032378775215e-06	1.36581244543667e-05	5.97152365569667e-06	BCL2/BAX/TP53/CASP8/MAPK8/E2F1	6
BP	GO:0001776	leukocyte homeostasis	7/129	86/18866	2.03592875042732e-06	1.37690140215637e-05	6.02000613042441e-06	IL6/AKT1/BCL2/BAX/CASP3/HIF1A/IL2	7
BP	GO:0014910	regulation of smooth muscle cell migration	7/129	86/18866	2.03592875042732e-06	1.37690140215637e-05	6.02000613042441e-06	BCL2/PLAU/SERPINE1/PPARD/NFE2L2/IGFBP3/SRC	7
BP	GO:0045445	myoblast differentiation	7/129	86/18866	2.03592875042732e-06	1.37690140215637e-05	6.02000613042441e-06	TNF/TGFB1/HMGCR/PPARD/PLG/CXCL10/IGFBP3	7
BP	GO:0002675	positive regulation of acute inflammatory response	5/129	31/18866	2.03700207436454e-06	1.37690140215637e-05	6.02000613042441e-06	PTGS2/TNF/IL6/PIK3CG/IL1B	5
BP	GO:0045737	positive regulation of cyclin-dependent protein serine/threonine kinase activity	5/129	31/18866	2.03700207436454e-06	1.37690140215637e-05	6.02000613042441e-06	AKT1/CCNB1/EGFR/CCND1/SRC	5
BP	GO:0002761	regulation of myeloid leukocyte differentiation	8/129	123/18866	2.04802721746759e-06	1.37961285505436e-05	6.03186098295248e-06	TNF/FOS/JUN/CASP8/TGFB1/MYC/IFNG/CA2	8
BP	GO:1904375	regulation of protein localization to cell periphery	8/129	123/18866	2.04802721746759e-06	1.37961285505436e-05	6.03186098295248e-06	AR/TNF/AKT1/TGFB1/INS/EGFR/BCL2L1/IFNG	8
BP	GO:0030073	insulin secretion	10/129	213/18866	2.08229347262771e-06	1.40029786689186e-05	6.12229875712761e-06	TNF/IL6/DPP4/HIF1A/NOS2/HMGCR/PPARD/GJA1/IL1B/IFNG	10
BP	GO:0030522	intracellular receptor signaling pathway	11/129	265/18866	2.10376317652115e-06	1.41232155911846e-05	6.1748680266491e-06	ESR1/AR/PGR/RELA/NFKBIA/RXRA/AHR/CASP8/PPARG/PPARD/SRC	11
BP	GO:0002688	regulation of leukocyte chemotaxis	8/129	124/18866	2.17682539917962e-06	1.45888094043827e-05	6.37843217476822e-06	CXCL8/IL6/LBP/DPP4/EDN1/SERPINE1/MAPK1/CXCL10	8
BP	GO:0034250	positive regulation of cellular amide metabolic process	9/129	167/18866	2.22220635017012e-06	1.48676186761382e-05	6.50033150049763e-06	RELA/RXRA/TNF/IL6/CASP3/ERBB2/MAPK1/IFNG/NFE2L2	9
BP	GO:0070374	positive regulation of ERK1 and ERK2 cascade	10/129	215/18866	2.26473403684402e-06	1.51264239404828e-05	6.61348479350037e-06	TNF/HTR2A/OPRM1/JUN/TGFB1/HMGCR/ICAM1/EGFR/CHI3L1/SRC	10
BP	GO:0032755	positive regulation of interleukin-6 production	7/129	88/18866	2.37836031212607e-06	1.58048470741621e-05	6.91010090685278e-06	TNF/IL6/LBP/LPL/IL1B/IFNG/IL1A	7
BP	GO:0046889	positive regulation of lipid biosynthetic process	7/129	88/18866	2.37836031212607e-06	1.58048470741621e-05	6.91010090685278e-06	PTGS2/TNF/AKT1/HTR2A/INS/IL1B/IFNG	7
BP	GO:0090559	regulation of membrane permeability	7/129	88/18866	2.37836031212607e-06	1.58048470741621e-05	6.91010090685278e-06	BCL2/BAX/TP53/CASP8/MAPK8/BCL2L1/E2F1	7
BP	GO:0010165	response to X-ray	5/129	32/18866	2.40103733491269e-06	1.58228130201738e-05	6.91795587053864e-06	CDKN1A/CASP3/TP53/CCND1/THBD	5
BP	GO:0038128	ERBB2 signaling pathway	5/129	32/18866	2.40103733491269e-06	1.58228130201738e-05	6.91795587053864e-06	HSP90AA1/ERBB2/EGFR/ERBB3/SRC	5
BP	GO:0051385	response to mineralocorticoid	5/129	32/18866	2.40103733491269e-06	1.58228130201738e-05	6.91795587053864e-06	CDKN1A/FOS/EDN1/CCND1/SRC	5
BP	GO:0097421	liver regeneration	5/129	32/18866	2.40103733491269e-06	1.58228130201738e-05	6.91795587053864e-06	IL6/HMOX1/EGFR/CCND1/IL10	5
BP	GO:1901990	regulation of mitotic cell cycle phase transition	14/129	448/18866	2.40117421785556e-06	1.58228130201738e-05	6.91795587053864e-06	CDK2/HSP90AA1/CDKN1A/PRKACA/AKT1/BCL2/BAX/TP53/CDK1/CCNB1/CYP1A1/EGFR/CCND1/E2F1	14
BP	GO:0001541	ovarian follicle development	6/129	57/18866	2.47972839813596e-06	1.6285895689928e-05	7.12042211150894e-06	ESR1/BCL2/BAX/ICAM1/BCL2L1/SRC	6
BP	GO:0045840	positive regulation of mitotic nuclear division	6/129	57/18866	2.47972839813596e-06	1.6285895689928e-05	7.12042211150894e-06	IGF2/EDN1/INS/INSR/IL1B/IL1A	6
BP	GO:0032635	interleukin-6 production	9/129	170/18866	2.57407302861234e-06	1.68773388242682e-05	7.3790093486887e-06	TNF/IL6/LBP/NOS2/LPL/IL10/IL1B/IFNG/IL1A	9
BP	GO:0048568	embryonic organ development	14/129	451/18866	2.59477584646483e-06	1.69847723460776e-05	7.42598079187939e-06	CXCL8/IGF2/TNF/AKT1/TP53/HIF1A/CASP8/TGFB1/EDN1/PLG/EGFR/MAPK1/IL10/MTHFD1	14
BP	GO:0000075	cell cycle checkpoint	10/129	219/18866	2.67176683743202e-06	1.74596856120558e-05	7.63361953552006e-06	CDK2/CDKN1A/BAX/TP53/CDK1/CCNB1/TGFB1/CCND1/BCL2L1/E2F1	10
BP	GO:0042362	fat-soluble vitamin biosynthetic process	4/129	15/18866	2.68629360343197e-06	1.74964884700354e-05	7.64971026142879e-06	TNF/CYP3A4/IL1B/IFNG	4
BP	GO:0090594	inflammatory response to wounding	4/129	15/18866	2.68629360343197e-06	1.74964884700354e-05	7.64971026142879e-06	HIF1A/TGFB1/HMOX1/IL1A	4
BP	GO:0030307	positive regulation of cell growth	9/129	171/18866	2.70155355689918e-06	1.75378080739957e-05	7.66777577205707e-06	AKT1/BCL2/EDN1/ERBB2/BDNF/INS/F2/EGFR/IL2	9
BP	GO:0030856	regulation of epithelial cell differentiation	9/129	171/18866	2.70155355689918e-06	1.75378080739957e-05	7.66777577205707e-06	MMP9/TNF/SERPINE1/IKBKB/XDH/STAT1/CCND1/IL1B/IFNG	9
BP	GO:1900408	negative regulation of cellular response to oxidative stress	6/129	58/18866	2.75044837124588e-06	1.77964866652653e-05	7.780873681814e-06	AKT1/HIF1A/INS/IL10/HSPB1/NFE2L2	6
BP	GO:1903202	negative regulation of oxidative stress-induced cell death	6/129	58/18866	2.75044837124588e-06	1.77964866652653e-05	7.780873681814e-06	AKT1/HIF1A/INS/IL10/HSPB1/NFE2L2	6
BP	GO:0042692	muscle cell differentiation	13/129	390/18866	2.78463335829239e-06	1.79880913489692e-05	7.86464593803433e-06	IGF2/RXRA/AKT1/BCL2/CASP3/CDK1/CCNB1/TGFB1/EDN1/BDNF/CXCL10/CHUK/NOS1	13
BP	GO:0006874	cellular calcium ion homeostasis	14/129	456/18866	2.94857605795084e-06	1.90158987081616e-05	8.31401773717286e-06	ESR1/PRKCB/PRKACA/PIK3CG/BCL2/BAX/HTR2A/EDN1/F2/GJA1/IL2/CXCL11/CXCL10/NOS1	14
BP	GO:0006633	fatty acid biosynthetic process	9/129	173/18866	2.97289847935605e-06	1.91101023166449e-05	8.35520487662157e-06	GSTM1/PTGS1/PTGS2/EDN1/LPL/CYP3A4/CYP1A1/ALOX5AP/IL1B	9
BP	GO:0033209	tumor necrosis factor-mediated signaling pathway	9/129	173/18866	2.97289847935605e-06	1.91101023166449e-05	8.35520487662157e-06	RELA/NFKBIA/TNF/TP53/CASP8/IKBKB/STAT1/CHUK/CD40LG	9
BP	GO:0060333	interferon-gamma-mediated signaling pathway	7/129	91/18866	2.98135387743302e-06	1.91331911155326e-05	8.36529962346622e-06	TP53/PPARG/STAT1/ICAM1/VCAM1/IFNG/IRF1	7
BP	GO:0019722	calcium-mediated signaling	10/129	222/18866	3.01744929963181e-06	1.93332989328201e-05	8.45278956900117e-06	CXCL8/TNF/PRKACA/CHRM3/EDN1/SELE/VCAM1/EGFR/ERBB3/NOS1	10
BP	GO:0006636	unsaturated fatty acid biosynthetic process	6/129	59/18866	3.04477049476858e-06	1.94134961530301e-05	8.4878529189659e-06	GSTM1/PTGS1/PTGS2/EDN1/ALOX5AP/IL1B	6
BP	GO:0043525	positive regulation of neuron apoptotic process	6/129	59/18866	3.04477049476858e-06	1.94134961530301e-05	8.4878529189659e-06	TNF/BAX/CASP3/TP53/CASP9/JUN	6
BP	GO:0045454	cell redox homeostasis	6/129	59/18866	3.04477049476858e-06	1.94134961530301e-05	8.4878529189659e-06	MPO/NOS2/NOS3/NCF1/NFE2L2/NOS1	6
BP	GO:0001659	temperature homeostasis	9/129	174/18866	3.11714612279971e-06	1.98428039596991e-05	8.67555231588269e-06	PTGS2/TNF/HTR2A/ADRB2/ADRB1/ACHE/GJA1/IL1B/IL1A	9
BP	GO:0002699	positive regulation of immune effector process	10/129	223/18866	3.14100767684411e-06	1.99623977394261e-05	8.72784039446183e-06	TNF/IL6/LBP/TGFB1/NOS2/HMOX1/IL1B/IL2/IFNG/GPI	10
BP	GO:0006766	vitamin metabolic process	8/129	131/18866	3.28660432262239e-06	2.08540345245104e-05	9.11767650792017e-06	TNF/PRSS1/PPARD/CYP3A4/CYP1A1/IL1B/IFNG/MTHFD1	8
BP	GO:0032732	positive regulation of interleukin-1 production	6/129	60/18866	3.36424153372176e-06	2.12438622691194e-05	9.28811466773905e-06	TNF/IL6/CASP8/LPL/HSPB1/IFNG	6
BP	GO:0061900	glial cell activation	6/129	60/18866	3.36424153372176e-06	2.12438622691194e-05	9.28811466773905e-06	TNF/IL6/JUN/EGFR/IL1B/IFNG	6
BP	GO:1902883	negative regulation of response to oxidative stress	6/129	60/18866	3.36424153372176e-06	2.12438622691194e-05	9.28811466773905e-06	AKT1/HIF1A/INS/IL10/HSPB1/NFE2L2	6
BP	GO:0002532	production of molecular mediator involved in inflammatory response	7/129	93/18866	3.45029618726628e-06	2.17523480780538e-05	9.51043179823398e-06	TNF/IL6/LBP/NOS2/SERPINE1/INS/F2	7
BP	GO:0045725	positive regulation of glycogen biosynthetic process	4/129	16/18866	3.56277318595174e-06	2.24255195416546e-05	9.80475180773918e-06	IGF2/AKT1/INS/INSR	4
BP	GO:0042770	signal transduction in response to DNA damage	8/129	133/18866	3.68036673708488e-06	2.30600511735234e-05	1.00821779406356e-05	CDK2/CDKN1A/BAX/TP53/CDK1/CCNB1/CASP9/E2F1	8
BP	GO:0010660	regulation of muscle cell apoptotic process	7/129	94/18866	3.70689172119591e-06	2.30600511735234e-05	1.00821779406356e-05	TP53/EDN1/PPARG/HMGCR/HMOX1/IFNG/NFE2L2	7
BP	GO:1904035	regulation of epithelial cell apoptotic process	7/129	94/18866	3.70689172119591e-06	2.30600511735234e-05	1.00821779406356e-05	TNF/IL6/SERPINE1/HMOX1/ICAM1/NFE2L2/CD40LG	7
BP	GO:0010574	regulation of vascular endothelial growth factor production	6/129	61/18866	3.71047595140832e-06	2.30600511735234e-05	1.00821779406356e-05	PTGS2/IL6/HIF1A/TGFB1/IL1B/IL1A	6
BP	GO:0033619	membrane protein proteolysis	6/129	61/18866	3.71047595140832e-06	2.30600511735234e-05	1.00821779406356e-05	RELA/TNF/TGFB1/IL10/IL1B/IFNG	6
BP	GO:0090303	positive regulation of wound healing	6/129	61/18866	3.71047595140832e-06	2.30600511735234e-05	1.00821779406356e-05	SERPINE1/PLG/F2/F3/THBD/NFE2L2	6
BP	GO:1902041	regulation of extrinsic apoptotic signaling pathway via death domain receptors	6/129	61/18866	3.71047595140832e-06	2.30600511735234e-05	1.00821779406356e-05	CASP8/SERPINE1/NOS3/HMOX1/ICAM1/BCL2L1	6
BP	GO:1902110	positive regulation of mitochondrial membrane permeability involved in apoptotic process	6/129	61/18866	3.71047595140832e-06	2.30600511735234e-05	1.00821779406356e-05	BCL2/BAX/TP53/CASP8/MAPK8/E2F1	6
BP	GO:0060251	regulation of glial cell proliferation	5/129	35/18866	3.80757004687301e-06	2.36261523097767e-05	1.0329685300665e-05	CHRM1/TNF/IL6/IL1B/E2F1	5
BP	GO:0003012	muscle system process	14/129	467/18866	3.8824968667334e-06	2.40531380688649e-05	1.05163694657975e-05	PTGS2/CHRM2/PRKACA/PIK3CG/CHRM3/HTR2A/ADRB2/EDN1/NOS3/HMOX1/GJA1/IL1B/CHUK/NOS1	14
BP	GO:0055074	calcium ion homeostasis	14/129	468/18866	3.97923725969984e-06	2.46137097164453e-05	1.0761459255792e-05	ESR1/PRKCB/PRKACA/PIK3CG/BCL2/BAX/HTR2A/EDN1/F2/GJA1/IL2/CXCL11/CXCL10/NOS1	14
BP	GO:0002260	lymphocyte homeostasis	6/129	62/18866	4.08515730027491e-06	2.51109512801274e-05	1.09788602444888e-05	AKT1/BCL2/BAX/CASP3/HIF1A/IL2	6
BP	GO:0010676	positive regulation of cellular carbohydrate metabolic process	6/129	62/18866	4.08515730027491e-06	2.51109512801274e-05	1.09788602444888e-05	IGF2/AKT1/INS/INSR/SRC/GPT	6
BP	GO:0030888	regulation of B cell proliferation	6/129	62/18866	4.08515730027491e-06	2.51109512801274e-05	1.09788602444888e-05	CDKN1A/BCL2/CASP3/AHR/IL10/IL2	6
BP	GO:0055025	positive regulation of cardiac muscle tissue development	6/129	62/18866	4.08515730027491e-06	2.51109512801274e-05	1.09788602444888e-05	CDK1/CCNB1/TGFB1/EDN1/MAPK1/ERBB3	6
BP	GO:0002690	positive regulation of leukocyte chemotaxis	7/129	96/18866	4.26797921076667e-06	2.6193806887919e-05	1.14522999103256e-05	CXCL8/IL6/LBP/EDN1/SERPINE1/MAPK1/CXCL10	7
BP	GO:0042554	superoxide anion generation	5/129	36/18866	4.39755280788171e-06	2.69469980470508e-05	1.17816056535148e-05	TGFB1/EDN1/CRP/EGFR/NCF1	5
BP	GO:1902686	mitochondrial outer membrane permeabilization involved in programmed cell death	6/129	63/18866	4.49003959598558e-06	2.74709421004779e-05	1.20106813454047e-05	BCL2/BAX/TP53/CASP8/MAPK8/E2F1	6
BP	GO:0071346	cellular response to interferon-gamma	9/129	182/18866	4.50435542517956e-06	2.75157364016404e-05	1.2030266042405e-05	TP53/NOS2/EDN1/PPARG/STAT1/ICAM1/VCAM1/IFNG/IRF1	9
BP	GO:0030730	sequestering of triglyceride	4/129	17/18866	4.63436381203996e-06	2.82109635611684e-05	1.23342291116446e-05	TNF/PPARG/LPL/IL1B	4
BP	GO:0070875	positive regulation of glycogen metabolic process	4/129	17/18866	4.63436381203996e-06	2.82109635611684e-05	1.23342291116446e-05	IGF2/AKT1/INS/INSR	4
BP	GO:0007188	adenylate cyclase-modulating G protein-coupled receptor signaling pathway	10/129	233/18866	4.63967804374071e-06	2.82109635611684e-05	1.23342291116446e-05	CHRM1/CHRM2/CHRM3/ADRB2/OPRM1/ADRB1/EDN1/CXCL11/CXCL10/NOS1	10
BP	GO:0002831	regulation of response to biotic stimulus	13/129	409/18866	4.67628723426366e-06	2.83896820672735e-05	1.2412367350206e-05	RELA/LBP/PRKACA/PPARG/INS/IKBKB/STAT1/IL1B/IFNG/CHUK/IRF1/SRC/MMP12	13
BP	GO:2001235	positive regulation of apoptotic signaling pathway	9/129	183/18866	4.71028029556534e-06	2.8551991807017e-05	1.24833314458742e-05	MMP9/TNF/BCL2/BAX/TP53/CASP8/MAPK8/BCL2L1/E2F1	9
BP	GO:0010506	regulation of autophagy	12/129	347/18866	4.72096544810124e-06	2.8572735496662e-05	1.24924008780525e-05	PRKACA/AKT1/BCL2/CASP3/TP53/HIF1A/ADRB2/MAPK8/HMOX1/IL10/HSPB1/IFNG	12
BP	GO:0098754	detoxification	8/129	138/18866	4.84369675111052e-06	2.92705115497216e-05	1.27974783593089e-05	GSTM1/PTGS1/PTGS2/TNF/MPO/NOS3/ALOX5AP/NFE2L2	8
BP	GO:0010657	muscle cell apoptotic process	7/129	98/18866	4.89809230138284e-06	2.95085683210415e-05	1.29015601200283e-05	TP53/EDN1/PPARG/HMGCR/HMOX1/IFNG/NFE2L2	7
BP	GO:0048010	vascular endothelial growth factor receptor signaling pathway	7/129	98/18866	4.89809230138284e-06	2.95085683210415e-05	1.29015601200283e-05	HSP90AA1/PRKCB/HIF1A/IL1B/HSPB1/NCF1/SRC	7
BP	GO:0045453	bone resorption	6/129	64/18866	4.92694867403453e-06	2.96370276508438e-05	1.29577243414975e-05	IL6/ADRB2/EGFR/SPP1/CA2/SRC	6
BP	GO:0060485	mesenchyme development	11/129	290/18866	5.00177780633547e-06	3.00412120459905e-05	1.31344394303771e-05	IL6/BCL2/HIF1A/TGFB1/EDN1/NOS3/STAT1/MAPK1/MYC/IL1B/ERBB3	11
BP	GO:0090322	regulation of superoxide metabolic process	5/129	37/18866	5.05691259111894e-06	3.02338816617962e-05	1.3218677289855e-05	TNF/TGFB1/CRP/EGFR/NFE2L2	5
BP	GO:0098926	postsynaptic signal transduction	5/129	37/18866	5.05691259111894e-06	3.02338816617962e-05	1.3218677289855e-05	RELA/CHRM1/CHRM2/CHRM3/OPRM1	5
BP	GO:1904994	regulation of leukocyte adhesion to vascular endothelial cell	5/129	37/18866	5.05691259111894e-06	3.02338816617962e-05	1.3218677289855e-05	RELA/TNF/IL6/ICAM1/SELE	5
BP	GO:0030336	negative regulation of cell migration	12/129	350/18866	5.15358357939688e-06	3.07650952979474e-05	1.34509313453151e-05	TNF/DPP4/AKT1/BCL2/TGFB1/PPARG/SERPINE1/PPARD/HMOX1/GJA1/NFE2L2/IGFBP3	12
BP	GO:0060968	regulation of gene silencing	8/129	140/18866	5.38921578436654e-06	3.20743946984841e-05	1.40233754146906e-05	CDK2/ESR1/TNF/IL6/TP53/TGFB1/PPARG/EGFR	8
BP	GO:0072655	establishment of protein localization to mitochondrion	8/129	140/18866	5.38921578436654e-06	3.20743946984841e-05	1.40233754146906e-05	HSP90AA1/AKT1/BCL2/BAX/TP53/CASP8/MAPK8/E2F1	8
BP	GO:0035794	positive regulation of mitochondrial membrane permeability	6/129	65/18866	5.39778352824951e-06	3.20768586104737e-05	1.40244526715848e-05	BCL2/BAX/TP53/CASP8/MAPK8/E2F1	6
BP	GO:0001889	liver development	8/129	141/18866	5.68092016368017e-06	3.36577408492738e-05	1.47156365685691e-05	RELA/IL6/JUN/HMOX1/CYP1A1/EGFR/CCND1/IL10	8
BP	GO:0008584	male gonad development	8/129	141/18866	5.68092016368017e-06	3.36577408492738e-05	1.47156365685691e-05	ESR1/AR/BCL2/BAX/ICAM1/INSR/CCND1/BCL2L1	8
BP	GO:0006913	nucleocytoplasmic transport	12/129	354/18866	5.7845123870516e-06	3.41575369364745e-05	1.49341544307921e-05	CDKN1A/NFKBIA/PTGS2/PRKACA/AKT1/TP53/CDK1/TGFB1/MAPK1/IL1B/IFNG/MMP12	12
BP	GO:0032885	regulation of polysaccharide biosynthetic process	5/129	38/18866	5.79132616589438e-06	3.41575369364745e-05	1.49341544307921e-05	IGF2/AKT1/TGFB1/INS/INSR	5
BP	GO:0043029	T cell homeostasis	5/129	38/18866	5.79132616589438e-06	3.41575369364745e-05	1.49341544307921e-05	AKT1/BCL2/BAX/CASP3/IL2	5
BP	GO:0046626	regulation of insulin receptor signaling pathway	6/129	66/18866	5.90451763056393e-06	3.46692124755799e-05	1.51578661560746e-05	RELA/PRKCB/IGF2/INS/IL1B/SRC	6
BP	GO:1902108	regulation of mitochondrial membrane permeability involved in apoptotic process	6/129	66/18866	5.90451763056393e-06	3.46692124755799e-05	1.51578661560746e-05	BCL2/BAX/TP53/CASP8/MAPK8/E2F1	6
BP	GO:2000378	negative regulation of reactive oxygen species metabolic process	6/129	66/18866	5.90451763056393e-06	3.46692124755799e-05	1.51578661560746e-05	BCL2/TP53/HIF1A/INS/MMP3/IL10	6
BP	GO:0007006	mitochondrial membrane organization	8/129	142/18866	5.98587938351871e-06	3.48950034015607e-05	1.52565851171033e-05	HSP90AA1/BCL2/BAX/TP53/CASP8/MAPK8/BCL2L1/E2F1	8
BP	GO:0046546	development of primary male sexual characteristics	8/129	142/18866	5.98587938351871e-06	3.48950034015607e-05	1.52565851171033e-05	ESR1/AR/BCL2/BAX/ICAM1/INSR/CCND1/BCL2L1	8
BP	GO:0010522	regulation of calcium ion transport into cytosol	7/129	101/18866	5.98717616835344e-06	3.48950034015607e-05	1.52565851171033e-05	PRKACA/BCL2/BAX/F2/CXCL11/CXCL10/NOS1	7
BP	GO:0042102	positive regulation of T cell proliferation	7/129	101/18866	5.98717616835344e-06	3.48950034015607e-05	1.52565851171033e-05	IGF2/IL6/VCAM1/IL1B/IL2/IL1A/CD40LG	7
BP	GO:0050769	positive regulation of neurogenesis	14/129	485/18866	5.98732264770042e-06	3.48950034015607e-05	1.52565851171033e-05	RELA/TNF/IL6/BCL2/HIF1A/OPRM1/TGFB1/PPARG/BDNF/IL1B/IL2/IFNG/NFE2L2/E2F1	14
BP	GO:1901987	regulation of cell cycle phase transition	14/129	486/18866	6.12950041184765e-06	3.56707908582968e-05	1.55957702786656e-05	CDK2/HSP90AA1/CDKN1A/PRKACA/AKT1/BCL2/BAX/TP53/CDK1/CCNB1/CYP1A1/EGFR/CCND1/E2F1	14
BP	GO:0051169	nuclear transport	12/129	357/18866	6.30134387697054e-06	3.65814326712707e-05	1.59939156569867e-05	CDKN1A/NFKBIA/PTGS2/PRKACA/AKT1/TP53/CDK1/TGFB1/MAPK1/IL1B/IFNG/MMP12	12
BP	GO:0008286	insulin receptor signaling pathway	8/129	143/18866	6.30457838106801e-06	3.65814326712707e-05	1.59939156569867e-05	RELA/PRKCB/IGF2/AKT1/INS/INSR/IL1B/SRC	8
BP	GO:0030308	negative regulation of cell growth	9/129	190/18866	6.39150815528435e-06	3.6925962470236e-05	1.61445489193711e-05	CDKN1A/BCL2/TP53/TGFB1/MAP2/PPARG/PPARD/GJA1/SPP1	9
BP	GO:0000079	regulation of cyclin-dependent protein serine/threonine kinase activity	7/129	102/18866	6.39211500819286e-06	3.6925962470236e-05	1.61445489193711e-05	CDKN1A/AKT1/CASP3/CCNB1/EGFR/CCND1/SRC	7
BP	GO:0055024	regulation of cardiac muscle tissue development	7/129	102/18866	6.39211500819286e-06	3.6925962470236e-05	1.61445489193711e-05	CDK1/CCNB1/TGFB1/EDN1/MAPK1/GJA1/ERBB3	7
BP	GO:1905710	positive regulation of membrane permeability	6/129	67/18866	6.44920023146134e-06	3.72011051474617e-05	1.62648451585242e-05	BCL2/BAX/TP53/CASP8/MAPK8/E2F1	6
BP	GO:2000279	negative regulation of DNA biosynthetic process	5/129	39/18866	6.60673550164399e-06	3.80540226405087e-05	1.66377526542133e-05	CDKN1A/TP53/PPARG/GJA1/SRC	5
BP	GO:0061008	hepaticobiliary system development	8/129	144/18866	6.63751535603544e-06	3.81196867308663e-05	1.66664619158846e-05	RELA/IL6/JUN/HMOX1/CYP1A1/EGFR/CCND1/IL10	8
BP	GO:0070585	protein localization to mitochondrion	8/129	144/18866	6.63751535603544e-06	3.81196867308663e-05	1.66664619158846e-05	HSP90AA1/AKT1/BCL2/BAX/TP53/CASP8/MAPK8/E2F1	8
BP	GO:0070498	interleukin-1-mediated signaling pathway	7/129	103/18866	6.81956513705954e-06	3.90511925024632e-05	1.70737293096687e-05	RELA/NFKBIA/IL6/IKBKB/IL1B/IL1A/CHUK	7
BP	GO:0098869	cellular oxidant detoxification	7/129	103/18866	6.81956513705954e-06	3.90511925024632e-05	1.70737293096687e-05	PTGS1/PTGS2/TNF/MPO/NOS3/ALOX5AP/NFE2L2	7
BP	GO:0072577	endothelial cell apoptotic process	6/129	68/18866	7.0339576405223e-06	4.02203333689168e-05	1.75848941013057e-05	TNF/SERPINE1/ICAM1/IL10/NFE2L2/CD40LG	6
BP	GO:0072503	cellular divalent inorganic cation homeostasis	14/129	492/18866	7.04737364330564e-06	4.02385601056087e-05	1.75928630863363e-05	ESR1/PRKCB/PRKACA/PIK3CG/BCL2/BAX/HTR2A/EDN1/F2/GJA1/IL2/CXCL11/CXCL10/NOS1	14
BP	GO:0007200	phospholipase C-activating G protein-coupled receptor signaling pathway	7/129	104/18866	7.27050421312942e-06	4.14524109774654e-05	1.81235757196849e-05	ESR1/CHRM1/CHRM2/HTR2A/OPRM1/EDN1/F2	7
BP	GO:0007213	G protein-coupled acetylcholine receptor signaling pathway	4/129	19/18866	7.4677704083193e-06	4.23317129485996e-05	1.85080188794081e-05	CHRM1/CHRM2/CHRM3/OPRM1	4
BP	GO:0060252	positive regulation of glial cell proliferation	4/129	19/18866	7.4677704083193e-06	4.23317129485996e-05	1.85080188794081e-05	TNF/IL6/IL1B/E2F1	4
BP	GO:0060749	mammary gland alveolus development	4/129	19/18866	7.4677704083193e-06	4.23317129485996e-05	1.85080188794081e-05	ESR1/AR/HIF1A/CCND1	4
BP	GO:0061377	mammary gland lobule development	4/129	19/18866	7.4677704083193e-06	4.23317129485996e-05	1.85080188794081e-05	ESR1/AR/HIF1A/CCND1	4
BP	GO:0016572	histone phosphorylation	5/129	40/18866	7.50935018337688e-06	4.24450914100641e-05	1.85575895336325e-05	CDK2/PRKCB/CDK1/CCNB1/IL1B	5
BP	GO:0042307	positive regulation of protein import into nucleus	5/129	40/18866	7.50935018337688e-06	4.24450914100641e-05	1.85575895336325e-05	PTGS2/CDK1/TGFB1/MAPK1/IFNG	5
BP	GO:2000146	negative regulation of cell motility	12/129	365/18866	7.88322863385547e-06	4.44944353595228e-05	1.94535914637466e-05	TNF/DPP4/AKT1/BCL2/TGFB1/PPARG/SERPINE1/PPARD/HMOX1/GJA1/NFE2L2/IGFBP3	12
BP	GO:0010675	regulation of cellular carbohydrate metabolic process	8/129	148/18866	8.12208399230895e-06	4.57769031887441e-05	2.00143043936553e-05	IGF2/AKT1/TP53/INS/INSR/IGFBP3/SRC/GPT	8
BP	GO:0032091	negative regulation of protein binding	7/129	106/18866	8.24691110785547e-06	4.61498553318683e-05	2.01773643037147e-05	CDKN1A/AKT1/BAX/ADRB2/MAP2/MAPK8/IL10	7
BP	GO:0032611	interleukin-1 beta production	7/129	106/18866	8.24691110785547e-06	4.61498553318683e-05	2.01773643037147e-05	TNF/IL6/CASP8/LPL/IL1B/HSPB1/IFNG	7
BP	GO:0071868	cellular response to monoamine stimulus	7/129	106/18866	8.24691110785547e-06	4.61498553318683e-05	2.01773643037147e-05	CHRM1/CHRM2/PRKACA/CHRM3/HTR2A/OPRM1/MAPK1	7
BP	GO:0071870	cellular response to catecholamine stimulus	7/129	106/18866	8.24691110785547e-06	4.61498553318683e-05	2.01773643037147e-05	CHRM1/CHRM2/PRKACA/CHRM3/HTR2A/OPRM1/MAPK1	7
BP	GO:1904029	regulation of cyclin-dependent protein kinase activity	7/129	106/18866	8.24691110785547e-06	4.61498553318683e-05	2.01773643037147e-05	CDKN1A/AKT1/CASP3/CCNB1/EGFR/CCND1/SRC	7
BP	GO:0046394	carboxylic acid biosynthetic process	12/129	367/18866	8.32940293361963e-06	4.65452715069029e-05	2.03502458037298e-05	GSTM1/PTGS1/PTGS2/TGFB1/EDN1/LPL/CYP3A4/CYP1A1/ALOX5AP/IL1B/MTHFD1/GPT	12
BP	GO:0042596	fear response	5/129	41/18866	8.50564961429208e-06	4.74627313228724e-05	2.07513721086275e-05	DPP4/BCL2/ADRB1/BDNF/GJA1	5
BP	GO:0016053	organic acid biosynthetic process	12/129	368/18866	8.56069040618721e-06	4.77022040480743e-05	2.08560729442521e-05	GSTM1/PTGS1/PTGS2/TGFB1/EDN1/LPL/CYP3A4/CYP1A1/ALOX5AP/IL1B/MTHFD1/GPT	12
BP	GO:0030330	DNA damage response, signal transduction by p53 class mediator	7/129	107/18866	8.77448704449435e-06	4.88243734555032e-05	2.13467011549226e-05	CDK2/CDKN1A/BAX/TP53/CDK1/CCNB1/E2F1	7
BP	GO:0045861	negative regulation of proteolysis	12/129	369/18866	8.79759641317191e-06	4.88838196178225e-05	2.13726918512086e-05	MMP9/PTGS2/TNF/AKT1/TP53/SERPINE1/INS/F2/IL10/BIRC5/PLAT/SRC	12
BP	GO:0014823	response to activity	6/129	71/18866	9.05112401387384e-06	5.01508758740559e-05	2.19266666251592e-05	IL6/HIF1A/CDK1/EDN1/PPARD/IL10	6
BP	GO:0051785	positive regulation of nuclear division	6/129	71/18866	9.05112401387384e-06	5.01508758740559e-05	2.19266666251592e-05	IGF2/EDN1/INS/INSR/IL1B/IL1A	6
BP	GO:0007252	I-kappaB phosphorylation	4/129	20/18866	9.28535716005755e-06	5.13042065557112e-05	2.24309189821615e-05	TNF/AKT1/IKBKB/CHUK	4
BP	GO:1902004	positive regulation of amyloid-beta formation	4/129	20/18866	9.28535716005755e-06	5.13042065557112e-05	2.24309189821615e-05	RELA/TNF/CASP3/IFNG	4
BP	GO:0000077	DNA damage checkpoint	8/129	151/18866	9.4114770791784e-06	5.19281217804878e-05	2.27037034729128e-05	CDK2/CDKN1A/BAX/TP53/CDK1/CCNB1/CCND1/E2F1	8
BP	GO:1904591	positive regulation of protein import	5/129	42/18866	9.60238501066598e-06	5.29072585881792e-05	2.31317958240133e-05	PTGS2/CDK1/TGFB1/MAPK1/IFNG	5
BP	GO:0002224	toll-like receptor signaling pathway	8/129	152/18866	9.87792011871223e-06	5.43492835622572e-05	2.37622693764826e-05	ESR1/NFKBIA/CD14/LBP/CASP8/IKBKB/CHUK/IRF1	8
BP	GO:2000027	regulation of animal organ morphogenesis	10/129	254/18866	9.90782260330713e-06	5.44376733539249e-05	2.38009146336428e-05	ESR1/AR/RXRA/TNF/BCL2/BAX/EDN1/BDNF/STAT1/MYC	10
BP	GO:0002221	pattern recognition receptor signaling pathway	9/129	201/18866	1.00662230110849e-05	5.52308526159109e-05	2.41477037364939e-05	ESR1/RELA/NFKBIA/CD14/LBP/CASP8/IKBKB/CHUK/IRF1	9
BP	GO:0009746	response to hexose	9/129	202/18866	1.04754799288941e-05	5.73164645900827e-05	2.5059562555908e-05	PTGS2/PRKACA/CASP3/HIF1A/LPL/HMGCR/PPARD/ICAM1/GJA1	9
BP	GO:0034341	response to interferon-gamma	9/129	202/18866	1.04754799288941e-05	5.73164645900827e-05	2.5059562555908e-05	TP53/NOS2/EDN1/PPARG/STAT1/ICAM1/VCAM1/IFNG/IRF1	9
BP	GO:0071867	response to monoamine	7/129	110/18866	1.05280188321375e-05	5.74441415889445e-05	2.51153847313128e-05	CHRM1/CHRM2/PRKACA/CHRM3/HTR2A/OPRM1/MAPK1	7
BP	GO:0071869	response to catecholamine	7/129	110/18866	1.05280188321375e-05	5.74441415889445e-05	2.51153847313128e-05	CHRM1/CHRM2/PRKACA/CHRM3/HTR2A/OPRM1/MAPK1	7
BP	GO:0048872	homeostasis of number of cells	10/129	256/18866	1.06088084852805e-05	5.78047819682737e-05	2.52730617654882e-05	IL6/AKT1/BCL2/BAX/CASP3/HIF1A/NOS3/STAT1/HMOX1/IL2	10
BP	GO:0070227	lymphocyte apoptotic process	6/129	73/18866	1.06388387747371e-05	5.78882320052775e-05	2.53095472925972e-05	AKT1/BAX/TP53/HIF1A/IL10/IL2	6
BP	GO:0045124	regulation of bone resorption	5/129	43/18866	1.08065811940266e-05	5.86387454031736e-05	2.56376822810011e-05	IL6/EGFR/SPP1/CA2/SRC	5
BP	GO:0046688	response to copper ion	5/129	43/18866	1.08065811940266e-05	5.86387454031736e-05	2.56376822810011e-05	CDK1/CYP1A1/ICAM1/IL1A/NFE2L2	5
BP	GO:0032652	regulation of interleukin-1 production	7/129	111/18866	1.11733519647804e-05	6.05454085805042e-05	2.64713021755128e-05	TNF/IL6/CASP8/LPL/IL10/HSPB1/IFNG	7
BP	GO:0051607	defense response to virus	10/129	258/18866	1.13522086998442e-05	6.14299711488129e-05	2.68580453421347e-05	RELA/IL6/BCL2/STAT1/BCL2L1/IL1B/IFNG/CXCL10/IRF1/MMP12	10
BP	GO:0048754	branching morphogenesis of an epithelial tube	8/129	155/18866	1.13959776278186e-05	6.14863266240813e-05	2.68826847466751e-05	ESR1/AR/PGR/TNF/BCL2/EDN1/MYC/SRC	8
BP	GO:0009110	vitamin biosynthetic process	4/129	21/18866	1.14095115494609e-05	6.14863266240813e-05	2.68826847466751e-05	TNF/CYP3A4/IL1B/IFNG	4
BP	GO:0071498	cellular response to fluid shear stress	4/129	21/18866	1.14095115494609e-05	6.14863266240813e-05	2.68826847466751e-05	PTGS2/NFE2L2/CA2/SRC	4
BP	GO:0051881	regulation of mitochondrial membrane potential	6/129	74/18866	1.15131689340045e-05	6.18754188338437e-05	2.70528013203384e-05	AKT1/BCL2/BAX/BCL2L1/VCP/SRC	6
BP	GO:1903036	positive regulation of response to wounding	6/129	74/18866	1.15131689340045e-05	6.18754188338437e-05	2.70528013203384e-05	SERPINE1/PLG/F2/F3/THBD/NFE2L2	6
BP	GO:0032881	regulation of polysaccharide metabolic process	5/129	44/18866	1.21255381855474e-05	6.49889199209039e-05	2.84140676827541e-05	IGF2/AKT1/TGFB1/INS/INSR	5
BP	GO:0032965	regulation of collagen biosynthetic process	5/129	44/18866	1.21255381855474e-05	6.49889199209039e-05	2.84140676827541e-05	IL6/TGFB1/PPARG/PPARD/F2	5
BP	GO:0042594	response to starvation	9/129	206/18866	1.22579103635376e-05	6.56090059457919e-05	2.86851779935846e-05	CDKN1A/BCL2/TP53/JUN/PPARG/MAPK8/MAPK1/NFE2L2/GPT	9
BP	GO:0045685	regulation of glial cell differentiation	6/129	75/18866	1.24447188696917e-05	6.65183750453356e-05	2.9082766923736e-05	RELA/IL6/CDK1/TGFB1/PPARG/F2	6
BP	GO:0043271	negative regulation of ion transport	8/129	157/18866	1.25135901439041e-05	6.67957444045032e-05	2.92040366994778e-05	MMP9/PTGS2/AKT1/BCL2/HTR2A/NOS3/ICAM1/NOS1	8
BP	GO:0001938	positive regulation of endothelial cell proliferation	7/129	113/18866	1.2562600902621e-05	6.69664931584159e-05	2.9278690450553e-05	IGF2/AKT1/HIF1A/JUN/HMOX1/IL10/F3	7
BP	GO:0043254	regulation of protein-containing complex assembly	13/129	449/18866	1.27084969261672e-05	6.76474384470623e-05	2.95764092854466e-05	ESR1/HSP90AA1/TNF/BAX/TP53/TGFB1/MAP2/MMP1/ICAM1/MMP3/IFNG/VCP/SRC	13
BP	GO:0034284	response to monosaccharide	9/129	207/18866	1.27419298142535e-05	6.76474384470623e-05	2.95764092854466e-05	PTGS2/PRKACA/CASP3/HIF1A/LPL/HMGCR/PPARD/ICAM1/GJA1	9
BP	GO:0050866	negative regulation of cell activation	9/129	207/18866	1.27419298142535e-05	6.76474384470623e-05	2.95764092854466e-05	CASP3/ERBB2/F2/NOS3/HMOX1/IL10/IL2/THBD/IRF1	9
BP	GO:0060402	calcium ion transport into cytosol	8/129	158/18866	1.31061437817387e-05	6.94872906163884e-05	3.03808184697987e-05	PRKACA/BCL2/BAX/HTR2A/F2/CXCL11/CXCL10/NOS1	8
BP	GO:0033555	multicellular organismal response to stress	6/129	76/18866	1.34362749071227e-05	7.11417301273494e-05	3.11041626382921e-05	DPP4/BCL2/ADRB1/BDNF/GJA1/NOS1	6
BP	GO:0014002	astrocyte development	5/129	45/18866	1.35668326075111e-05	7.15441279865264e-05	3.12800966285779e-05	TNF/IL6/EGFR/IL1B/IFNG	5
BP	GO:0034105	positive regulation of tissue remodeling	5/129	45/18866	1.35668326075111e-05	7.15441279865264e-05	3.12800966285779e-05	BAX/EGFR/IL2/SPP1/CA2	5
BP	GO:0060443	mammary gland morphogenesis	5/129	45/18866	1.35668326075111e-05	7.15441279865264e-05	3.12800966285779e-05	ESR1/AR/PGR/BAX/SRC	5
BP	GO:0032675	regulation of interleukin-6 production	8/129	159/18866	1.37221565954997e-05	7.21697380303421e-05	3.1553622117994e-05	TNF/IL6/LBP/LPL/IL10/IL1B/IFNG/IL1A	8
BP	GO:0050777	negative regulation of immune response	8/129	159/18866	1.37221565954997e-05	7.21697380303421e-05	3.1553622117994e-05	TNF/TGFB1/PPARG/INS/HMOX1/IL10/IL2/MMP12	8
BP	GO:0051000	positive regulation of nitric-oxide synthase activity	4/129	22/18866	1.38712537550629e-05	7.28564916854705e-05	3.18538804522139e-05	TNF/AKT1/HIF1A/INS	4
BP	GO:0006096	glycolytic process	7/129	115/18866	1.40919161233575e-05	7.38183728752176e-05	3.22744284050265e-05	HIF1A/HTR2A/INS/INSR/IFNG/TPI1/GPI	7
BP	GO:0048640	negative regulation of developmental growth	7/129	115/18866	1.40919161233575e-05	7.38183728752176e-05	3.22744284050265e-05	CDKN1A/ADRB2/SLC6A4/MAP2/ADRB1/GJA1/SPP1	7
BP	GO:0007422	peripheral nervous system development	6/129	77/18866	1.44907109780437e-05	7.58064587601384e-05	3.31436474497809e-05	RELA/AKT1/CDK1/ERBB2/BDNF/ERBB3	6
BP	GO:0002703	regulation of leukocyte mediated immunity	9/129	211/18866	1.4844689541725e-05	7.75551243786801e-05	3.39081885946441e-05	TNF/IL6/TGFB1/NOS2/HMOX1/ICAM1/IL10/IL1B/IL2	9
BP	GO:0006757	ATP generation from ADP	7/129	116/18866	1.49124640744168e-05	7.76000445353913e-05	3.39278283174563e-05	HIF1A/HTR2A/INS/INSR/IFNG/TPI1/GPI	7
BP	GO:0046620	regulation of organ growth	7/129	116/18866	1.49124640744168e-05	7.76000445353913e-05	3.39278283174563e-05	AKT1/CDK1/CCNB1/SLC6A4/EDN1/MAPK1/GJA1	7
BP	GO:0060964	regulation of gene silencing by miRNA	7/129	116/18866	1.49124640744168e-05	7.76000445353913e-05	3.39278283174563e-05	ESR1/TNF/IL6/TP53/TGFB1/PPARG/EGFR	7
BP	GO:0031570	DNA integrity checkpoint	8/129	161/18866	1.50275444372206e-05	7.80955876037328e-05	3.41444867001577e-05	CDK2/CDKN1A/BAX/TP53/CDK1/CCNB1/CCND1/E2F1	8
BP	GO:0010863	positive regulation of phospholipase C activity	5/129	46/18866	1.51383188966141e-05	7.85674756454878e-05	3.43508027733195e-05	ESR1/HTR2A/BDNF/SELE/EGFR	5
BP	GO:0033559	unsaturated fatty acid metabolic process	7/129	118/18866	1.66723864160263e-05	8.60062200700134e-05	3.76031262126139e-05	GSTM1/PTGS1/PTGS2/EDN1/CYP1A1/ALOX5AP/IL1B	7
BP	GO:0051209	release of sequestered calcium ion into cytosol	7/129	118/18866	1.66723864160263e-05	8.60062200700134e-05	3.76031262126139e-05	PRKACA/BAX/HTR2A/F2/CXCL11/CXCL10/NOS1	7
BP	GO:0031281	positive regulation of cyclase activity	4/129	23/18866	1.67027839688587e-05	8.60062200700134e-05	3.76031262126139e-05	NOS2/NOS3/MAPK8/NOS1	4
BP	GO:0051043	regulation of membrane protein ectodomain proteolysis	4/129	23/18866	1.67027839688587e-05	8.60062200700134e-05	3.76031262126139e-05	TNF/IL10/IL1B/IFNG	4
BP	GO:1901522	positive regulation of transcription from RNA polymerase II promoter involved in cellular response to chemical stimulus	4/129	23/18866	1.67027839688587e-05	8.60062200700134e-05	3.76031262126139e-05	RELA/TP53/HIF1A/NFE2L2	4
BP	GO:2000810	regulation of bicellular tight junction assembly	4/129	23/18866	1.67027839688587e-05	8.60062200700134e-05	3.76031262126139e-05	TNF/PRKACA/IKBKB/GJA1	4
BP	GO:0022602	ovulation cycle process	5/129	47/18866	1.68481303337999e-05	8.63121390951237e-05	3.7736878302901e-05	ESR1/PGR/CASP3/NOS3/SRC	5
BP	GO:0030574	collagen catabolic process	5/129	47/18866	1.68481303337999e-05	8.63121390951237e-05	3.7736878302901e-05	MMP2/MMP9/MMP1/MMP3/MMP12	5
BP	GO:0045776	negative regulation of blood pressure	5/129	47/18866	1.68481303337999e-05	8.63121390951237e-05	3.7736878302901e-05	ADRB2/ADRB1/NOS2/NOS3/NOS1	5
BP	GO:0001655	urogenital system development	11/129	330/18866	1.68499549631558e-05	8.63121390951237e-05	3.7736878302901e-05	ESR1/AR/MMP9/RXRA/BCL2/BAX/CASP9/BDNF/STAT1/MYC/CA2	11
BP	GO:0046661	male sex differentiation	8/129	164/18866	1.71806813616556e-05	8.78918081622279e-05	3.84275317841973e-05	ESR1/AR/BCL2/BAX/ICAM1/INSR/CCND1/BCL2L1	8
BP	GO:0051283	negative regulation of sequestering of calcium ion	7/129	119/18866	1.76146893720064e-05	8.9995049336978e-05	3.93470983374688e-05	PRKACA/BAX/HTR2A/F2/CXCL11/CXCL10/NOS1	7
BP	GO:0008202	steroid metabolic process	11/129	332/18866	1.78200728732895e-05	9.09262862302476e-05	3.97542481738754e-05	ESR1/RXRA/TNF/PON1/HMGCR/PPARD/CYP3A4/CYP1A1/IL1B/IFNG/SPP1	11
BP	GO:0051651	maintenance of location in cell	9/129	216/18866	1.78831935258904e-05	9.11301597549905e-05	3.98433845395484e-05	PRKACA/AKT1/BAX/HTR2A/F2/GJA1/CXCL11/CXCL10/NOS1	9
BP	GO:0040013	negative regulation of locomotion	12/129	397/18866	1.82407030606937e-05	9.28317281251864e-05	4.05873341065889e-05	TNF/DPP4/AKT1/BCL2/TGFB1/PPARG/SERPINE1/PPARD/HMOX1/GJA1/NFE2L2/IGFBP3	12
BP	GO:0060147	regulation of posttranscriptional gene silencing	7/129	120/18866	1.86005682756093e-05	9.44188846403187e-05	4.12812612052232e-05	ESR1/TNF/IL6/TP53/TGFB1/PPARG/EGFR	7
BP	GO:0060966	regulation of gene silencing by RNA	7/129	120/18866	1.86005682756093e-05	9.44188846403187e-05	4.12812612052232e-05	ESR1/TNF/IL6/TP53/TGFB1/PPARG/EGFR	7
BP	GO:1900274	regulation of phospholipase C activity	5/129	48/18866	1.87046798952339e-05	9.4825013798776e-05	4.14588265719102e-05	ESR1/HTR2A/BDNF/SELE/EGFR	5
BP	GO:0034644	cellular response to UV	6/129	81/18866	1.93978588675746e-05	9.80863454820544e-05	4.28847265452805e-05	CDKN1A/PTGS2/BAX/TP53/CASP9/MYC	6
BP	GO:0051279	regulation of release of sequestered calcium ion into cytosol	6/129	81/18866	1.93978588675746e-05	9.80863454820544e-05	4.28847265452805e-05	PRKACA/BAX/F2/CXCL11/CXCL10/NOS1	6
BP	GO:0051282	regulation of sequestering of calcium ion	7/129	121/18866	1.96315816960556e-05	9.90964842555941e-05	4.33263733908546e-05	PRKACA/BAX/HTR2A/F2/CXCL11/CXCL10/NOS1	7
BP	GO:0051271	negative regulation of cellular component movement	12/129	400/18866	1.96480065377131e-05	9.90964842555941e-05	4.33263733908546e-05	TNF/DPP4/AKT1/BCL2/TGFB1/PPARG/SERPINE1/PPARD/HMOX1/GJA1/NFE2L2/IGFBP3	12
BP	GO:0002719	negative regulation of cytokine production involved in immune response	4/129	24/18866	1.99374424586483e-05	9.99157944360796e-05	4.36845872979301e-05	TNF/TGFB1/HMOX1/IL10	4
BP	GO:0010869	regulation of receptor biosynthetic process	4/129	24/18866	1.99374424586483e-05	9.99157944360796e-05	4.36845872979301e-05	HIF1A/EDN1/PPARG/IFNG	4
BP	GO:0060444	branching involved in mammary gland duct morphogenesis	4/129	24/18866	1.99374424586483e-05	9.99157944360796e-05	4.36845872979301e-05	ESR1/AR/PGR/SRC	4
BP	GO:1902993	positive regulation of amyloid precursor protein catabolic process	4/129	24/18866	1.99374424586483e-05	9.99157944360796e-05	4.36845872979301e-05	RELA/TNF/CASP3/IFNG	4
BP	GO:2000637	positive regulation of gene silencing by miRNA	4/129	24/18866	1.99374424586483e-05	9.99157944360796e-05	4.36845872979301e-05	IL6/TP53/TGFB1/EGFR	4
BP	GO:0022898	regulation of transmembrane transporter activity	10/129	276/18866	2.0329508860837e-05	0.000101751002364546	4.44869659550123e-05	MMP9/PRKACA/BCL2/CHRM3/ADRB2/OPRM1/INS/GJA1/IFNG/NOS1	10
BP	GO:0006692	prostanoid metabolic process	5/129	49/18866	2.0716660928951e-05	0.000103033304797084	4.50476065711702e-05	GSTM1/PTGS1/PTGS2/EDN1/IL1B	5
BP	GO:0006693	prostaglandin metabolic process	5/129	49/18866	2.0716660928951e-05	0.000103033304797084	4.50476065711702e-05	GSTM1/PTGS1/PTGS2/EDN1/IL1B	5
BP	GO:0010712	regulation of collagen metabolic process	5/129	49/18866	2.0716660928951e-05	0.000103033304797084	4.50476065711702e-05	IL6/TGFB1/PPARG/PPARD/F2	5
BP	GO:0060711	labyrinthine layer development	5/129	49/18866	2.0716660928951e-05	0.000103033304797084	4.50476065711702e-05	AKT1/CASP8/PLG/MAPK1/IL10	5
BP	GO:0090199	regulation of release of cytochrome c from mitochondria	5/129	49/18866	2.0716660928951e-05	0.000103033304797084	4.50476065711702e-05	MMP9/AKT1/BAX/TP53/BCL2L1	5
BP	GO:0002718	regulation of cytokine production involved in immune response	6/129	83/18866	2.23100474497584e-05	0.000110678091636002	4.83900146451253e-05	TNF/IL6/TGFB1/HMOX1/IL10/IL1B	6
BP	GO:0014855	striated muscle cell proliferation	6/129	83/18866	2.23100474497584e-05	0.000110678091636002	4.83900146451253e-05	RXRA/CDK1/CCNB1/PPARD/MAPK1/GJA1	6
BP	GO:0014009	glial cell proliferation	5/129	50/18866	2.2893047661634e-05	0.000113142273242297	4.94673894196111e-05	CHRM1/TNF/IL6/IL1B/E2F1	5
BP	GO:0046850	regulation of bone remodeling	5/129	50/18866	2.2893047661634e-05	0.000113142273242297	4.94673894196111e-05	IL6/EGFR/SPP1/CA2/SRC	5
BP	GO:0097300	programmed necrotic cell death	5/129	50/18866	2.2893047661634e-05	0.000113142273242297	4.94673894196111e-05	TNF/CD14/BAX/TP53/CASP8	5
BP	GO:0046031	ADP metabolic process	7/129	124/18866	2.30115960847493e-05	0.000113443131575694	4.95989289044722e-05	HIF1A/HTR2A/INS/INSR/IFNG/TPI1/GPI	7
BP	GO:0051208	sequestering of calcium ion	7/129	124/18866	2.30115960847493e-05	0.000113443131575694	4.95989289044722e-05	PRKACA/BAX/HTR2A/F2/CXCL11/CXCL10/NOS1	7
BP	GO:0007517	muscle organ development	12/129	407/18866	2.33059462341242e-05	0.000114750428642108	5.01704975252737e-05	RXRA/BCL2/FOS/CDK1/CCNB1/TGFB1/EDN1/HMGCR/MAPK1/GJA1/CXCL10/ERBB3	12
BP	GO:0045662	negative regulation of myoblast differentiation	4/129	25/18866	2.36096703357855e-05	0.000115811026310449	5.06342057076696e-05	TNF/TGFB1/PPARD/CXCL10	4
BP	GO:0060148	positive regulation of posttranscriptional gene silencing	4/129	25/18866	2.36096703357855e-05	0.000115811026310449	5.06342057076696e-05	IL6/TP53/TGFB1/EGFR	4
BP	GO:1904385	cellular response to angiotensin	4/129	25/18866	2.36096703357855e-05	0.000115811026310449	5.06342057076696e-05	RELA/NFE2L2/CA2/SRC	4
BP	GO:0035272	exocrine system development	5/129	51/18866	2.52430955399031e-05	0.000123431674895487	5.39660601983319e-05	IGF2/TNF/TGFB1/INSR/EGFR	5
BP	GO:0071354	cellular response to interleukin-6	5/129	51/18866	2.52430955399031e-05	0.000123431674895487	5.39660601983319e-05	RELA/IL6/STAT1/ICAM1/SRC	5
BP	GO:0006937	regulation of muscle contraction	8/129	173/18866	2.52573711974751e-05	0.000123431674895487	5.39660601983319e-05	PTGS2/CHRM2/PRKACA/PIK3CG/CHRM3/ADRB2/EDN1/NOS1	8
BP	GO:0006970	response to osmotic stress	6/129	85/18866	2.55644755734259e-05	0.000124622858619402	5.44868624365459e-05	PTGS2/TNF/BAX/CASP3/TP53/EGFR	6
BP	GO:0043154	negative regulation of cysteine-type endopeptidase activity involved in apoptotic process	6/129	85/18866	2.55644755734259e-05	0.000124622858619402	5.44868624365459e-05	MMP9/PTGS2/TNF/AKT1/BIRC5/SRC	6
BP	GO:0010469	regulation of signaling receptor activity	8/129	174/18866	2.63243699962546e-05	0.000128168405402557	5.60370252395519e-05	ADRB2/OPRM1/PLAU/SERPINE1/IL10/IFNG/NCF1/SRC	8
BP	GO:0050680	negative regulation of epithelial cell proliferation	8/129	175/18866	2.74288967131284e-05	0.000133216394653638	5.82440769710874e-05	AR/TNF/TGFB1/PPARG/PPARD/XDH/STAT1/GJA1	8
BP	GO:1901568	fatty acid derivative metabolic process	8/129	175/18866	2.74288967131284e-05	0.000133216394653638	5.82440769710874e-05	GSTM1/PTGS1/PTGS2/PON1/EDN1/CYP1A1/ALOX5AP/IL1B	8
BP	GO:0140014	mitotic nuclear division	10/129	286/18866	2.75604024739068e-05	0.000133690041100308	5.84511618435508e-05	PRKCB/IGF2/CDK1/CCNB1/EDN1/INS/INSR/IL1B/BIRC5/IL1A	10
BP	GO:0019430	removal of superoxide radicals	4/129	26/18866	2.77549710188038e-05	0.000134076229581104	5.86200088661666e-05	TNF/MPO/NOS3/NFE2L2	4
BP	GO:0030810	positive regulation of nucleotide biosynthetic process	4/129	26/18866	2.77549710188038e-05	0.000134076229581104	5.86200088661666e-05	NOS2/NOS3/VCP/NOS1	4
BP	GO:1900373	positive regulation of purine nucleotide biosynthetic process	4/129	26/18866	2.77549710188038e-05	0.000134076229581104	5.86200088661666e-05	NOS2/NOS3/VCP/NOS1	4
BP	GO:0071622	regulation of granulocyte chemotaxis	5/129	52/18866	2.7776341410422e-05	0.000134076229581104	5.86200088661666e-05	CXCL8/LBP/DPP4/EDN1/MAPK1	5
BP	GO:1904062	regulation of cation transmembrane transport	11/129	349/18866	2.82194260097162e-05	0.000136048066081156	5.94821234518527e-05	MMP9/PRKACA/PIK3CG/BAX/ADRB2/OPRM1/F2/IFNG/CXCL11/CXCL10/NOS1	11
BP	GO:0016241	regulation of macroautophagy	8/129	176/18866	2.85719970651442e-05	0.000137579236786141	6.01515727687246e-05	PRKACA/AKT1/CASP3/TP53/HIF1A/ADRB2/MAPK8/HMOX1	8
BP	GO:0032964	collagen biosynthetic process	5/129	53/18866	3.05026035430535e-05	0.000146516779411932	6.40591918120293e-05	IL6/TGFB1/PPARG/PPARD/F2	5
BP	GO:0045661	regulation of myoblast differentiation	5/129	53/18866	3.05026035430535e-05	0.000146516779411932	6.40591918120293e-05	TNF/TGFB1/PPARD/CXCL10/IGFBP3	5
BP	GO:0060401	cytosolic calcium ion transport	8/129	178/18866	3.0978206680777e-05	0.000148619835466069	6.49786774279713e-05	PRKACA/BCL2/BAX/HTR2A/F2/CXCL11/CXCL10/NOS1	8
BP	GO:0034765	regulation of ion transmembrane transport	13/129	489/18866	3.10478203305472e-05	0.000148772381462086	6.50453726778821e-05	MMP9/PRKACA/PIK3CG/AKT1/BAX/CHRM3/ADRB2/OPRM1/F2/IFNG/CXCL11/CXCL10/NOS1	13
BP	GO:0045672	positive regulation of osteoclast differentiation	4/129	27/18866	3.24098723834995e-05	0.000155110021845118	6.7816277980072e-05	TNF/FOS/IFNG/CA2	4
BP	GO:0046887	positive regulation of hormone secretion	7/129	131/18866	3.27951721627081e-05	0.000156763313837295	6.85391204372514e-05	HIF1A/EDN1/PPARD/INS/EGFR/GJA1/SPP1	7
BP	GO:0030857	negative regulation of epithelial cell differentiation	5/129	54/18866	3.34319815012259e-05	0.000159613367992503	6.97852041045008e-05	MMP9/XDH/STAT1/CCND1/IFNG	5
BP	GO:0043470	regulation of carbohydrate catabolic process	6/129	90/18866	3.53937660942335e-05	0.000168366476196753	7.3612185830812e-05	TP53/HIF1A/HTR2A/INS/INSR/IFNG	6
BP	GO:0046427	positive regulation of receptor signaling pathway via JAK-STAT	6/129	90/18866	3.53937660942335e-05	0.000168366476196753	7.3612185830812e-05	TNF/IL6/F2/IL10/IL2/IFNG	6
BP	GO:1903351	cellular response to dopamine	6/129	90/18866	3.53937660942335e-05	0.000168366476196753	7.3612185830812e-05	CHRM1/CHRM2/CHRM3/HTR2A/OPRM1/MAPK1	6
BP	GO:0006165	nucleoside diphosphate phosphorylation	7/129	133/18866	3.61455870224236e-05	0.0001706976835839	7.46314224108559e-05	HIF1A/HTR2A/INS/INSR/IFNG/TPI1/GPI	7
BP	GO:0032025	response to cobalt ion	3/129	10/18866	3.61875617968918e-05	0.0001706976835839	7.46314224108559e-05	CASP3/CASP9/CASP8	3
BP	GO:0033083	regulation of immature T cell proliferation	3/129	10/18866	3.61875617968918e-05	0.0001706976835839	7.46314224108559e-05	ERBB2/IL1B/IL1A	3
BP	GO:0070391	response to lipoteichoic acid	3/129	10/18866	3.61875617968918e-05	0.0001706976835839	7.46314224108559e-05	RELA/CD14/LBP	3
BP	GO:0071223	cellular response to lipoteichoic acid	3/129	10/18866	3.61875617968918e-05	0.0001706976835839	7.46314224108559e-05	RELA/CD14/LBP	3
BP	GO:1900222	negative regulation of amyloid-beta clearance	3/129	10/18866	3.61875617968918e-05	0.0001706976835839	7.46314224108559e-05	TNF/HMGCR/IFNG	3
BP	GO:1903862	positive regulation of oxidative phosphorylation	3/129	10/18866	3.61875617968918e-05	0.0001706976835839	7.46314224108559e-05	CDK1/CCNB1/VCP	3
BP	GO:0051348	negative regulation of transferase activity	10/129	296/18866	3.68945453376897e-05	0.000173824121387391	7.59983448872171e-05	CDKN1A/AKT1/CASP3/TP53/PPARG/HMGCR/IL1B/HSPB1/IFNG/SRC	10
BP	GO:0033598	mammary gland epithelial cell proliferation	4/129	28/18866	3.76118895901601e-05	0.000175939564384887	7.69232462486034e-05	ESR1/BAX/CCND1/MAPK1	4
BP	GO:0071450	cellular response to oxygen radical	4/129	28/18866	3.76118895901601e-05	0.000175939564384887	7.69232462486034e-05	TNF/MPO/NOS3/NFE2L2	4
BP	GO:0071451	cellular response to superoxide	4/129	28/18866	3.76118895901601e-05	0.000175939564384887	7.69232462486034e-05	TNF/MPO/NOS3/NFE2L2	4
BP	GO:0072376	protein activation cascade	4/129	28/18866	3.76118895901601e-05	0.000175939564384887	7.69232462486034e-05	F10/F2/F3/F13A1	4
BP	GO:0072378	blood coagulation, fibrin clot formation	4/129	28/18866	3.76118895901601e-05	0.000175939564384887	7.69232462486034e-05	F10/F2/F3/F13A1	4
BP	GO:0095500	acetylcholine receptor signaling pathway	4/129	28/18866	3.76118895901601e-05	0.000175939564384887	7.69232462486034e-05	CHRM1/CHRM2/CHRM3/OPRM1	4
BP	GO:1903350	response to dopamine	6/129	91/18866	3.76817010742429e-05	0.000176056783878945	7.69744962561731e-05	CHRM1/CHRM2/CHRM3/HTR2A/OPRM1/MAPK1	6
BP	GO:0045995	regulation of embryonic development	7/129	134/18866	3.79233548770845e-05	0.000176943580326488	7.73622161061411e-05	AR/PRKACA/CDK1/INSR/IL10/GJA1/NFE2L2	7
BP	GO:0003015	heart process	10/129	297/18866	3.79614595311529e-05	0.000176943580326488	7.73622161061411e-05	CHRM2/PRKACA/PIK3CG/ADRB1/EDN1/NOS3/GJA1/IL2/NOS1/SRC	10
BP	GO:0006936	muscle contraction	11/129	362/18866	3.93797549845884e-05	0.000183337226164936	8.01576077792804e-05	PTGS2/CHRM2/PRKACA/PIK3CG/CHRM3/HTR2A/ADRB2/EDN1/GJA1/CHUK/NOS1	11
BP	GO:0003158	endothelium development	7/129	135/18866	3.97723344015455e-05	0.00018450986266	8.06703009087951e-05	TNF/IKBKB/XDH/ICAM1/GJA1/IL1B/CXCL10	7
BP	GO:0032368	regulation of lipid transport	7/129	135/18866	3.97723344015455e-05	0.00018450986266	8.06703009087951e-05	NFKBIA/AKT1/PON1/EDN1/PPARG/IL1B/SPP1	7
BP	GO:0046939	nucleotide phosphorylation	7/129	135/18866	3.97723344015455e-05	0.00018450986266	8.06703009087951e-05	HIF1A/HTR2A/INS/INSR/IFNG/TPI1/GPI	7
BP	GO:0070228	regulation of lymphocyte apoptotic process	5/129	56/18866	3.99418878010307e-05	0.000185078193886048	8.09187832953744e-05	BAX/TP53/HIF1A/IL10/IL2	5
BP	GO:0009135	purine nucleoside diphosphate metabolic process	7/129	136/18866	4.1694709942008e-05	0.00019274616793403	8.42713291424838e-05	HIF1A/HTR2A/INS/INSR/IFNG/TPI1/GPI	7
BP	GO:0009179	purine ribonucleoside diphosphate metabolic process	7/129	136/18866	4.1694709942008e-05	0.00019274616793403	8.42713291424838e-05	HIF1A/HTR2A/INS/INSR/IFNG/TPI1/GPI	7
BP	GO:0038093	Fc receptor signaling pathway	9/129	241/18866	4.22755529525692e-05	0.000195201907647192	8.53450130028393e-05	HSP90AA1/RELA/FOS/JUN/IKBKB/MAPK8/MAPK1/CHUK/SRC	9
BP	GO:1904894	positive regulation of receptor signaling pathway via STAT	6/129	93/18866	4.26134503210998e-05	0.000196301303938181	8.58256844874609e-05	TNF/IL6/F2/IL10/IL2/IFNG	6
BP	GO:2000117	negative regulation of cysteine-type endopeptidase activity	6/129	93/18866	4.26134503210998e-05	0.000196301303938181	8.58256844874609e-05	MMP9/PTGS2/TNF/AKT1/BIRC5/SRC	6
BP	GO:0001782	B cell homeostasis	4/129	29/18866	4.33994885787378e-05	0.000199455126248545	8.72045798544732e-05	BCL2/BAX/CASP3/HIF1A	4
BP	GO:0019048	modulation by virus of host process	4/129	29/18866	4.33994885787378e-05	0.000199455126248545	8.72045798544732e-05	RXRA/CASP8/INSR/BCL2L1	4
BP	GO:0030183	B cell differentiation	7/129	137/18866	4.36927109735665e-05	0.000200568407199545	8.76913219072746e-05	IL6/BCL2/BAX/TP53/VCAM1/IL10/CD40LG	7
BP	GO:0002285	lymphocyte activation involved in immune response	8/129	187/18866	4.40124987170801e-05	0.000201800897381111	8.82301839083657e-05	IL6/TP53/TGFB1/ICAM1/IL10/IL2/IFNG/CD40LG	8
BP	GO:0051591	response to cAMP	6/129	94/18866	4.52661702256386e-05	0.000206825915990316	9.04271925529598e-05	RELA/PIK3CG/FOS/AHR/STAT1/THBD	6
BP	GO:1901992	positive regulation of mitotic cell cycle phase transition	6/129	94/18866	4.52661702256386e-05	0.000206825915990316	9.04271925529598e-05	AKT1/CDK1/CCNB1/CYP1A1/EGFR/CCND1	6
BP	GO:1905954	positive regulation of lipid localization	6/129	94/18866	4.52661702256386e-05	0.000206825915990316	9.04271925529598e-05	NFKBIA/PON1/EDN1/LPL/IL1B/SPP1	6
BP	GO:1903749	positive regulation of establishment of protein localization to mitochondrion	5/129	58/18866	4.73924685262061e-05	0.000216289989770412	9.45650184049588e-05	BCL2/TP53/CASP8/MAPK8/E2F1	5
BP	GO:0009185	ribonucleoside diphosphate metabolic process	7/129	139/18866	4.79247354292509e-05	0.000218275952152089	9.54333090242991e-05	HIF1A/HTR2A/INS/INSR/IFNG/TPI1/GPI	7
BP	GO:0042593	glucose homeostasis	9/129	245/18866	4.8037317600451e-05	0.000218275952152089	9.54333090242991e-05	IL6/PRKACA/AKT1/HIF1A/PPARG/HMGCR/INS/ICAM1/INSR	9
BP	GO:0003073	regulation of systemic arterial blood pressure	6/129	95/18866	4.80495614040948e-05	0.000218275952152089	9.54333090242991e-05	AR/ADRB2/ADRB1/EDN1/NOS3/GJA1	6
BP	GO:0007589	body fluid secretion	6/129	95/18866	4.80495614040948e-05	0.000218275952152089	9.54333090242991e-05	CHRM1/HIF1A/CHRM3/EDN1/XDH/CCND1	6
BP	GO:0051048	negative regulation of secretion	8/129	190/18866	4.9262591352915e-05	0.000221174498393649	9.67005941121189e-05	OPRM1/EDN1/HMGCR/INS/HMOX1/GJA1/IL1B/ERBB3	8
BP	GO:0006527	arginine catabolic process	3/129	11/18866	4.95091341337247e-05	0.000221174498393649	9.67005941121189e-05	NOS2/NOS3/NOS1	3
BP	GO:0031284	positive regulation of guanylate cyclase activity	3/129	11/18866	4.95091341337247e-05	0.000221174498393649	9.67005941121189e-05	NOS2/NOS3/NOS1	3
BP	GO:0031652	positive regulation of heat generation	3/129	11/18866	4.95091341337247e-05	0.000221174498393649	9.67005941121189e-05	PTGS2/TNF/IL1B	3
BP	GO:0033079	immature T cell proliferation	3/129	11/18866	4.95091341337247e-05	0.000221174498393649	9.67005941121189e-05	ERBB2/IL1B/IL1A	3
BP	GO:0043619	regulation of transcription from RNA polymerase II promoter in response to oxidative stress	3/129	11/18866	4.95091341337247e-05	0.000221174498393649	9.67005941121189e-05	HIF1A/HMOX1/NFE2L2	3
BP	GO:0051024	positive regulation of immunoglobulin secretion	3/129	11/18866	4.95091341337247e-05	0.000221174498393649	9.67005941121189e-05	IL6/IL2/GPI	3
BP	GO:0051974	negative regulation of telomerase activity	3/129	11/18866	4.95091341337247e-05	0.000221174498393649	9.67005941121189e-05	TP53/PPARG/SRC	3
BP	GO:0033500	carbohydrate homeostasis	9/129	246/18866	4.95771504489829e-05	0.000221174498393649	9.67005941121189e-05	IL6/PRKACA/AKT1/HIF1A/PPARG/HMGCR/INS/ICAM1/INSR	9
BP	GO:0072330	monocarboxylic acid biosynthetic process	9/129	246/18866	4.95771504489829e-05	0.000221174498393649	9.67005941121189e-05	GSTM1/PTGS1/PTGS2/EDN1/LPL/CYP3A4/CYP1A1/ALOX5AP/IL1B	9
BP	GO:0000303	response to superoxide	4/129	30/18866	4.98120502228706e-05	0.000221174498393649	9.67005941121189e-05	TNF/MPO/NOS3/NFE2L2	4
BP	GO:0001516	prostaglandin biosynthetic process	4/129	30/18866	4.98120502228706e-05	0.000221174498393649	9.67005941121189e-05	PTGS1/PTGS2/EDN1/IL1B	4
BP	GO:0005979	regulation of glycogen biosynthetic process	4/129	30/18866	4.98120502228706e-05	0.000221174498393649	9.67005941121189e-05	IGF2/AKT1/INS/INSR	4
BP	GO:0010962	regulation of glucan biosynthetic process	4/129	30/18866	4.98120502228706e-05	0.000221174498393649	9.67005941121189e-05	IGF2/AKT1/INS/INSR	4
BP	GO:0035666	TRIF-dependent toll-like receptor signaling pathway	4/129	30/18866	4.98120502228706e-05	0.000221174498393649	9.67005941121189e-05	CD14/CASP8/IKBKB/CHUK	4
BP	GO:0042133	neurotransmitter metabolic process	4/129	30/18866	4.98120502228706e-05	0.000221174498393649	9.67005941121189e-05	SLC6A4/MAOA/ACHE/NOS1	4
BP	GO:0046457	prostanoid biosynthetic process	4/129	30/18866	4.98120502228706e-05	0.000221174498393649	9.67005941121189e-05	PTGS1/PTGS2/EDN1/IL1B	4
BP	GO:0048147	negative regulation of fibroblast proliferation	4/129	30/18866	4.98120502228706e-05	0.000221174498393649	9.67005941121189e-05	BAX/TP53/PPARG/MYC	4
BP	GO:1905144	response to acetylcholine	4/129	30/18866	4.98120502228706e-05	0.000221174498393649	9.67005941121189e-05	CHRM1/CHRM2/CHRM3/OPRM1	4
BP	GO:1905145	cellular response to acetylcholine	4/129	30/18866	4.98120502228706e-05	0.000221174498393649	9.67005941121189e-05	CHRM1/CHRM2/CHRM3/OPRM1	4
BP	GO:0097553	calcium ion transmembrane import into cytosol	7/129	140/18866	5.0163446989508e-05	0.000222483653277029	9.72729749965658e-05	PRKACA/BAX/HTR2A/F2/CXCL11/CXCL10/NOS1	7
BP	GO:0022408	negative regulation of cell-cell adhesion	8/129	191/18866	5.11245946574267e-05	0.000226491165971077	9.90251157778986e-05	AKT1/CASP3/TGFB1/ERBB2/PLG/IL10/IL2/IRF1	8
BP	GO:0042306	regulation of protein import into nucleus	5/129	59/18866	5.14987368624504e-05	0.000227635989681888	9.95256487678817e-05	PTGS2/CDK1/TGFB1/MAPK1/IFNG	5
BP	GO:0046456	icosanoid biosynthetic process	5/129	59/18866	5.14987368624504e-05	0.000227635989681888	9.95256487678817e-05	PTGS1/PTGS2/EDN1/ALOX5AP/IL1B	5
BP	GO:0032651	regulation of interleukin-1 beta production	6/129	97/18866	5.40273001290972e-05	0.000238277352811512	0.000104178202042654	TNF/IL6/CASP8/LPL/HSPB1/IFNG	6
BP	GO:0071674	mononuclear cell migration	6/129	97/18866	5.40273001290972e-05	0.000238277352811512	0.000104178202042654	TNF/IL6/SERPINE1/PLG/MAPK1/CXCL10	6
BP	GO:0016236	macroautophagy	10/129	310/18866	5.44249214366476e-05	0.000239762195892241	0.000104827396272154	PRKACA/AKT1/CASP3/TP53/HIF1A/ADRB2/MAPK8/HMOX1/VCP/SRC	10
BP	GO:0050994	regulation of lipid catabolic process	5/129	60/18866	5.5874600074153e-05	0.000245873240147335	0.000107499230567722	TNF/PIK3CG/AKT1/INS/IL1B	5
BP	GO:0006959	humoral immune response	11/129	377/18866	5.68089835326561e-05	0.000249705632645217	0.000109174806342088	CXCL8/TNF/IL6/BCL2/CRP/F2/IL1B/IFNG/CXCL11/CXCL10/GPI	11
BP	GO:0000305	response to oxygen radical	4/129	31/18866	5.68898351337604e-05	0.000249781932384167	0.000109208165658558	TNF/MPO/NOS3/NFE2L2	4
BP	GO:1901991	negative regulation of mitotic cell cycle phase transition	9/129	251/18866	5.79169955388184e-05	0.000254008317112276	0.000111056000364289	CDK2/CDKN1A/BCL2/BAX/TP53/CDK1/CCNB1/CCND1/E2F1	9
BP	GO:0050864	regulation of B cell activation	8/129	195/18866	5.91702014985613e-05	0.000259215559794365	0.000113332679930429	CDKN1A/IL6/BCL2/CASP3/AHR/TGFB1/IL10/IL2	8
BP	GO:0060078	regulation of postsynaptic membrane potential	7/129	144/18866	5.99931655102278e-05	0.000262528490675458	0.000114781139797099	GABRA1/CHRM1/AKT1/ADRB2/OPRM1/ADRB1/BDNF	7
BP	GO:0046324	regulation of glucose import	5/129	61/18866	6.0532111156541e-05	0.00026423915805559	0.000115529067578956	TNF/AKT1/INS/INSR/NFE2L2	5
BP	GO:0043255	regulation of carbohydrate biosynthetic process	6/129	99/18866	6.05855924164062e-05	0.00026423915805559	0.000115529067578956	IGF2/AKT1/TGFB1/INS/INSR/GPT	6
BP	GO:0051817	modulation of process of other organism involved in symbiotic interaction	6/129	99/18866	6.05855924164062e-05	0.00026423915805559	0.000115529067578956	RXRA/JUN/CASP8/CRP/INSR/BCL2L1	6
BP	GO:0030217	T cell differentiation	9/129	253/18866	6.1569264038283e-05	0.000268231987515621	0.000117274788644349	IL6/BCL2/TP53/ERBB2/IL1B/IL2/IFNG/IL1A/IRF1	9
BP	GO:0007612	learning	7/129	145/18866	6.26819752535802e-05	0.000272777533902195	0.000119262165305484	PTGS2/FOS/HIF1A/JUN/HMGCR/INSR/BCHE	7
BP	GO:0009749	response to glucose	8/129	197/18866	6.35722373429852e-05	0.000276346057135142	0.000120822373734734	PRKACA/CASP3/HIF1A/LPL/HMGCR/PPARD/ICAM1/GJA1	8
BP	GO:0070301	cellular response to hydrogen peroxide	6/129	100/18866	6.40950684899129e-05	0.000278311257659291	0.000121681586978643	RELA/IL6/CDK1/IL10/NFE2L2/SRC	6
BP	GO:0044282	small molecule catabolic process	12/129	452/18866	6.43426970473849e-05	0.000279078467678514	0.00012201702196417	AKT1/TP53/TGFB1/PON1/NOS2/PPARD/NOS3/CYP1A1/NOS1/TPI1/GPT/GPI	12
BP	GO:0010743	regulation of macrophage derived foam cell differentiation	4/129	32/18866	6.46739491050245e-05	0.000279590456900183	0.00012224087083587	NFKBIA/PPARG/LPL/CRP	4
BP	GO:0060603	mammary gland duct morphogenesis	4/129	32/18866	6.46739491050245e-05	0.000279590456900183	0.00012224087083587	ESR1/AR/PGR/SRC	4
BP	GO:1901889	negative regulation of cell junction assembly	4/129	32/18866	6.46739491050245e-05	0.000279590456900183	0.00012224087083587	TNF/IKBKB/IL1B/SRC	4
BP	GO:0010518	positive regulation of phospholipase activity	5/129	62/18866	6.54835983369151e-05	0.000282160433578778	0.000123364500700432	ESR1/HTR2A/BDNF/SELE/EGFR	5
BP	GO:1904589	regulation of protein import	5/129	62/18866	6.54835983369151e-05	0.000282160433578778	0.000123364500700432	PTGS2/CDK1/TGFB1/MAPK1/IFNG	5
BP	GO:2000351	regulation of endothelial cell apoptotic process	5/129	62/18866	6.54835983369151e-05	0.000282160433578778	0.000123364500700432	TNF/SERPINE1/ICAM1/NFE2L2/CD40LG	5
BP	GO:0007077	mitotic nuclear envelope disassembly	3/129	12/18866	6.56822506737641e-05	0.000282706755088171	0.000123603360130059	PRKCB/CDK1/CCNB1	3
BP	GO:0008016	regulation of heart contraction	9/129	256/18866	6.74108267984441e-05	0.000289513310726069	0.000126579281761271	CHRM2/PRKACA/PIK3CG/ADRB1/EDN1/NOS3/GJA1/IL2/NOS1	9
BP	GO:0090257	regulation of muscle system process	9/129	256/18866	6.74108267984441e-05	0.000289513310726069	0.000126579281761271	PTGS2/CHRM2/PRKACA/PIK3CG/CHRM3/ADRB2/EDN1/NOS3/NOS1	9
BP	GO:0015908	fatty acid transport	6/129	101/18866	6.77650406365374e-05	0.000289769206374063	0.000126691162929179	AKT1/NOS2/EDN1/PPARG/PPARD/IL1B	6
BP	GO:0019217	regulation of fatty acid metabolic process	6/129	101/18866	6.77650406365374e-05	0.000289769206374063	0.000126691162929179	PTGS2/AKT1/PPARG/PPARD/INS/IL1B	6
BP	GO:0042116	macrophage activation	6/129	101/18866	6.77650406365374e-05	0.000289769206374063	0.000126691162929179	TNF/IL6/LBP/JUN/IL10/IFNG	6
BP	GO:0060191	regulation of lipase activity	6/129	101/18866	6.77650406365374e-05	0.000289769206374063	0.000126691162929179	ESR1/HTR2A/LPL/BDNF/SELE/EGFR	6
BP	GO:0044409	entry into host	7/129	147/18866	6.83556515896227e-05	0.00029166066524249	0.000127518135286498	CXCL8/DPP4/CDK1/HTR2A/ICAM1/EGFR/SRC	7
BP	GO:1904064	positive regulation of cation transmembrane transport	7/129	147/18866	6.83556515896227e-05	0.00029166066524249	0.000127518135286498	BAX/ADRB2/F2/IFNG/CXCL11/CXCL10/NOS1	7
BP	GO:0051961	negative regulation of nervous system development	10/129	319/18866	6.90979572550757e-05	0.000294508519871579	0.000128763257290065	TNF/IL6/PRKACA/TP53/SLC6A4/MAP2/BDNF/F2/IL1B/SPP1	10
BP	GO:0016052	carbohydrate catabolic process	8/129	200/18866	7.06839859149692e-05	0.000300862383973246	0.000131541255829686	TP53/HIF1A/HTR2A/INS/INSR/IFNG/TPI1/GPI	8
BP	GO:0046622	positive regulation of organ growth	5/129	63/18866	7.07416637456158e-05	0.000300862383973246	0.000131541255829686	AKT1/CDK1/CCNB1/EDN1/MAPK1	5
BP	GO:0090022	regulation of neutrophil chemotaxis	4/129	33/18866	7.32063091897355e-05	0.00031067272961426	0.000135830476597999	CXCL8/LBP/DPP4/EDN1	4
BP	GO:1902003	regulation of amyloid-beta formation	4/129	33/18866	7.32063091897355e-05	0.00031067272961426	0.000135830476597999	RELA/TNF/CASP3/IFNG	4
BP	GO:0014706	striated muscle tissue development	11/129	389/18866	7.51809611068218e-05	0.000318708945036893	0.000139344022741092	RXRA/BCL2/FOS/CDK1/CCNB1/TGFB1/EDN1/HMGCR/MAPK1/GJA1/ERBB3	11
BP	GO:0051926	negative regulation of calcium ion transport	5/129	64/18866	7.6319181972021e-05	0.000322838346105302	0.000141149454829974	PTGS2/BCL2/NOS3/ICAM1/NOS1	5
BP	GO:0070265	necrotic cell death	5/129	64/18866	7.6319181972021e-05	0.000322838346105302	0.000141149454829974	TNF/CD14/BAX/TP53/CASP8	5
BP	GO:0002367	cytokine production involved in immune response	6/129	104/18866	7.97918627087314e-05	0.000337165615355692	0.000147413537979611	TNF/IL6/TGFB1/HMOX1/IL10/IL1B	6
BP	GO:0006940	regulation of smooth muscle contraction	5/129	65/18866	8.2229298509002e-05	0.000345028148052531	0.000150851147597955	PTGS2/CHRM2/CHRM3/ADRB2/EDN1	5
BP	GO:0006869	lipid transport	11/129	393/18866	8.23418172441409e-05	0.000345028148052531	0.000150851147597955	NFKBIA/RXRA/LBP/AKT1/PON1/NOS2/EDN1/PPARG/PPARD/IL1B/SPP1	11
BP	GO:0002756	MyD88-independent toll-like receptor signaling pathway	4/129	34/18866	8.2529610400974e-05	0.000345028148052531	0.000150851147597955	CD14/CASP8/IKBKB/CHUK	4
BP	GO:0007202	activation of phospholipase C activity	4/129	34/18866	8.2529610400974e-05	0.000345028148052531	0.000150851147597955	HTR2A/BDNF/SELE/EGFR	4
BP	GO:0032148	activation of protein kinase B activity	4/129	34/18866	8.2529610400974e-05	0.000345028148052531	0.000150851147597955	AKT1/INS/INSR/SRC	4
BP	GO:0042311	vasodilation	4/129	34/18866	8.2529610400974e-05	0.000345028148052531	0.000150851147597955	ADRB2/ADRB1/NOS3/NOS1	4
BP	GO:0042759	long-chain fatty acid biosynthetic process	4/129	34/18866	8.2529610400974e-05	0.000345028148052531	0.000150851147597955	GSTM1/PTGS2/CYP3A4/CYP1A1	4
BP	GO:0043276	anoikis	4/129	34/18866	8.2529610400974e-05	0.000345028148052531	0.000150851147597955	AKT1/BCL2/E2F1/SRC	4
BP	GO:0046685	response to arsenic-containing substance	4/129	34/18866	8.2529610400974e-05	0.000345028148052531	0.000150851147597955	CDKN1A/HMOX1/CYP1A1/VCP	4
BP	GO:0098664	G protein-coupled serotonin receptor signaling pathway	4/129	34/18866	8.2529610400974e-05	0.000345028148052531	0.000150851147597955	CHRM1/CHRM2/CHRM3/HTR2A	4
BP	GO:0006090	pyruvate metabolic process	7/129	152/18866	8.43963749505891e-05	0.000352084134735544	0.000153936123981987	HIF1A/HTR2A/INS/INSR/IFNG/TPI1/GPI	7
BP	GO:1903169	regulation of calcium ion transmembrane transport	7/129	152/18866	8.43963749505891e-05	0.000352084134735544	0.000153936123981987	PRKACA/PIK3CG/BAX/F2/CXCL11/CXCL10/NOS1	7
BP	GO:0010745	negative regulation of macrophage derived foam cell differentiation	3/129	13/18866	8.49602899160592e-05	0.000352939578172943	0.000154310135855989	NFKBIA/PPARG/CRP	3
BP	GO:0010870	positive regulation of receptor biosynthetic process	3/129	13/18866	8.49602899160592e-05	0.000352939578172943	0.000154310135855989	HIF1A/EDN1/IFNG	3
BP	GO:0030656	regulation of vitamin metabolic process	3/129	13/18866	8.49602899160592e-05	0.000352939578172943	0.000154310135855989	TNF/IL1B/IFNG	3
BP	GO:0031650	regulation of heat generation	3/129	13/18866	8.49602899160592e-05	0.000352939578172943	0.000154310135855989	PTGS2/TNF/IL1B	3
BP	GO:0019233	sensory perception of pain	6/129	106/18866	8.87129645334245e-05	0.000368140086998409	0.000160956011600728	PTGS2/HTR2A/OPRM1/EDN1/MAPK1/IL10	6
BP	GO:0046890	regulation of lipid biosynthetic process	8/129	207/18866	8.98821754864885e-05	0.0003725990288344	0.000162905523537155	PTGS2/TNF/AKT1/HTR2A/HMGCR/INS/IL1B/IFNG	8
BP	GO:0071312	cellular response to alkaloid	4/129	35/18866	9.26872930273098e-05	0.000383419359379008	0.000167636323876943	CASP3/OPRM1/ICAM1/BCL2L1	4
BP	GO:1900077	negative regulation of cellular response to insulin stimulus	4/129	35/18866	9.26872930273098e-05	0.000383419359379008	0.000167636323876943	RELA/PRKCB/LPL/IL1B	4
BP	GO:0072331	signal transduction by p53 class mediator	9/129	267/18866	9.2989067089787e-05	0.000384263644885738	0.000168005457347094	CDK2/CDKN1A/AKT1/BCL2/BAX/TP53/CDK1/CCNB1/E2F1	9
BP	GO:0055017	cardiac muscle tissue growth	6/129	107/18866	9.34617849783119e-05	0.000385811817528519	0.000168682340149734	RXRA/CDK1/CCNB1/EDN1/MAPK1/GJA1	6
BP	GO:0045123	cellular extravasation	5/129	67/18866	9.51012529164391e-05	0.00039216805972041	0.000171461378423769	TNF/PIK3CG/ICAM1/SELE/VCAM1	5
BP	GO:0009132	nucleoside diphosphate metabolic process	7/129	155/18866	9.54103881921584e-05	0.000393030855652305	0.000171838604911531	HIF1A/HTR2A/INS/INSR/IFNG/TPI1/GPI	7
BP	GO:0051346	negative regulation of hydrolase activity	12/129	473/18866	9.89632732646127e-05	0.000407240080567977	0.000178051077421688	MMP9/PTGS2/TNF/AKT1/TP53/MAP2/SERPINE1/NOS3/IKBKB/BIRC5/NOS1/SRC	12
BP	GO:1901988	negative regulation of cell cycle phase transition	9/129	270/18866	0.000101232977777495	0.000416144759223267	0.000181944327875958	CDK2/CDKN1A/BCL2/BAX/TP53/CDK1/CCNB1/CCND1/E2F1	9
BP	GO:0006939	smooth muscle contraction	6/129	109/18866	0.000103565882581473	0.000425050302627438	0.000185837956410573	PTGS2/CHRM2/CHRM3/HTR2A/ADRB2/EDN1	6
BP	GO:0002701	negative regulation of production of molecular mediator of immune response	4/129	36/18866	0.000103723510554738	0.000425050302627438	0.000185837956410573	TNF/TGFB1/HMOX1/IL10	4
BP	GO:0070873	regulation of glycogen metabolic process	4/129	36/18866	0.000103723510554738	0.000425050302627438	0.000185837956410573	IGF2/AKT1/INS/INSR	4
BP	GO:0030278	regulation of ossification	8/129	212/18866	0.000106091028996336	0.000434299800282608	0.000189881966569925	TNF/IL6/PRKACA/BCL2/HIF1A/ADRB2/TGFB1/MAPK1	8
BP	GO:0035051	cardiocyte differentiation	7/129	158/18866	0.000107568174272243	0.000438161104815859	0.000191570183091834	RXRA/CDK1/CCNB1/TGFB1/EDN1/EGFR/MAPK1	7
BP	GO:0031282	regulation of guanylate cyclase activity	3/129	14/18866	0.000107591160969019	0.000438161104815859	0.000191570183091834	NOS2/NOS3/NOS1	3
BP	GO:0032310	prostaglandin secretion	3/129	14/18866	0.000107591160969019	0.000438161104815859	0.000191570183091834	NOS2/EDN1/IL1B	3
BP	GO:0090399	replicative senescence	3/129	14/18866	0.000107591160969019	0.000438161104815859	0.000191570183091834	CDKN1A/TP53/SERPINE1	3
BP	GO:0099550	trans-synaptic signaling, modulating synaptic transmission	3/129	14/18866	0.000107591160969019	0.000438161104815859	0.000191570183091834	BDNF/PLG/PLAT	3
BP	GO:1901989	positive regulation of cell cycle phase transition	6/129	110/18866	0.000108933451643935	0.000443168768115035	0.000193759603751362	AKT1/CDK1/CCNB1/CYP1A1/EGFR/CCND1	6
BP	GO:0060038	cardiac muscle cell proliferation	5/129	69/18866	0.000109468043163367	0.000444528528307313	0.000194354109986929	RXRA/CDK1/CCNB1/MAPK1/GJA1	5
BP	GO:0007254	JNK cascade	8/129	213/18866	0.000109606678306582	0.000444528528307313	0.000194354109986929	TNF/AKT1/EDN1/MAPK8/EGFR/IL1B/NCF1/CD40LG	8
BP	GO:0016051	carbohydrate biosynthetic process	8/129	213/18866	0.000109606678306582	0.000444528528307313	0.000194354109986929	IGF2/AKT1/TGFB1/INS/INSR/TPI1/GPT/GPI	8
BP	GO:0097242	amyloid-beta clearance	4/129	37/18866	0.000115683098186692	0.000468689297905713	0.000204917537467673	TNF/HMGCR/INSR/IFNG	4
BP	GO:0060537	muscle tissue development	11/129	409/18866	0.00011713792135851	0.000474051823599204	0.000207262108945254	RXRA/BCL2/FOS/CDK1/CCNB1/TGFB1/EDN1/HMGCR/MAPK1/GJA1/ERBB3	11
BP	GO:0032370	positive regulation of lipid transport	5/129	70/18866	0.000117247693025426	0.000474051823599204	0.000207262108945254	NFKBIA/PON1/EDN1/IL1B/SPP1	5
BP	GO:0034767	positive regulation of ion transmembrane transport	7/129	161/18866	0.000120957740862889	0.000488550053957501	0.000213600938690112	BAX/ADRB2/F2/IFNG/CXCL11/CXCL10/NOS1	7
BP	GO:0090150	establishment of protein localization to membrane	10/129	342/18866	0.000122657837858989	0.000494908650397193	0.000216381006274319	HSP90AA1/BCL2/BAX/TP53/CASP8/ERBB2/MAPK8/EGFR/NCF1/E2F1	10
BP	GO:1902749	regulation of cell cycle G2/M phase transition	8/129	217/18866	0.000124648500481055	0.000502425410750481	0.00021966743937235	CDK2/HSP90AA1/CDKN1A/PRKACA/TP53/CDK1/CCNB1/CCND1	8
BP	GO:0033627	cell adhesion mediated by integrin	5/129	71/18866	0.000125444402799029	0.00050459946892779	0.000220617968112811	DPP4/PIK3CG/PLAU/SERPINE1/ICAM1	5
BP	GO:0042982	amyloid precursor protein metabolic process	5/129	71/18866	0.000125444402799029	0.00050459946892779	0.000220617968112811	RELA/TNF/CASP3/ACHE/IFNG	5
BP	GO:0010721	negative regulation of cell development	10/129	343/18866	0.000125618424729061	0.000504783332874491	0.000220698356010199	TNF/IL6/BCL2/TP53/SLC6A4/MAP2/BDNF/F2/IL1B/SPP1	10
BP	GO:0035821	modulation of process of other organism	6/129	113/18866	0.0001263742719231	0.000507302434434158	0.00022179974255891	RXRA/JUN/CASP8/CRP/INSR/BCL2L1	6
BP	GO:0010661	positive regulation of muscle cell apoptotic process	4/129	38/18866	0.000128611541953845	0.000513662747255254	0.00022458056056915	TP53/PPARG/HMGCR/IFNG	4
BP	GO:0014912	negative regulation of smooth muscle cell migration	4/129	38/18866	0.000128611541953845	0.000513662747255254	0.00022458056056915	SERPINE1/PPARD/NFE2L2/IGFBP3	4
BP	GO:0032094	response to food	4/129	38/18866	0.000128611541953845	0.000513662747255254	0.00022458056056915	AKT1/MPO/OPRM1/CYP1A1	4
BP	GO:0044003	modulation by symbiont of host process	4/129	38/18866	0.000128611541953845	0.000513662747255254	0.00022458056056915	RXRA/CASP8/INSR/BCL2L1	4
BP	GO:0045923	positive regulation of fatty acid metabolic process	4/129	38/18866	0.000128611541953845	0.000513662747255254	0.00022458056056915	PTGS2/PPARG/PPARD/IL1B	4
BP	GO:0007088	regulation of mitotic nuclear division	7/129	163/18866	0.000130613829613428	0.000520602640019479	0.000227614779062914	IGF2/CCNB1/EDN1/INS/INSR/IL1B/IL1A	7
BP	GO:0009267	cellular response to starvation	7/129	163/18866	0.000130613829613428	0.000520602640019479	0.000227614779062914	CDKN1A/BCL2/TP53/JUN/MAPK8/MAPK1/NFE2L2	7
BP	GO:0034349	glial cell apoptotic process	3/129	15/18866	0.000133817377810415	0.00053068302853445	0.000232022066364833	CASP3/TP53/CASP9	3
BP	GO:0051044	positive regulation of membrane protein ectodomain proteolysis	3/129	15/18866	0.000133817377810415	0.00053068302853445	0.000232022066364833	TNF/IL1B/IFNG	3
BP	GO:1900119	positive regulation of execution phase of apoptosis	3/129	15/18866	0.000133817377810415	0.00053068302853445	0.000232022066364833	IL6/BAX/TP53	3
BP	GO:1901550	regulation of endothelial cell development	3/129	15/18866	0.000133817377810415	0.00053068302853445	0.000232022066364833	TNF/IKBKB/IL1B	3
BP	GO:1903140	regulation of establishment of endothelial barrier	3/129	15/18866	0.000133817377810415	0.00053068302853445	0.000232022066364833	TNF/IKBKB/IL1B	3
BP	GO:0007259	receptor signaling pathway via JAK-STAT	7/129	164/18866	0.000135671358516373	0.000537493579459629	0.000234999734791703	TNF/IL6/F2/STAT1/IL10/IL2/IFNG	7
BP	GO:0072659	protein localization to plasma membrane	9/129	281/18866	0.000136904922462582	0.000541834974816699	0.000236897853758191	AR/TNF/AKT1/TGFB1/INS/IKBKB/EGFR/BCL2L1/IFNG	9
BP	GO:0043620	regulation of DNA-templated transcription in response to stress	6/129	115/18866	0.000139182116369805	0.000549741411444591	0.000240354658791229	RELA/TP53/HIF1A/JUN/HMOX1/NFE2L2	6
BP	GO:0060419	heart growth	6/129	115/18866	0.000139182116369805	0.000549741411444591	0.000240354658791229	RXRA/CDK1/CCNB1/EDN1/MAPK1/GJA1	6
BP	GO:0001662	behavioral fear response	4/129	39/18866	0.000142554948405524	0.000559133765730143	0.00024446112787388	DPP4/BCL2/BDNF/GJA1	4
BP	GO:0007210	serotonin receptor signaling pathway	4/129	39/18866	0.000142554948405524	0.000559133765730143	0.00024446112787388	CHRM1/CHRM2/CHRM3/HTR2A	4
BP	GO:0014037	Schwann cell differentiation	4/129	39/18866	0.000142554948405524	0.000559133765730143	0.00024446112787388	RELA/AKT1/CDK1/ERBB3	4
BP	GO:0032660	regulation of interleukin-17 production	4/129	39/18866	0.000142554948405524	0.000559133765730143	0.00024446112787388	IL6/TGFB1/IL2/IFNG	4
BP	GO:0034205	amyloid-beta formation	4/129	39/18866	0.000142554948405524	0.000559133765730143	0.00024446112787388	RELA/TNF/CASP3/IFNG	4
BP	GO:0046326	positive regulation of glucose import	4/129	39/18866	0.000142554948405524	0.000559133765730143	0.00024446112787388	AKT1/INS/INSR/NFE2L2	4
BP	GO:1904706	negative regulation of vascular associated smooth muscle cell proliferation	4/129	39/18866	0.000142554948405524	0.000559133765730143	0.00024446112787388	CDKN1A/PPARG/HMOX1/IL10	4
BP	GO:0010517	regulation of phospholipase activity	5/129	73/18866	0.000143149215251453	0.000560347276417132	0.000244991691773632	ESR1/HTR2A/BDNF/SELE/EGFR	5
BP	GO:1903747	regulation of establishment of protein localization to mitochondrion	5/129	73/18866	0.000143149215251453	0.000560347276417132	0.000244991691773632	BCL2/TP53/CASP8/MAPK8/E2F1	5
BP	GO:0016579	protein deubiquitination	9/129	283/18866	0.000144403801310831	0.000564696376100206	0.000246893179179551	ESR1/AR/NFKBIA/TP53/HIF1A/CDK1/ADRB2/MYC/VCP	9
BP	GO:1903531	negative regulation of secretion by cell	7/129	166/18866	0.000146263540531555	0.000571400961719102	0.00024982451808766	OPRM1/EDN1/HMGCR/INS/HMOX1/GJA1/IL1B	7
BP	GO:0046942	carboxylic acid transport	10/129	350/18866	0.000148085243052452	0.000577943795801933	0.000252685136954582	RXRA/AKT1/NOS2/EDN1/PPARG/BDNF/PPARD/GJA1/IL1B/SLC36A1	10
BP	GO:0016485	protein processing	8/129	223/18866	0.000150380487830448	0.000586319959489578	0.000256347313249129	PRKACA/CASP3/CASP8/PLAU/SERPINE1/F3/PLAT/SRC	8
BP	GO:0032481	positive regulation of type I interferon production	5/129	74/18866	0.0001526880591875	0.000594727549350125	0.000260023229507426	RELA/CD14/STAT1/CHUK/IRF1	5
BP	GO:0002819	regulation of adaptive immune response	7/129	168/18866	0.000157516725691484	0.000610079821374884	0.000266735458252364	TNF/IL6/TGFB1/IL10/IL1B/IL2/IRF1	7
BP	GO:0002209	behavioral defense response	4/129	40/18866	0.000157560014874652	0.000610079821374884	0.000266735458252364	DPP4/BCL2/BDNF/GJA1	4
BP	GO:0045740	positive regulation of DNA replication	4/129	40/18866	0.000157560014874652	0.000610079821374884	0.000266735458252364	CDK2/CDK1/JUN/EGFR	4
BP	GO:0051281	positive regulation of release of sequestered calcium ion into cytosol	4/129	40/18866	0.000157560014874652	0.000610079821374884	0.000266735458252364	BAX/F2/CXCL11/CXCL10	4
BP	GO:0140353	lipid export from cell	4/129	40/18866	0.000157560014874652	0.000610079821374884	0.000266735458252364	NOS2/EDN1/IL1B/SPP1	4
BP	GO:1902991	regulation of amyloid precursor protein catabolic process	4/129	40/18866	0.000157560014874652	0.000610079821374884	0.000266735458252364	RELA/TNF/CASP3/IFNG	4
BP	GO:0015849	organic acid transport	10/129	353/18866	0.00015870382713011	0.0006139044797737	0.000268407652570098	RXRA/AKT1/NOS2/EDN1/PPARG/BDNF/PPARD/GJA1/IL1B/SLC36A1	10
BP	GO:0045732	positive regulation of protein catabolic process	8/129	225/18866	0.000159873407589855	0.000617821203790264	0.000270120099267731	HSP90AA1/TNF/AKT1/GJA1/IL1B/IFNG/NFE2L2/VCP	8
BP	GO:0007569	cell aging	6/129	118/18866	0.000160300807706396	0.000618775268976768	0.000270537229954255	CDKN1A/BCL2/TP53/CDK1/SERPINE1/ICAM1	6
BP	GO:0060047	heart contraction	9/129	287/18866	0.000160434868926361	0.000618775268976768	0.000270537229954255	CHRM2/PRKACA/PIK3CG/ADRB1/EDN1/NOS3/GJA1/IL2/NOS1	9
BP	GO:0046323	glucose import	5/129	75/18866	0.000162705440638772	0.000626519636671765	0.000273923176175759	TNF/AKT1/INS/INSR/NFE2L2	5
BP	GO:0038095	Fc-epsilon receptor signaling pathway	7/129	169/18866	0.000163400712386077	0.000626519636671765	0.000273923176175759	RELA/FOS/JUN/IKBKB/MAPK8/MAPK1/CHUK	7
BP	GO:0052126	movement in host environment	7/129	169/18866	0.000163400712386077	0.000626519636671765	0.000273923176175759	CXCL8/DPP4/CDK1/HTR2A/ICAM1/EGFR/SRC	7
BP	GO:0002070	epithelial cell maturation	3/129	16/18866	0.000163876132723753	0.000626519636671765	0.000273923176175759	PGR/CDKN1A/HIF1A	3
BP	GO:0019372	lipoxygenase pathway	3/129	16/18866	0.000163876132723753	0.000626519636671765	0.000273923176175759	PTGS2/PON1/ALOX5AP	3
BP	GO:0030397	membrane disassembly	3/129	16/18866	0.000163876132723753	0.000626519636671765	0.000273923176175759	PRKCB/CDK1/CCNB1	3
BP	GO:0034116	positive regulation of heterotypic cell-cell adhesion	3/129	16/18866	0.000163876132723753	0.000626519636671765	0.000273923176175759	TNF/IL10/IL1B	3
BP	GO:0051081	nuclear envelope disassembly	3/129	16/18866	0.000163876132723753	0.000626519636671765	0.000273923176175759	PRKCB/CDK1/CCNB1	3
BP	GO:0060576	intestinal epithelial cell development	3/129	16/18866	0.000163876132723753	0.000626519636671765	0.000273923176175759	CDKN1A/HIF1A/SRC	3
BP	GO:0032874	positive regulation of stress-activated MAPK cascade	7/129	170/18866	0.000169461480617978	0.000647244140535074	0.00028298422006109	TNF/EDN1/HMGCR/XDH/IL1B/NCF1/CD40LG	7
BP	GO:0033077	T cell differentiation in thymus	5/129	76/18866	0.000173217353718466	0.00066012900213766	0.000288617662347935	BCL2/TP53/ERBB2/IL1B/IL1A	5
BP	GO:0060193	positive regulation of lipase activity	5/129	76/18866	0.000173217353718466	0.00066012900213766	0.000288617662347935	ESR1/HTR2A/BDNF/SELE/EGFR	5
BP	GO:0006734	NADH metabolic process	4/129	41/18866	0.000173674000308205	0.00066012900213766	0.000288617662347935	TP53/VCP/TPI1/GPI	4
BP	GO:0071548	response to dexamethasone	4/129	41/18866	0.000173674000308205	0.00066012900213766	0.000288617662347935	CASP9/EDN1/ICAM1/EGFR	4
BP	GO:1900117	regulation of execution phase of apoptosis	4/129	41/18866	0.000173674000308205	0.00066012900213766	0.000288617662347935	IL6/BAX/TP53/BCL2L1	4
BP	GO:0048762	mesenchymal cell differentiation	8/129	229/18866	0.000180344119650971	0.000684820238134093	0.000299413017181149	IL6/BCL2/HIF1A/TGFB1/EDN1/STAT1/MAPK1/IL1B	8
BP	GO:0050806	positive regulation of synaptic transmission	7/129	172/18866	0.000182129247373314	0.000690266338310807	0.000301794128595472	PTGS2/TNF/ADRB2/INS/EGFR/MAPK1/CA2	7
BP	GO:0070304	positive regulation of stress-activated protein kinase signaling cascade	7/129	172/18866	0.000182129247373314	0.000690266338310807	0.000301794128595472	TNF/EDN1/HMGCR/XDH/IL1B/NCF1/CD40LG	7
BP	GO:0006509	membrane protein ectodomain proteolysis	4/129	42/18866	0.000190944696655314	0.000721591197542752	0.00031548979658707	TNF/IL10/IL1B/IFNG	4
BP	GO:1900371	regulation of purine nucleotide biosynthetic process	4/129	42/18866	0.000190944696655314	0.000721591197542752	0.00031548979658707	NOS2/NOS3/VCP/NOS1	4
BP	GO:1902622	regulation of neutrophil migration	4/129	42/18866	0.000190944696655314	0.000721591197542752	0.00031548979658707	CXCL8/LBP/DPP4/EDN1	4
BP	GO:0001649	osteoblast differentiation	8/129	231/18866	0.000191360796274087	0.000721776963127766	0.000315571015907412	IGF2/TNF/IL6/PRKACA/AKT1/ACHE/SPP1/IGFBP3	8
BP	GO:0048738	cardiac muscle tissue development	8/129	231/18866	0.000191360796274087	0.000721776963127766	0.000315571015907412	RXRA/CDK1/CCNB1/TGFB1/EDN1/MAPK1/GJA1/ERBB3	8
BP	GO:0034976	response to endoplasmic reticulum stress	9/129	294/18866	0.000192063723675059	0.000723041807595869	0.000316124023656557	CXCL8/BCL2/BAX/TP53/JUN/CCND1/BCL2L1/NFE2L2/VCP	9
BP	GO:0044262	cellular carbohydrate metabolic process	9/129	294/18866	0.000192063723675059	0.000723041807595869	0.000316124023656557	IGF2/AKT1/TP53/INS/INSR/IGFBP3/TPI1/SRC/GPT	9
BP	GO:0021782	glial cell development	6/129	122/18866	0.000192317946887216	0.000723306695080601	0.000316239836181656	TNF/IL6/AKT1/EGFR/IL1B/IFNG	6
BP	GO:0015718	monocarboxylic acid transport	7/129	174/18866	0.000195552348617607	0.000733559761785871	0.000320722620811311	RXRA/AKT1/NOS2/EDN1/PPARG/PPARD/IL1B	7
BP	GO:0097696	receptor signaling pathway via STAT	7/129	174/18866	0.000195552348617607	0.000733559761785871	0.000320722620811311	TNF/IL6/F2/STAT1/IL10/IL2/IFNG	7
BP	GO:0000271	polysaccharide biosynthetic process	5/129	78/18866	0.000195789972006905	0.000733559761785871	0.000320722620811311	IGF2/AKT1/TGFB1/INS/INSR	5
BP	GO:0072332	intrinsic apoptotic signaling pathway by p53 class mediator	5/129	78/18866	0.000195789972006905	0.000733559761785871	0.000320722620811311	CDKN1A/BCL2/BAX/TP53/E2F1	5
BP	GO:0050768	negative regulation of neurogenesis	9/129	295/18866	0.000196979433185071	0.000734839167290395	0.000321281994849893	TNF/IL6/TP53/SLC6A4/MAP2/BDNF/F2/IL1B/SPP1	9
BP	GO:0010224	response to UV-B	3/129	17/18866	0.00019799936891912	0.000734839167290395	0.000321281994849893	RELA/CDKN1A/BCL2	3
BP	GO:0010715	regulation of extracellular matrix disassembly	3/129	17/18866	0.00019799936891912	0.000734839167290395	0.000321281994849893	IL6/DPP4/TGFB1	3
BP	GO:0015732	prostaglandin transport	3/129	17/18866	0.00019799936891912	0.000734839167290395	0.000321281994849893	NOS2/EDN1/IL1B	3
BP	GO:0030949	positive regulation of vascular endothelial growth factor receptor signaling pathway	3/129	17/18866	0.00019799936891912	0.000734839167290395	0.000321281994849893	PRKCB/HIF1A/IL1B	3
BP	GO:0032966	negative regulation of collagen biosynthetic process	3/129	17/18866	0.00019799936891912	0.000734839167290395	0.000321281994849893	IL6/PPARG/PPARD	3
BP	GO:0055012	ventricular cardiac muscle cell differentiation	3/129	17/18866	0.00019799936891912	0.000734839167290395	0.000321281994849893	RXRA/CDK1/CCNB1	3
BP	GO:0060263	regulation of respiratory burst	3/129	17/18866	0.00019799936891912	0.000734839167290395	0.000321281994849893	LBP/INS/INSR	3
BP	GO:0070242	thymocyte apoptotic process	3/129	17/18866	0.00019799936891912	0.000734839167290395	0.000321281994849893	BAX/TP53/HIF1A	3
BP	GO:2001267	regulation of cysteine-type endopeptidase activity involved in apoptotic signaling pathway	3/129	17/18866	0.00019799936891912	0.000734839167290395	0.000321281994849893	MMP9/BAX/CASP8	3
BP	GO:0007173	epidermal growth factor receptor signaling pathway	6/129	123/18866	0.000201060639564762	0.000744795250515794	0.000325634934135019	MMP9/AKT1/TGFB1/EGFR/NCF1/SRC	6
BP	GO:0071466	cellular response to xenobiotic stimulus	6/129	123/18866	0.000201060639564762	0.000744795250515794	0.000325634934135019	GSTM1/PTGS1/AHR/CYP3A4/CYP1A1/E2F1	6
BP	GO:0030808	regulation of nucleotide biosynthetic process	4/129	43/18866	0.000209420400805189	0.00077503279093849	0.000338855211086478	NOS2/NOS3/VCP/NOS1	4
BP	GO:0002698	negative regulation of immune effector process	6/129	124/18866	0.000210113980758661	0.000776868797278733	0.000339657938820392	TNF/TGFB1/INS/HMOX1/IL10/IL2	6
BP	GO:0071695	anatomical structure maturation	8/129	235/18866	0.000215057751388893	0.000794401121092868	0.000347323316797085	PGR/CDKN1A/MMP2/PRKACA/BCL2/HIF1A/CCNB1/PPARG	8
BP	GO:0032479	regulation of type I interferon production	6/129	125/18866	0.000219485802731088	0.000809997324525423	0.00035414219577624	RELA/CD14/STAT1/IL10/CHUK/IRF1	6
BP	GO:0002312	B cell activation involved in immune response	5/129	80/18866	0.000220538711548461	0.000810083371831602	0.000354179816865876	IL6/TGFB1/IL10/IL2/CD40LG	5
BP	GO:0006110	regulation of glycolytic process	5/129	80/18866	0.000220538711548461	0.000810083371831602	0.000354179816865876	HIF1A/HTR2A/INS/INSR/IFNG	5
BP	GO:0032945	negative regulation of mononuclear cell proliferation	5/129	80/18866	0.000220538711548461	0.000810083371831602	0.000354179816865876	CASP3/ERBB2/CRP/IL10/IL2	5
BP	GO:0048678	response to axon injury	5/129	80/18866	0.000220538711548461	0.000810083371831602	0.000354179816865876	BCL2/BAX/CDK1/JUN/SPP1	5
BP	GO:0055021	regulation of cardiac muscle tissue growth	5/129	80/18866	0.000220538711548461	0.000810083371831602	0.000354179816865876	CDK1/CCNB1/EDN1/MAPK1/GJA1	5
BP	GO:0070646	protein modification by small protein removal	9/129	300/18866	0.000223158520270123	0.000818941808528606	0.000358052849687138	ESR1/AR/NFKBIA/TP53/HIF1A/CDK1/ADRB2/MYC/VCP	9
BP	GO:0046777	protein autophosphorylation	8/129	237/18866	0.000227779931399159	0.000835122320712296	0.000365127196651029	PRKACA/AKT1/JUN/ERBB2/INS/INSR/EGFR/SRC	8
BP	GO:0032620	interleukin-17 production	4/129	44/18866	0.000229149887067154	0.000839362807934994	0.000366981197165275	IL6/TGFB1/IL2/IFNG	4
BP	GO:0048469	cell maturation	7/129	179/18866	0.000232634806596306	0.000851335189906852	0.000372215690554089	PGR/CDKN1A/PRKACA/BCL2/HIF1A/CCNB1/PPARG	7
BP	GO:0001937	negative regulation of endothelial cell proliferation	5/129	81/18866	0.00023377166238273	0.000853906889334874	0.000373340073628872	TNF/PPARG/XDH/STAT1/GJA1	5
BP	GO:0050829	defense response to Gram-negative bacterium	5/129	81/18866	0.00023377166238273	0.000853906889334874	0.000373340073628872	IL6/LBP/NOS2/SERPINE1/F2	5
BP	GO:0010713	negative regulation of collagen metabolic process	3/129	18/18866	0.000236413852346568	0.000857981637575093	0.000375121610734408	IL6/PPARG/PPARD	3
BP	GO:0010885	regulation of cholesterol storage	3/129	18/18866	0.000236413852346568	0.000857981637575093	0.000375121610734408	PPARG/LPL/PPARD	3
BP	GO:0032740	positive regulation of interleukin-17 production	3/129	18/18866	0.000236413852346568	0.000857981637575093	0.000375121610734408	IL6/TGFB1/IL2	3
BP	GO:0042136	neurotransmitter biosynthetic process	3/129	18/18866	0.000236413852346568	0.000857981637575093	0.000375121610734408	SLC6A4/ACHE/NOS1	3
BP	GO:0070230	positive regulation of lymphocyte apoptotic process	3/129	18/18866	0.000236413852346568	0.000857981637575093	0.000375121610734408	BAX/TP53/IL10	3
BP	GO:0150078	positive regulation of neuroinflammatory response	3/129	18/18866	0.000236413852346568	0.000857981637575093	0.000375121610734408	TNF/IL6/IL1B	3
BP	GO:1900221	regulation of amyloid-beta clearance	3/129	18/18866	0.000236413852346568	0.000857981637575093	0.000375121610734408	TNF/HMGCR/IFNG	3
BP	GO:0032606	type I interferon production	6/129	127/18866	0.000239216757837067	0.000867353663899557	0.000379219192147239	RELA/CD14/STAT1/IL10/CHUK/IRF1	6
BP	GO:1905330	regulation of morphogenesis of an epithelium	7/129	181/18866	0.00024896893611498	0.000901881947215775	0.00039431544209739	ESR1/AR/RXRA/TNF/STAT1/GJA1/CXCL10	7
BP	GO:0002639	positive regulation of immunoglobulin production	4/129	45/18866	0.000250182380185169	0.000902951819860966	0.000394783205429807	IL6/TGFB1/IL2/GPI	4
BP	GO:0010828	positive regulation of glucose transmembrane transport	4/129	45/18866	0.000250182380185169	0.000902951819860966	0.000394783205429807	AKT1/INS/INSR/NFE2L2	4
BP	GO:0070266	necroptotic process	4/129	45/18866	0.000250182380185169	0.000902951819860966	0.000394783205429807	TNF/CD14/TP53/CASP8	4
BP	GO:1904646	cellular response to amyloid-beta	4/129	45/18866	0.000250182380185169	0.000902951819860966	0.000394783205429807	ADRB2/ICAM1/VCAM1/GJA1	4
BP	GO:0002440	production of molecular mediator of immune response	9/129	306/18866	0.000258331702928959	0.000931509550249795	0.000407269045864171	TNF/IL6/TGFB1/HMOX1/IL10/IL1B/IL2/CD40LG/GPI	9
BP	GO:0071482	cellular response to light stimulus	6/129	129/18866	0.00026031831853886	0.000937813429607944	0.000410025190372563	CDKN1A/PTGS2/BAX/TP53/CASP9/MYC	6
BP	GO:0006986	response to unfolded protein	7/129	183/18866	0.00026621486199729	0.000958178652422084	0.000418929151541938	HSP90AA1/CXCL8/BAX/CCND1/HSPB1/NFE2L2/VCP	7
BP	GO:0009410	response to xenobiotic stimulus	6/129	130/18866	0.000271403799510354	0.000975687587453348	0.00042658430361458	GSTM1/PTGS1/AHR/CYP3A4/CYP1A1/E2F1	6
BP	GO:0005978	glycogen biosynthetic process	4/129	46/18866	0.000272567528879316	0.000975687587453348	0.00042658430361458	IGF2/AKT1/INS/INSR	4
BP	GO:0009250	glucan biosynthetic process	4/129	46/18866	0.000272567528879316	0.000975687587453348	0.00042658430361458	IGF2/AKT1/INS/INSR	4
BP	GO:0017144	drug metabolic process	4/129	46/18866	0.000272567528879316	0.000975687587453348	0.00042658430361458	CYP3A4/CYP1A1/BCHE/NOS1	4
BP	GO:0032570	response to progesterone	4/129	46/18866	0.000272567528879316	0.000975687587453348	0.00042658430361458	RELA/FOS/TGFB1/SRC	4
BP	GO:0061028	establishment of endothelial barrier	4/129	46/18866	0.000272567528879316	0.000975687587453348	0.00042658430361458	TNF/IKBKB/ICAM1/IL1B	4
BP	GO:0046328	regulation of JNK cascade	7/129	184/18866	0.000275191349366526	0.000984184334916286	0.000430299200827659	TNF/AKT1/EDN1/EGFR/IL1B/NCF1/CD40LG	7
BP	GO:0010544	negative regulation of platelet activation	3/129	19/18866	0.00027934124270999	0.000994505383548508	0.000434811708109668	F2/NOS3/THBD	3
BP	GO:0032930	positive regulation of superoxide anion generation	3/129	19/18866	0.00027934124270999	0.000994505383548508	0.000434811708109668	TGFB1/CRP/EGFR	3
BP	GO:0033189	response to vitamin A	3/129	19/18866	0.00027934124270999	0.000994505383548508	0.000434811708109668	PPARG/PPARD/CYP1A1	3
BP	GO:0045780	positive regulation of bone resorption	3/129	19/18866	0.00027934124270999	0.000994505383548508	0.000434811708109668	EGFR/SPP1/CA2	3
BP	GO:0046852	positive regulation of bone remodeling	3/129	19/18866	0.00027934124270999	0.000994505383548508	0.000434811708109668	EGFR/SPP1/CA2	3
BP	GO:0010507	negative regulation of autophagy	5/129	85/18866	0.000292836433970242	0.00104160807526124	0.000455405665848839	AKT1/BCL2/TP53/HMOX1/IL10	5
BP	GO:0030225	macrophage differentiation	4/129	47/18866	0.000296355379906805	0.00105222207992182	0.000460046257617062	MMP9/CASP8/TGFB1/IFNG	4
BP	GO:0070849	response to epidermal growth factor	4/129	47/18866	0.000296355379906805	0.00105222207992182	0.000460046257617062	AKT1/ERBB2/EGFR/MAPK1	4
BP	GO:0070588	calcium ion transmembrane transport	9/129	312/18866	0.000297989751178958	0.00105707094782509	0.00046216625070136	PRKACA/PIK3CG/BAX/HTR2A/OPRM1/F2/CXCL11/CXCL10/NOS1	9
BP	GO:0006909	phagocytosis	10/129	382/18866	0.000298897978760749	0.00105933752112143	0.00046315722834999	HSP90AA1/TNF/CD14/LBP/PPARG/CRP/MAPK1/IL1B/IFNG/SRC	10
BP	GO:0045333	cellular respiration	7/129	187/18866	0.000303591945092731	0.00107500514130946	0.000470007331736722	HIF1A/CDK1/CCNB1/CYCS/NOS2/IFNG/VCP	7
BP	GO:0042177	negative regulation of protein catabolic process	6/129	133/18866	0.000306901076626999	0.00108574535562106	0.000474703104135286	RELA/NOS2/HMGCR/INS/EGFR/IL10	6
BP	GO:0006112	energy reserve metabolic process	5/129	86/18866	0.000309225774549567	0.00109004856368996	0.000476584527083562	IGF2/AKT1/INS/INSR/MYC	5
BP	GO:0007193	adenylate cyclase-inhibiting G protein-coupled receptor signaling pathway	5/129	86/18866	0.000309225774549567	0.00109004856368996	0.000476584527083562	CHRM1/CHRM2/CHRM3/OPRM1/EDN1	5
BP	GO:0070664	negative regulation of leukocyte proliferation	5/129	86/18866	0.000309225774549567	0.00109004856368996	0.000476584527083562	CASP3/ERBB2/CRP/IL10/IL2	5
BP	GO:2000106	regulation of leukocyte apoptotic process	5/129	86/18866	0.000309225774549567	0.00109004856368996	0.000476584527083562	BAX/TP53/HIF1A/IL10/IL2	5
BP	GO:0051783	regulation of nuclear division	7/129	188/18866	0.000313565360596935	0.00110336863022213	0.000482408247072208	IGF2/CCNB1/EDN1/INS/INSR/IL1B/IL1A	7
BP	GO:0071478	cellular response to radiation	7/129	188/18866	0.000313565360596935	0.00110336863022213	0.000482408247072208	CDKN1A/PTGS2/BAX/TP53/CASP9/BCL2L1/MYC	7
BP	GO:0006066	alcohol metabolic process	10/129	385/18866	0.00031800405268826	0.00111798743813728	0.000488799795016807	RXRA/TNF/PON1/HMGCR/PPARD/CYP3A4/CYP1A1/IL1B/IFNG/TPI1	10
BP	GO:0033628	regulation of cell adhesion mediated by integrin	4/129	48/18866	0.000321596352635131	0.00112658953808246	0.000492560753813379	DPP4/PIK3CG/PLAU/SERPINE1	4
BP	GO:0045601	regulation of endothelial cell differentiation	4/129	48/18866	0.000321596352635131	0.00112658953808246	0.000492560753813379	TNF/IKBKB/XDH/IL1B	4
BP	GO:0055023	positive regulation of cardiac muscle tissue growth	4/129	48/18866	0.000321596352635131	0.00112658953808246	0.000492560753813379	CDK1/CCNB1/EDN1/MAPK1	4
BP	GO:1904036	negative regulation of epithelial cell apoptotic process	4/129	48/18866	0.000321596352635131	0.00112658953808246	0.000492560753813379	SERPINE1/HMOX1/ICAM1/NFE2L2	4
BP	GO:0060420	regulation of heart growth	5/129	87/18866	0.000326301101346965	0.00113640527911136	0.000496852333520982	CDK1/CCNB1/EDN1/MAPK1/GJA1	5
BP	GO:0002544	chronic inflammatory response	3/129	20/18866	0.000326998163689391	0.00113640527911136	0.000496852333520982	TNF/IL10/GJA1	3
BP	GO:0002902	regulation of B cell apoptotic process	3/129	20/18866	0.000326998163689391	0.00113640527911136	0.000496852333520982	BAX/IL10/IL2	3
BP	GO:0006525	arginine metabolic process	3/129	20/18866	0.000326998163689391	0.00113640527911136	0.000496852333520982	NOS2/NOS3/NOS1	3
BP	GO:0010878	cholesterol storage	3/129	20/18866	0.000326998163689391	0.00113640527911136	0.000496852333520982	PPARG/LPL/PPARD	3
BP	GO:0051412	response to corticosterone	3/129	20/18866	0.000326998163689391	0.00113640527911136	0.000496852333520982	CDKN1A/FOS/CCND1	3
BP	GO:0051767	nitric-oxide synthase biosynthetic process	3/129	20/18866	0.000326998163689391	0.00113640527911136	0.000496852333520982	EDN1/STAT1/IFNG	3
BP	GO:0051769	regulation of nitric-oxide synthase biosynthetic process	3/129	20/18866	0.000326998163689391	0.00113640527911136	0.000496852333520982	EDN1/STAT1/IFNG	3
BP	GO:0097709	connective tissue replacement	3/129	20/18866	0.000326998163689391	0.00113640527911136	0.000496852333520982	HIF1A/TGFB1/IL1A	3
BP	GO:0070098	chemokine-mediated signaling pathway	5/129	88/18866	0.000344081151263192	0.00119471778382118	0.000522347378793195	CXCL8/HIF1A/EDN1/CXCL11/CXCL10	5
BP	GO:0031279	regulation of cyclase activity	4/129	49/18866	0.000348341214120125	0.00120631543692656	0.000527418035463569	NOS2/NOS3/MAPK8/NOS1	4
BP	GO:0070231	T cell apoptotic process	4/129	49/18866	0.000348341214120125	0.00120631543692656	0.000527418035463569	AKT1/BAX/TP53/HIF1A	4
BP	GO:1900087	positive regulation of G1/S transition of mitotic cell cycle	4/129	49/18866	0.000348341214120125	0.00120631543692656	0.000527418035463569	AKT1/CYP1A1/EGFR/CCND1	4
BP	GO:1903038	negative regulation of leukocyte cell-cell adhesion	6/129	137/18866	0.00035978669171003	0.001244855624615	0.000544268346298374	AKT1/CASP3/ERBB2/IL10/IL2/IRF1	6
BP	GO:0002705	positive regulation of leukocyte mediated immunity	6/129	138/18866	0.000374060240765172	0.00129310455814603	0.00056536345704402	TNF/IL6/TGFB1/NOS2/IL1B/IL2	6
BP	GO:0001774	microglial cell activation	4/129	50/18866	0.000376641054681732	0.00129633062914955	0.000566773940553437	TNF/IL6/JUN/IFNG	4
BP	GO:0002269	leukocyte activation involved in inflammatory response	4/129	50/18866	0.000376641054681732	0.00129633062914955	0.000566773940553437	TNF/IL6/JUN/IFNG	4
BP	GO:0003044	regulation of systemic arterial blood pressure mediated by a chemical signal	4/129	50/18866	0.000376641054681732	0.00129633062914955	0.000566773940553437	ADRB2/ADRB1/EDN1/NOS3	4
BP	GO:0042987	amyloid precursor protein catabolic process	4/129	50/18866	0.000376641054681732	0.00129633062914955	0.000566773940553437	RELA/TNF/CASP3/IFNG	4
BP	GO:0050873	brown fat cell differentiation	4/129	50/18866	0.000376641054681732	0.00129633062914955	0.000566773940553437	PTGS2/ADRB2/ADRB1/INS	4
BP	GO:0010829	negative regulation of glucose transmembrane transport	3/129	21/18866	0.000379596272379379	0.00130081161632446	0.000568733091021369	PRKCB/TNF/IL1B	3
BP	GO:0010893	positive regulation of steroid biosynthetic process	3/129	21/18866	0.000379596272379379	0.00130081161632446	0.000568733091021369	TNF/IL1B/IFNG	3
BP	GO:0030728	ovulation	3/129	21/18866	0.000379596272379379	0.00130081161632446	0.000568733091021369	PGR/PTGS2/NOS3	3
BP	GO:0046827	positive regulation of protein export from nucleus	3/129	21/18866	0.000379596272379379	0.00130081161632446	0.000568733091021369	PRKACA/TP53/IL1B	3
BP	GO:0060716	labyrinthine layer blood vessel development	3/129	21/18866	0.000379596272379379	0.00130081161632446	0.000568733091021369	AKT1/PLG/MAPK1	3
BP	GO:0043401	steroid hormone mediated signaling pathway	6/129	139/18866	0.000388773120705138	0.00133109961432029	0.0005819754287318	ESR1/AR/PGR/RXRA/PPARD/SRC	6
BP	GO:0007219	Notch signaling pathway	7/129	195/18866	0.00039098647567735	0.00133751373505626	0.000584779772317428	NFKBIA/AKT1/NOS3/STAT1/EGFR/MYC/SRC	7
BP	GO:0002204	somatic recombination of immunoglobulin genes involved in immune response	4/129	51/18866	0.000406547263970398	0.00138472462031129	0.000605421033791415	TGFB1/IL10/IL2/CD40LG	4
BP	GO:0002208	somatic diversification of immunoglobulins involved in immune response	4/129	51/18866	0.000406547263970398	0.00138472462031129	0.000605421033791415	TGFB1/IL10/IL2/CD40LG	4
BP	GO:0045190	isotype switching	4/129	51/18866	0.000406547263970398	0.00138472462031129	0.000605421033791415	TGFB1/IL10/IL2/CD40LG	4
BP	GO:0050435	amyloid-beta metabolic process	4/129	51/18866	0.000406547263970398	0.00138472462031129	0.000605421033791415	RELA/TNF/CASP3/IFNG	4
BP	GO:0071675	regulation of mononuclear cell migration	4/129	51/18866	0.000406547263970398	0.00138472462031129	0.000605421033791415	TNF/SERPINE1/MAPK1/CXCL10	4
BP	GO:0042180	cellular ketone metabolic process	8/129	260/18866	0.000423925596164973	0.00144266721047838	0.00063075434723508	PTGS2/AKT1/PPARG/HMGCR/PPARD/INS/IL1B/TPI1	8
BP	GO:0007292	female gamete generation	6/129	142/18866	0.00043564241866233	0.00147998037566287	0.000647068186614169	PGR/PTGS2/BCL2/CCNB1/NOS3/SRC	6
BP	GO:0046425	regulation of receptor signaling pathway via JAK-STAT	6/129	142/18866	0.00043564241866233	0.00147998037566287	0.000647068186614169	TNF/IL6/F2/IL10/IL2/IFNG	6
BP	GO:0032928	regulation of superoxide anion generation	3/129	22/18866	0.000437342327951639	0.00148319372255323	0.000648473106962774	TGFB1/CRP/EGFR	3
BP	GO:0055093	response to hyperoxia	3/129	22/18866	0.000437342327951639	0.00148319372255323	0.000648473106962774	CDKN1A/PPARG/CYP1A1	3
BP	GO:0009150	purine ribonucleotide metabolic process	10/129	401/18866	0.000438025711294199	0.00148324498328066	0.000648495518872073	HIF1A/HTR2A/TGFB1/HMGCR/INS/INSR/IFNG/VCP/TPI1/GPI	10
BP	GO:0060421	positive regulation of heart growth	4/129	52/18866	0.000438111507517063	0.00148324498328066	0.000648495518872073	CDK1/CCNB1/EDN1/MAPK1	4
BP	GO:0019933	cAMP-mediated signaling	7/129	199/18866	0.00044166469488674	0.00149398874435463	0.000653192841964912	AHR/ADRB2/OPRM1/ADRB1/CXCL11/CXCL10/NOS1	7
BP	GO:0009755	hormone-mediated signaling pathway	7/129	200/18866	0.000455119953761364	0.00153554193661853	0.000671360480677141	ESR1/AR/PGR/RXRA/PPARG/PPARD/SRC	7
BP	GO:0010389	regulation of G2/M transition of mitotic cell cycle	7/129	200/18866	0.000455119953761364	0.00153554193661853	0.000671360480677141	CDK2/HSP90AA1/CDKN1A/PRKACA/CDK1/CCNB1/CCND1	7
BP	GO:1901888	regulation of cell junction assembly	7/129	200/18866	0.000455119953761364	0.00153554193661853	0.000671360480677141	TNF/PRKACA/BDNF/IKBKB/GJA1/IL1B/SRC	7
BP	GO:0006720	isoprenoid metabolic process	6/129	144/18866	0.000469260612786996	0.00158189481637021	0.00069162661010594	LPL/HMGCR/PPARD/CYP3A4/CYP1A1/EGFR	6
BP	GO:0043392	negative regulation of DNA binding	4/129	53/18866	0.000471385703759839	0.00158633991325167	0.000693570068833981	NFKBIA/JUN/HMOX1/E2F1	4
BP	GO:0045599	negative regulation of fat cell differentiation	4/129	53/18866	0.000471385703759839	0.00158633991325167	0.000693570068833981	TNF/IL6/TGFB1/E2F1	4
BP	GO:0031330	negative regulation of cellular catabolic process	8/129	265/18866	0.000480906461160974	0.00161699659675835	0.00070697360102297	PIK3CG/AKT1/BCL2/TP53/INS/HMOX1/IL10/E2F1	8
BP	GO:0009165	nucleotide biosynthetic process	8/129	266/18866	0.000493016128156831	0.00165629841859007	0.000724156908992101	PTGS2/TGFB1/NOS2/NOS3/MAPK1/VCP/NOS1/MTHFD1	8
BP	GO:0031639	plasminogen activation	3/129	23/18866	0.000500438259549057	0.00167836667780562	0.000733805461572359	PLAU/SERPINE1/PLAT	3
BP	GO:2000178	negative regulation of neural precursor cell proliferation	3/129	23/18866	0.000500438259549057	0.00167836667780562	0.000733805461572359	TP53/SLC6A4/BDNF	3
BP	GO:0046631	alpha-beta T cell activation	6/129	146/18866	0.000504868292648127	0.00169178182561987	0.000739670752431668	IL6/BCL2/INS/IL2/IFNG/IRF1	6
BP	GO:0010524	positive regulation of calcium ion transport into cytosol	4/129	54/18866	0.000506422001540528	0.0016955439609025	0.000741315610765709	BAX/F2/CXCL11/CXCL10	4
BP	GO:0015850	organic hydroxy compound transport	8/129	268/18866	0.000517978338151185	0.00173276086929147	0.000757587365323162	NFKBIA/RXRA/HTR2A/SLC6A4/PON1/PPARG/SPP1/NOS1	8
BP	GO:0007189	adenylate cyclase-activating G protein-coupled receptor signaling pathway	6/129	147/18866	0.000523443298650616	0.00174806955593508	0.000764280537927895	ADRB2/OPRM1/ADRB1/CXCL11/CXCL10/NOS1	6
BP	GO:0051592	response to calcium ion	6/129	147/18866	0.000523443298650616	0.00174806955593508	0.000764280537927895	FOS/JUN/EDN1/ALOX5AP/EGFR/CCND1	6
BP	GO:0035966	response to topologically incorrect protein	7/129	205/18866	0.000527393212800277	0.00175976666595105	0.000769394678555112	HSP90AA1/CXCL8/BAX/CCND1/HSPB1/NFE2L2/VCP	7
BP	GO:1901293	nucleoside phosphate biosynthetic process	8/129	269/18866	0.000530838379894343	0.00176976117500368	0.000773764418151076	PTGS2/TGFB1/NOS2/NOS3/MAPK1/VCP/NOS1/MTHFD1	8
BP	GO:1901184	regulation of ERBB signaling pathway	5/129	97/18866	0.000539005965128239	0.00179243403788207	0.00078367731193624	MMP9/AKT1/ERBB2/EGFR/NCF1	5
BP	GO:1990868	response to chemokine	5/129	97/18866	0.000539005965128239	0.00179243403788207	0.00078367731193624	CXCL8/HIF1A/EDN1/CXCL11/CXCL10	5
BP	GO:1990869	cellular response to chemokine	5/129	97/18866	0.000539005965128239	0.00179243403788207	0.00078367731193624	CXCL8/HIF1A/EDN1/CXCL11/CXCL10	5
BP	GO:0008277	regulation of G protein-coupled receptor signaling pathway	6/129	148/18866	0.000542546002654937	0.00179964247423653	0.000786828941455726	CXCL8/ADRB2/OPRM1/EDN1/F2/NOS1	6
BP	GO:0031644	regulation of nervous system process	6/129	148/18866	0.000542546002654937	0.00179964247423653	0.000786828941455726	ADRB2/OPRM1/EDN1/NOS3/IL10/SRC	6
BP	GO:0071901	negative regulation of protein serine/threonine kinase activity	6/129	148/18866	0.000542546002654937	0.00179964247423653	0.000786828941455726	CDKN1A/AKT1/CASP3/HMGCR/IL1B/HSPB1	6
BP	GO:0002931	response to ischemia	4/129	55/18866	0.000543272758064209	0.00180053498755232	0.000787219160800708	BCL2/TP53/CASP9/GJA1	4
BP	GO:1990778	protein localization to cell periphery	9/129	340/18866	0.000555825872394575	0.00184058836868709	0.000804731061042651	AR/TNF/AKT1/TGFB1/INS/IKBKB/EGFR/BCL2L1/IFNG	9
BP	GO:0006839	mitochondrial transport	8/129	271/18866	0.000557335339336646	0.00184403467195153	0.000806237833186737	HSP90AA1/BCL2/BAX/TP53/CASP8/MAPK8/BCL2L1/E2F1	8
BP	GO:0031056	regulation of histone modification	6/129	149/18866	0.000562186716310066	0.0018585231445074	0.000812572396683457	IGF2/TP53/CCNB1/MAPK8/IL1B/NOS1	6
BP	GO:0014020	primary neural tube formation	5/129	98/18866	0.00056490782460285	0.00186282261692172	0.000814452186351133	PRKACA/CASP3/HIF1A/TGFB1/MTHFD1	5
BP	GO:0030316	osteoclast differentiation	5/129	98/18866	0.00056490782460285	0.00186282261692172	0.000814452186351133	TNF/FOS/IFNG/CA2/SRC	5
BP	GO:0045833	negative regulation of lipid metabolic process	5/129	98/18866	0.00056490782460285	0.00186282261692172	0.000814452186351133	TNF/PIK3CG/AKT1/INS/IL1B	5
BP	GO:0019058	viral life cycle	9/129	341/18866	0.000567647029460911	0.00186875256449983	0.000817044842638462	CXCL8/TNF/DPP4/BCL2/CDK1/HTR2A/ICAM1/EGFR/VCP	9
BP	GO:0036003	positive regulation of transcription from RNA polymerase II promoter in response to stress	3/129	24/18866	0.000569081233419114	0.00186875256449983	0.000817044842638462	TP53/HIF1A/NFE2L2	3
BP	GO:0044346	fibroblast apoptotic process	3/129	24/18866	0.000569081233419114	0.00186875256449983	0.000817044842638462	PIK3CG/TP53/MYC	3
BP	GO:0046628	positive regulation of insulin receptor signaling pathway	3/129	24/18866	0.000569081233419114	0.00186875256449983	0.000817044842638462	IGF2/INS/SRC	3
BP	GO:0051349	positive regulation of lyase activity	3/129	24/18866	0.000569081233419114	0.00186875256449983	0.000817044842638462	NOS2/NOS3/NOS1	3
BP	GO:0002712	regulation of B cell mediated immunity	4/129	56/18866	0.000581990517315223	0.00190079696576558	0.000831055104503506	TNF/TGFB1/IL10/IL2	4
BP	GO:0002889	regulation of immunoglobulin mediated immune response	4/129	56/18866	0.000581990517315223	0.00190079696576558	0.000831055104503506	TNF/TGFB1/IL10/IL2	4
BP	GO:0016447	somatic recombination of immunoglobulin gene segments	4/129	56/18866	0.000581990517315223	0.00190079696576558	0.000831055104503506	TGFB1/IL10/IL2/CD40LG	4
BP	GO:0031295	T cell costimulation	4/129	56/18866	0.000581990517315223	0.00190079696576558	0.000831055104503506	DPP4/AKT1/CD40LG/SRC	4
BP	GO:0060688	regulation of morphogenesis of a branching structure	4/129	56/18866	0.000581990517315223	0.00190079696576558	0.000831055104503506	ESR1/AR/RXRA/TNF	4
BP	GO:0035264	multicellular organism growth	6/129	150/18866	0.000582375847338388	0.00190079696576558	0.000831055104503506	AR/IGF2/BCL2/TP53/ADRB2/ADRB1	6
BP	GO:0045580	regulation of T cell differentiation	6/129	150/18866	0.000582375847338388	0.00190079696576558	0.000831055104503506	ERBB2/IL1B/IL2/IFNG/IL1A/IRF1	6
BP	GO:0009259	ribonucleotide metabolic process	10/129	416/18866	0.000582704916297226	0.00190079696576558	0.000831055104503506	HIF1A/HTR2A/TGFB1/HMGCR/INS/INSR/IFNG/VCP/TPI1/GPI	10
BP	GO:0044839	cell cycle G2/M phase transition	8/129	273/18866	0.000584893867693212	0.0019063566491343	0.00083348587608312	CDK2/HSP90AA1/CDKN1A/PRKACA/TP53/CDK1/CCNB1/CCND1	8
BP	GO:0090277	positive regulation of peptide hormone secretion	5/129	99/18866	0.000591733475251066	0.00192602909340283	0.00084208694475162	HIF1A/PPARD/INS/EGFR/GJA1	5
BP	GO:0016042	lipid catabolic process	9/129	343/18866	0.00059190878849111	0.00192602909340283	0.00084208694475162	TNF/PIK3CG/AKT1/LPL/PPARD/INS/CYP3A4/IL1B/SPP1	9
BP	GO:0016331	morphogenesis of embryonic epithelium	6/129	151/18866	0.000603123898786692	0.00195928110472902	0.000856625190679694	AR/PRKACA/CASP3/HIF1A/TGFB1/MTHFD1	6
BP	GO:1904892	regulation of receptor signaling pathway via STAT	6/129	151/18866	0.000603123898786692	0.00195928110472902	0.000856625190679694	TNF/IL6/F2/IL10/IL2/IFNG	6
BP	GO:0002377	immunoglobulin production	7/129	210/18866	0.000608532282889885	0.0019735910971878	0.000862881720173621	TNF/IL6/TGFB1/IL10/IL2/CD40LG/GPI	7
BP	GO:0045216	cell-cell junction organization	7/129	210/18866	0.000608532282889885	0.0019735910971878	0.000862881720173621	TNF/PRKACA/TGFB1/IKBKB/GJA1/IL1B/SRC	7
BP	GO:0002702	positive regulation of production of molecular mediator of immune response	5/129	100/18866	0.000619503917712179	0.00200586700599153	0.000876993200382673	IL6/TGFB1/IL1B/IL2/GPI	5
BP	GO:0045807	positive regulation of endocytosis	5/129	100/18866	0.000619503917712179	0.00200586700599153	0.000876993200382673	CD14/PPARG/SERPINE1/SELE/INSR	5
BP	GO:0042743	hydrogen peroxide metabolic process	4/129	57/18866	0.00062262798892295	0.00201432443126882	0.000880690905384435	MPO/CYP1A1/MMP3/EGFR	4
BP	GO:0014829	vascular associated smooth muscle contraction	3/129	25/18866	0.000643463719294113	0.00206981706598777	0.000904953063929579	CHRM3/HTR2A/EDN1	3
BP	GO:0032647	regulation of interferon-alpha production	3/129	25/18866	0.000643463719294113	0.00206981706598777	0.000904953063929579	STAT1/IL10/CHUK	3
BP	GO:0060330	regulation of response to interferon-gamma	3/129	25/18866	0.000643463719294113	0.00206981706598777	0.000904953063929579	PPARG/STAT1/IFNG	3
BP	GO:0060334	regulation of interferon-gamma-mediated signaling pathway	3/129	25/18866	0.000643463719294113	0.00206981706598777	0.000904953063929579	PPARG/STAT1/IFNG	3
BP	GO:0060571	morphogenesis of an epithelial fold	3/129	25/18866	0.000643463719294113	0.00206981706598777	0.000904953063929579	AR/HIF1A/EGFR	3
BP	GO:0060575	intestinal epithelial cell differentiation	3/129	25/18866	0.000643463719294113	0.00206981706598777	0.000904953063929579	CDKN1A/HIF1A/SRC	3
BP	GO:0071677	positive regulation of mononuclear cell migration	3/129	25/18866	0.000643463719294113	0.00206981706598777	0.000904953063929579	TNF/SERPINE1/CXCL10	3
BP	GO:0002822	regulation of adaptive immune response based on somatic recombination of immune receptors built from immunoglobulin superfamily domains	6/129	153/18866	0.000646339247134342	0.00207736813580597	0.000908254497607082	TNF/IL6/TGFB1/IL10/IL1B/IL2	6
BP	GO:0042742	defense response to bacterium	9/129	348/18866	0.000656304718406721	0.00210767572425473	0.000921505400538417	TNF/IL6/LBP/MPO/NOS2/SERPINE1/CRP/F2/IL10	9
BP	GO:0045089	positive regulation of innate immune response	7/129	213/18866	0.000661786320703641	0.00212354599155638	0.000928444104086673	RELA/LBP/PRKACA/IKBKB/CHUK/SRC/MMP12	7
BP	GO:0010656	negative regulation of muscle cell apoptotic process	4/129	58/18866	0.000665238027470856	0.00212941122869841	0.000931008468063362	EDN1/HMGCR/HMOX1/NFE2L2	4
BP	GO:0031294	lymphocyte costimulation	4/129	58/18866	0.000665238027470856	0.00212941122869841	0.000931008468063362	DPP4/AKT1/CD40LG/SRC	4
BP	GO:0031638	zymogen activation	4/129	58/18866	0.000665238027470856	0.00212941122869841	0.000931008468063362	CASP8/PLAU/SERPINE1/PLAT	4
BP	GO:0002262	myeloid cell homeostasis	6/129	154/18866	0.00066882801976119	0.00213742439459019	0.000934511936628145	IL6/BAX/CASP3/HIF1A/STAT1/HMOX1	6
BP	GO:0002706	regulation of lymphocyte mediated immunity	6/129	154/18866	0.00066882801976119	0.00213742439459019	0.000934511936628145	TNF/IL6/TGFB1/IL10/IL1B/IL2	6
BP	GO:1901570	fatty acid derivative biosynthetic process	5/129	103/18866	0.00070869645374449	0.00226299663070684	0.000989413880227696	PTGS1/PTGS2/EDN1/ALOX5AP/IL1B	5
BP	GO:0060043	regulation of cardiac muscle cell proliferation	4/129	59/18866	0.000709873612242377	0.00226308167792667	0.000989451064065549	CDK1/CCNB1/MAPK1/GJA1	4
BP	GO:0071385	cellular response to glucocorticoid stimulus	4/129	59/18866	0.000709873612242377	0.00226308167792667	0.000989451064065549	CASP9/EDN1/ICAM1/EGFR	4
BP	GO:0019693	ribose phosphate metabolic process	10/129	427/18866	0.000712294120817393	0.00226895957189929	0.000992020961786166	HIF1A/HTR2A/TGFB1/HMGCR/INS/INSR/IFNG/VCP/TPI1/GPI	10
BP	GO:0000187	activation of MAPK activity	6/129	156/18866	0.000715622143601949	0.00227771643440944	0.000995849584947696	TNF/CDK1/INSR/MAPK1/IL1B/CD40LG	6
BP	GO:0016054	organic acid catabolic process	8/129	282/18866	0.000722897740411834	0.00228700816819679	0.000999912061336674	AKT1/TGFB1/PON1/NOS2/PPARD/NOS3/NOS1/GPT	8
BP	GO:0046395	carboxylic acid catabolic process	8/129	282/18866	0.000722897740411834	0.00228700816819679	0.000999912061336674	AKT1/TGFB1/PON1/NOS2/PPARD/NOS3/NOS1/GPT	8
BP	GO:0001783	B cell apoptotic process	3/129	26/18866	0.000723773556025674	0.00228700816819679	0.000999912061336674	BAX/IL10/IL2	3
BP	GO:0006309	apoptotic DNA fragmentation	3/129	26/18866	0.000723773556025674	0.00228700816819679	0.000999912061336674	IL6/BAX/CASP3	3
BP	GO:0034114	regulation of heterotypic cell-cell adhesion	3/129	26/18866	0.000723773556025674	0.00228700816819679	0.000999912061336674	TNF/IL10/IL1B	3
BP	GO:0035902	response to immobilization stress	3/129	26/18866	0.000723773556025674	0.00228700816819679	0.000999912061336674	FOS/PPARG/CYP1A1	3
BP	GO:0060740	prostate gland epithelium morphogenesis	3/129	26/18866	0.000723773556025674	0.00228700816819679	0.000999912061336674	ESR1/AR/RXRA	3
BP	GO:0090023	positive regulation of neutrophil chemotaxis	3/129	26/18866	0.000723773556025674	0.00228700816819679	0.000999912061336674	CXCL8/LBP/EDN1	3
BP	GO:1903649	regulation of cytoplasmic transport	3/129	26/18866	0.000723773556025674	0.00228700816819679	0.000999912061336674	MAP2/MAPK1/SRC	3
BP	GO:0000280	nuclear division	10/129	428/18866	0.000725169661735379	0.00228958061738923	0.00100103677221898	PRKCB/IGF2/CDK1/CCNB1/EDN1/INS/INSR/IL1B/BIRC5/IL1A	10
BP	GO:0001822	kidney development	8/129	283/18866	0.000739726655003865	0.00233366853310762	0.00102031262759154	MMP9/BCL2/BAX/CASP9/BDNF/STAT1/MYC/CA2	8
BP	GO:0032649	regulation of interferon-gamma production	5/129	104/18866	0.000740459311877611	0.00233410811933215	0.00102050482085696	TNF/CD14/IL10/IL1B/IL2	5
BP	GO:0043388	positive regulation of DNA binding	4/129	60/18866	0.00075658782739725	0.00237922982652341	0.00104023266436712	MMP9/TGFB1/PPARG/IFNG	4
BP	GO:0061098	positive regulation of protein tyrosine kinase activity	4/129	60/18866	0.00075658782739725	0.00237922982652341	0.00104023266436712	BDNF/NCF1/ERBB3/SRC	4
BP	GO:1902808	positive regulation of cell cycle G1/S phase transition	4/129	60/18866	0.00075658782739725	0.00237922982652341	0.00104023266436712	AKT1/CYP1A1/EGFR/CCND1	4
BP	GO:1903707	negative regulation of hemopoiesis	6/129	158/18866	0.000764911942504783	0.00240348528898867	0.00105083749289795	NFKBIA/ERBB2/MYC/IL2/NFE2L2/IRF1	6
BP	GO:0033044	regulation of chromosome organization	9/129	356/18866	0.000771193052868804	0.0024212876855434	0.00105862095046636	IGF2/TP53/CCNB1/MAPK8/MAPK1/MYC/IL1B/NOS1/SRC	9
BP	GO:0002824	positive regulation of adaptive immune response based on somatic recombination of immune receptors built from immunoglobulin superfamily domains	5/129	105/18866	0.000773274363358289	0.00242588624039195	0.00106063150317086	TNF/IL6/TGFB1/IL1B/IL2	5
BP	GO:0002381	immunoglobulin production involved in immunoglobulin mediated immune response	4/129	61/18866	0.000805433842572037	0.0025097997264292	0.00109731965670011	TGFB1/IL10/IL2/CD40LG	4
BP	GO:0046888	negative regulation of hormone secretion	4/129	61/18866	0.000805433842572037	0.0025097997264292	0.00109731965670011	EDN1/HMGCR/GJA1/IL1B	4
BP	GO:1903078	positive regulation of protein localization to plasma membrane	4/129	61/18866	0.000805433842572037	0.0025097997264292	0.00109731965670011	TNF/AKT1/EGFR/IFNG	4
BP	GO:0034329	cell junction assembly	10/129	434/18866	0.000806525181428423	0.0025097997264292	0.00109731965670011	GABRA1/TNF/PRKACA/BCL2/BDNF/ACHE/IKBKB/GJA1/IL1B/SRC	10
BP	GO:0001841	neural tube formation	5/129	106/18866	0.000807163541517934	0.0025097997264292	0.00109731965670011	PRKACA/CASP3/HIF1A/TGFB1/MTHFD1	5
BP	GO:0002708	positive regulation of lymphocyte mediated immunity	5/129	106/18866	0.000807163541517934	0.0025097997264292	0.00109731965670011	TNF/IL6/TGFB1/IL1B/IL2	5
BP	GO:0046632	alpha-beta T cell differentiation	5/129	106/18866	0.000807163541517934	0.0025097997264292	0.00109731965670011	IL6/BCL2/IL2/IFNG/IRF1	5
BP	GO:0002026	regulation of the force of heart contraction	3/129	27/18866	0.000810194016480949	0.0025097997264292	0.00109731965670011	ADRB1/NOS3/NOS1	3
BP	GO:0009065	glutamine family amino acid catabolic process	3/129	27/18866	0.000810194016480949	0.0025097997264292	0.00109731965670011	NOS2/NOS3/NOS1	3
BP	GO:0009651	response to salt stress	3/129	27/18866	0.000810194016480949	0.0025097997264292	0.00109731965670011	TNF/BAX/TP53	3
BP	GO:0010971	positive regulation of G2/M transition of mitotic cell cycle	3/129	27/18866	0.000810194016480949	0.0025097997264292	0.00109731965670011	CDK1/CCNB1/CCND1	3
BP	GO:0032607	interferon-alpha production	3/129	27/18866	0.000810194016480949	0.0025097997264292	0.00109731965670011	STAT1/IL10/CHUK	3
BP	GO:0033081	regulation of T cell differentiation in thymus	3/129	27/18866	0.000810194016480949	0.0025097997264292	0.00109731965670011	ERBB2/IL1B/IL1A	3
BP	GO:1900078	positive regulation of cellular response to insulin stimulus	3/129	27/18866	0.000810194016480949	0.0025097997264292	0.00109731965670011	IGF2/INS/SRC	3
BP	GO:1900120	regulation of receptor binding	3/129	27/18866	0.000810194016480949	0.0025097997264292	0.00109731965670011	MMP9/BDNF/IL10	3
BP	GO:0021700	developmental maturation	8/129	287/18866	0.000810230211633219	0.0025097997264292	0.00109731965670011	PGR/CDKN1A/MMP2/PRKACA/BCL2/HIF1A/CCNB1/PPARG	8
BP	GO:0010948	negative regulation of cell cycle process	9/129	359/18866	0.000818296253432272	0.00253279107868022	0.00110737179850787	CDK2/CDKN1A/BCL2/BAX/TP53/CDK1/CCNB1/CCND1/E2F1	9
BP	GO:0010803	regulation of tumor necrosis factor-mediated signaling pathway	4/129	62/18866	0.000856464893898595	0.00264261403340947	0.0011553879352985	TNF/CASP8/IKBKB/CHUK	4
BP	GO:0034113	heterotypic cell-cell adhesion	4/129	62/18866	0.000856464893898595	0.00264261403340947	0.0011553879352985	TNF/VCAM1/IL10/IL1B	4
BP	GO:0071384	cellular response to corticosteroid stimulus	4/129	62/18866	0.000856464893898595	0.00264261403340947	0.0011553879352985	CASP9/EDN1/ICAM1/EGFR	4
BP	GO:2001244	positive regulation of intrinsic apoptotic signaling pathway	4/129	62/18866	0.000856464893898595	0.00264261403340947	0.0011553879352985	BCL2/BAX/TP53/BCL2L1	4
BP	GO:0008593	regulation of Notch signaling pathway	5/129	108/18866	0.00087825271759758	0.00270771645064959	0.00118385162560175	NFKBIA/AKT1/NOS3/EGFR/SRC	5
BP	GO:0019935	cyclic-nucleotide-mediated signaling	7/129	224/18866	0.000889493017623569	0.00274022359540417	0.00119806420541311	AHR/ADRB2/OPRM1/ADRB1/CXCL11/CXCL10/NOS1	7
BP	GO:0031214	biomineral tissue development	6/129	163/18866	0.000899646049709241	0.00275778247771635	0.0012057411951378	PTGS2/HIF1A/ADRB2/TGFB1/NOS3/SPP1	6
BP	GO:0110148	biomineralization	6/129	163/18866	0.000899646049709241	0.00275778247771635	0.0012057411951378	PTGS2/HIF1A/ADRB2/TGFB1/NOS3/SPP1	6
BP	GO:0002360	T cell lineage commitment	3/129	28/18866	0.000902903871707843	0.00275778247771635	0.0012057411951378	IL6/BCL2/TP53	3
BP	GO:0007205	protein kinase C-activating G protein-coupled receptor signaling pathway	3/129	28/18866	0.000902903871707843	0.00275778247771635	0.0012057411951378	CHRM1/EDN1/IL2	3
BP	GO:0010818	T cell chemotaxis	3/129	28/18866	0.000902903871707843	0.00275778247771635	0.0012057411951378	PIK3CG/CXCL11/CXCL10	3
BP	GO:0045932	negative regulation of muscle contraction	3/129	28/18866	0.000902903871707843	0.00275778247771635	0.0012057411951378	PTGS2/PIK3CG/ADRB2	3
BP	GO:0060512	prostate gland morphogenesis	3/129	28/18866	0.000902903871707843	0.00275778247771635	0.0012057411951378	ESR1/AR/RXRA	3
BP	GO:0071880	adenylate cyclase-activating adrenergic receptor signaling pathway	3/129	28/18866	0.000902903871707843	0.00275778247771635	0.0012057411951378	ADRB2/ADRB1/NOS1	3
BP	GO:0090200	positive regulation of release of cytochrome c from mitochondria	3/129	28/18866	0.000902903871707843	0.00275778247771635	0.0012057411951378	MMP9/BAX/TP53	3
BP	GO:1902932	positive regulation of alcohol biosynthetic process	3/129	28/18866	0.000902903871707843	0.00275778247771635	0.0012057411951378	TNF/IL1B/IFNG	3
BP	GO:2000191	regulation of fatty acid transport	3/129	28/18866	0.000902903871707843	0.00275778247771635	0.0012057411951378	AKT1/EDN1/IL1B	3
BP	GO:0072001	renal system development	8/129	292/18866	0.000905862023263247	0.00276467121762422	0.00120875304888502	MMP9/BCL2/BAX/CASP9/BDNF/STAT1/MYC/CA2	8
BP	GO:0070059	intrinsic apoptotic signaling pathway in response to endoplasmic reticulum stress	4/129	63/18866	0.000909734265434392	0.0027743368993945	0.00121297902057919	BCL2/BAX/TP53/BCL2L1	4
BP	GO:0002286	T cell activation involved in immune response	5/129	109/18866	0.000915497276973355	0.00278759000589255	0.00121877346470137	IL6/TP53/ICAM1/IL2/IFNG	5
BP	GO:0043618	regulation of transcription from RNA polymerase II promoter in response to stress	5/129	109/18866	0.000915497276973355	0.00278759000589255	0.00121877346470137	TP53/HIF1A/JUN/HMOX1/NFE2L2	5
BP	GO:0051604	protein maturation	8/129	293/18866	0.00092603356984653	0.00281749115527939	0.00123184666677187	PRKACA/CASP3/CASP8/PLAU/SERPINE1/F3/PLAT/SRC	8
BP	GO:0002449	lymphocyte mediated immunity	9/129	366/18866	0.000937375207292624	0.00284979448646768	0.00124597013643224	TNF/IL6/TGFB1/CRP/ICAM1/IL10/IL1B/IL2/CD40LG	9
BP	GO:0002821	positive regulation of adaptive immune response	5/129	110/18866	0.000953905078179518	0.0028978089401994	0.00126696272931951	TNF/IL6/TGFB1/IL1B/IL2	5
BP	GO:0001885	endothelial cell development	4/129	64/18866	0.00096529527099855	0.00292788866315212	0.00128011400625868	TNF/IKBKB/ICAM1/IL1B	4
BP	GO:0002437	inflammatory response to antigenic stimulus	4/129	64/18866	0.00096529527099855	0.00292788866315212	0.00128011400625868	TNF/OPRM1/ICAM1/IL10	4
BP	GO:0042303	molting cycle	5/129	111/18866	0.000993498726062789	0.00300879444829177	0.00131548715075288	RELA/PTGS2/TNF/BCL2/EGFR	5
BP	GO:0042633	hair cycle	5/129	111/18866	0.000993498726062789	0.00300879444829177	0.00131548715075288	RELA/PTGS2/TNF/BCL2/EGFR	5
BP	GO:0008209	androgen metabolic process	3/129	29/18866	0.00100207745437659	0.0030185089628771	0.001319734472839	ESR1/CYP3A4/SPP1	3
BP	GO:0019835	cytolysis	3/129	29/18866	0.00100207745437659	0.0030185089628771	0.001319734472839	LBP/TGFB1/F2	3
BP	GO:0036296	response to increased oxygen levels	3/129	29/18866	0.00100207745437659	0.0030185089628771	0.001319734472839	CDKN1A/PPARG/CYP1A1	3
BP	GO:0048873	homeostasis of number of cells within a tissue	3/129	29/18866	0.00100207745437659	0.0030185089628771	0.001319734472839	BCL2/BAX/NOS3	3
BP	GO:0050901	leukocyte tethering or rolling	3/129	29/18866	0.00100207745437659	0.0030185089628771	0.001319734472839	TNF/SELE/VCAM1	3
BP	GO:0071624	positive regulation of granulocyte chemotaxis	3/129	29/18866	0.00100207745437659	0.0030185089628771	0.001319734472839	CXCL8/LBP/EDN1	3
BP	GO:2000108	positive regulation of leukocyte apoptotic process	3/129	29/18866	0.00100207745437659	0.0030185089628771	0.001319734472839	BAX/TP53/IL10	3
BP	GO:0002460	adaptive immune response based on somatic recombination of immune receptors built from immunoglobulin superfamily domains	9/129	370/18866	0.00101151290198433	0.00304459966060164	0.00133114169197631	TNF/IL6/TGFB1/CRP/ICAM1/IL10/IL1B/IL2/CD40LG	9
BP	GO:0032729	positive regulation of interferon-gamma production	4/129	65/18866	0.0010232012364077	0.00307742634864518	0.00134549398059728	TNF/CD14/IL1B/IL2	4
BP	GO:0005976	polysaccharide metabolic process	5/129	112/18866	0.0010343009481056	0.0031060610151507	0.00135801345858139	IGF2/AKT1/TGFB1/INS/INSR	5
BP	GO:0006275	regulation of DNA replication	5/129	112/18866	0.0010343009481056	0.0031060610151507	0.00135801345858139	CDK2/TP53/CDK1/JUN/EGFR	5
BP	GO:0001676	long-chain fatty acid metabolic process	5/129	113/18866	0.00107633459052145	0.00322736301761539	0.00141104839611044	GSTM1/PTGS1/PTGS2/CYP3A4/CYP1A1	5
BP	GO:0002223	stimulatory C-type lectin receptor signaling pathway	5/129	113/18866	0.00107633459052145	0.00322736301761539	0.00141104839611044	RELA/PRKACA/IKBKB/CHUK/SRC	5
BP	GO:0002562	somatic diversification of immune receptors via germline recombination within a single locus	4/129	66/18866	0.00108350548210567	0.00324145290236023	0.00141720869142338	TGFB1/IL10/IL2/CD40LG	4
BP	GO:0016444	somatic cell DNA recombination	4/129	66/18866	0.00108350548210567	0.00324145290236023	0.00141720869142338	TGFB1/IL10/IL2/CD40LG	4
BP	GO:0016445	somatic diversification of immunoglobulins	4/129	66/18866	0.00108350548210567	0.00324145290236023	0.00141720869142338	TGFB1/IL10/IL2/CD40LG	4
BP	GO:0010800	positive regulation of peptidyl-threonine phosphorylation	3/129	30/18866	0.00110788472150477	0.00330183219272711	0.00144360736438501	TGFB1/MAPK1/CHI3L1	3
BP	GO:0070168	negative regulation of biomineral tissue development	3/129	30/18866	0.00110788472150477	0.00330183219272711	0.00144360736438501	HIF1A/TGFB1/NOS3	3
BP	GO:0071480	cellular response to gamma radiation	3/129	30/18866	0.00110788472150477	0.00330183219272711	0.00144360736438501	CDKN1A/TP53/BCL2L1	3
BP	GO:0110150	negative regulation of biomineralization	3/129	30/18866	0.00110788472150477	0.00330183219272711	0.00144360736438501	HIF1A/TGFB1/NOS3	3
BP	GO:1902751	positive regulation of cell cycle G2/M phase transition	3/129	30/18866	0.00110788472150477	0.00330183219272711	0.00144360736438501	CDK1/CCNB1/CCND1	3
BP	GO:2000241	regulation of reproductive process	6/129	170/18866	0.00111817060979164	0.00332996455633635	0.00145590722849479	ESR1/AR/RXRA/INSR/GJA1/SRC	6
BP	GO:0016101	diterpenoid metabolic process	5/129	114/18866	0.00111962261434631	0.00333176653921208	0.00145669508069262	LPL/PPARD/CYP3A4/CYP1A1/EGFR	5
BP	GO:0045670	regulation of osteoclast differentiation	4/129	67/18866	0.00114626130618117	0.00340331470076735	0.00148797694085405	TNF/FOS/IFNG/CA2	4
BP	GO:0072678	T cell migration	4/129	67/18866	0.00114626130618117	0.00340331470076735	0.00148797694085405	PIK3CG/ICAM1/CXCL11/CXCL10	4
BP	GO:1900015	regulation of cytokine production involved in inflammatory response	4/129	67/18866	0.00114626130618117	0.00340331470076735	0.00148797694085405	TNF/IL6/NOS2/F2	4
BP	GO:0051302	regulation of cell division	6/129	171/18866	0.00115244215967327	0.00341908556271091	0.00149487218298494	IGF2/TGFB1/BCL2L1/MYC/IL1B/IL1A	6
BP	GO:0032609	interferon-gamma production	5/129	115/18866	0.00116418809152706	0.00345133078528066	0.00150897024674193	TNF/CD14/IL10/IL1B/IL2	5
BP	GO:0001505	regulation of neurotransmitter levels	7/129	235/18866	0.00117502042449145	0.00348082104664862	0.00152186380280519	PRKCB/CHRM2/HTR2A/SLC6A4/MAOA/ACHE/NOS1	7
BP	GO:0002220	innate immune response activating cell surface receptor signaling pathway	5/129	116/18866	0.00121005420100843	0.00357548943825841	0.00156325415195843	RELA/PRKACA/IKBKB/CHUK/SRC	5
BP	GO:0010812	negative regulation of cell-substrate adhesion	4/129	68/18866	0.00121152196776778	0.00357548943825841	0.00156325415195843	SERPINE1/PLG/SRC/MMP12	4
BP	GO:0040014	regulation of multicellular organism growth	4/129	68/18866	0.00121152196776778	0.00357548943825841	0.00156325415195843	IGF2/BCL2/ADRB2/ADRB1	4
BP	GO:0050766	positive regulation of phagocytosis	4/129	68/18866	0.00121152196776778	0.00357548943825841	0.00156325415195843	TNF/PPARG/IL1B/IFNG	4
BP	GO:1904377	positive regulation of protein localization to cell periphery	4/129	68/18866	0.00121152196776778	0.00357548943825841	0.00156325415195843	TNF/AKT1/EGFR/IFNG	4
BP	GO:0045940	positive regulation of steroid metabolic process	3/129	31/18866	0.0012204913164731	0.00358849987967501	0.00156894249950204	TNF/IL1B/IFNG	3
BP	GO:0045987	positive regulation of smooth muscle contraction	3/129	31/18866	0.0012204913164731	0.00358849987967501	0.00156894249950204	PTGS2/CHRM3/EDN1	3
BP	GO:0071549	cellular response to dexamethasone stimulus	3/129	31/18866	0.0012204913164731	0.00358849987967501	0.00156894249950204	CASP9/ICAM1/EGFR	3
BP	GO:1900745	positive regulation of p38MAPK cascade	3/129	31/18866	0.0012204913164731	0.00358849987967501	0.00156894249950204	XDH/IL1B/NCF1	3
BP	GO:1902624	positive regulation of neutrophil migration	3/129	31/18866	0.0012204913164731	0.00358849987967501	0.00156894249950204	CXCL8/LBP/EDN1	3
BP	GO:0002758	innate immune response-activating signal transduction	5/129	117/18866	0.00125724422481949	0.00368829140972399	0.00161257275666631	RELA/PRKACA/IKBKB/CHUK/SRC	5
BP	GO:0045446	endothelial cell differentiation	5/129	117/18866	0.00125724422481949	0.00368829140972399	0.00161257275666631	TNF/IKBKB/XDH/ICAM1/IL1B	5
BP	GO:0072676	lymphocyte migration	5/129	117/18866	0.00125724422481949	0.00368829140972399	0.00161257275666631	PIK3CG/AKT1/ICAM1/CXCL11/CXCL10	5
BP	GO:0051099	positive regulation of binding	6/129	174/18866	0.00126010640112389	0.00369393336961354	0.00161503950069529	MMP9/TGFB1/PON1/PPARG/BDNF/IFNG	6
BP	GO:0071230	cellular response to amino acid stimulus	4/129	69/18866	0.00127934067082036	0.00374473675521376	0.00163725145372844	MMP2/TNF/EGFR/BCL2L1	4
BP	GO:2000573	positive regulation of DNA biosynthetic process	4/129	69/18866	0.00127934067082036	0.00374473675521376	0.00163725145372844	HSP90AA1/MAPK1/MYC/SRC	4
BP	GO:0006805	xenobiotic metabolic process	5/129	118/18866	0.00130578154416078	0.00381645215061553	0.0016686064308741	GSTM1/PTGS1/AHR/CYP3A4/CYP1A1	5
BP	GO:0050868	negative regulation of T cell activation	5/129	118/18866	0.00130578154416078	0.00381645215061553	0.0016686064308741	CASP3/ERBB2/IL10/IL2/IRF1	5
BP	GO:0001654	eye development	9/129	384/18866	0.00130940519699567	0.00382420196360873	0.00167199475785639	RXRA/BCL2/BAX/HIF1A/JUN/BDNF/ACHE/CYP1A1/EGFR	9
BP	GO:0002082	regulation of oxidative phosphorylation	3/129	32/18866	0.00134005863033876	0.00390213963860303	0.00170607020294794	CDK1/CCNB1/VCP	3
BP	GO:0034694	response to prostaglandin	3/129	32/18866	0.00134005863033876	0.00390213963860303	0.00170607020294794	AKT1/EDN1/PPARG	3
BP	GO:0045589	regulation of regulatory T cell differentiation	3/129	32/18866	0.00134005863033876	0.00390213963860303	0.00170607020294794	IL2/IFNG/IRF1	3
BP	GO:0071875	adrenergic receptor signaling pathway	3/129	32/18866	0.00134005863033876	0.00390213963860303	0.00170607020294794	ADRB2/ADRB1/NOS1	3
BP	GO:0002534	cytokine production involved in inflammatory response	4/129	70/18866	0.00134977054826248	0.00392461000507361	0.00171589456246228	TNF/IL6/NOS2/F2	4
BP	GO:0006879	cellular iron ion homeostasis	4/129	70/18866	0.00134977054826248	0.00392461000507361	0.00171589456246228	HIF1A/HMOX1/MYC/IFNG	4
BP	GO:0051153	regulation of striated muscle cell differentiation	5/129	119/18866	0.00135568963549339	0.00393890917727548	0.00172214636118806	BCL2/TGFB1/EDN1/BDNF/CXCL10	5
BP	GO:0030324	lung development	6/129	177/18866	0.00137530726401344	0.00399295850673718	0.00174577748642297	PGR/TNF/NOS3/EGFR/MAPK1/CHI3L1	6
BP	GO:0150063	visual system development	9/129	388/18866	0.00140641864594121	0.00408027356425717	0.00178395285473369	RXRA/BCL2/BAX/HIF1A/JUN/BDNF/ACHE/CYP1A1/EGFR	9
BP	GO:0033692	cellular polysaccharide biosynthetic process	4/129	71/18866	0.0014228646464991	0.00412190686253863	0.00180215551692081	IGF2/AKT1/INS/INSR	4
BP	GO:0042531	positive regulation of tyrosine phosphorylation of STAT protein	4/129	71/18866	0.0014228646464991	0.00412190686253863	0.00180215551692081	TNF/IL6/IL2/IFNG	4
BP	GO:0002065	columnar/cuboidal epithelial cell differentiation	5/129	121/18866	0.00145971249283551	0.00422243304912859	0.00184610697623314	CDKN1A/RXRA/HIF1A/SERPINE1/SRC	5
BP	GO:0007613	memory	5/129	121/18866	0.00145971249283551	0.00422243304912859	0.00184610697623314	PTGS2/HTR2A/SLC6A4/BDNF/INSR	5
BP	GO:0046627	negative regulation of insulin receptor signaling pathway	3/129	33/18866	0.00146674386245366	0.0042365421107876	0.00185227565596204	RELA/PRKCB/IL1B	3
BP	GO:0048011	neurotrophin TRK receptor signaling pathway	3/129	33/18866	0.00146674386245366	0.0042365421107876	0.00185227565596204	CASP3/BDNF/SRC	3
BP	GO:1904427	positive regulation of calcium ion transmembrane transport	4/129	72/18866	0.00149867591028916	0.00432559870218456	0.00189121244732014	BAX/F2/CXCL11/CXCL10	4
BP	GO:0042752	regulation of circadian rhythm	5/129	122/18866	0.00151387465291876	0.00436626311186394	0.00190899149781545	TP53/CDK1/ADRB1/PPARG/MAPK8	5
BP	GO:0006469	negative regulation of protein kinase activity	7/129	246/18866	0.00152800969200579	0.00440380229183207	0.00192540415402927	CDKN1A/AKT1/CASP3/HMGCR/IL1B/HSPB1/IFNG	7
BP	GO:0030323	respiratory tube development	6/129	181/18866	0.00154122388689922	0.00443538754283945	0.00193921366895878	PGR/TNF/NOS3/EGFR/MAPK1/CHI3L1	6
BP	GO:0045619	regulation of lymphocyte differentiation	6/129	181/18866	0.00154122388689922	0.00443538754283945	0.00193921366895878	ERBB2/IL1B/IL2/IFNG/IL1A/IRF1	6
BP	GO:0048880	sensory system development	9/129	394/18866	0.00156273649793804	0.00449400978281305	0.00196484413483438	RXRA/BCL2/BAX/HIF1A/JUN/BDNF/ACHE/CYP1A1/EGFR	9
BP	GO:0005977	glycogen metabolic process	4/129	73/18866	0.00157725716797251	0.00452914576555025	0.00198020607949833	IGF2/AKT1/INS/INSR	4
BP	GO:0051966	regulation of synaptic transmission, glutamatergic	4/129	73/18866	0.00157725716797251	0.00452914576555025	0.00198020607949833	PTGS2/TNF/HTR2A/EGFR	4
BP	GO:0000737	DNA catabolic process, endonucleolytic	3/129	34/18866	0.00160070008039425	0.0045697780234187	0.00199797107277076	IL6/BAX/CASP3	3
BP	GO:0016242	negative regulation of macroautophagy	3/129	34/18866	0.00160070008039425	0.0045697780234187	0.00199797107277076	AKT1/TP53/HMOX1	3
BP	GO:0030431	sleep	3/129	34/18866	0.00160070008039425	0.0045697780234187	0.00199797107277076	FOS/HTR2A/ADRB1	3
BP	GO:0035633	maintenance of blood-brain barrier	3/129	34/18866	0.00160070008039425	0.0045697780234187	0.00199797107277076	PTGS2/IL6/GJA1	3
BP	GO:0055094	response to lipoprotein particle	3/129	34/18866	0.00160070008039425	0.0045697780234187	0.00199797107277076	AKT1/PPARG/LPL	3
BP	GO:0070102	interleukin-6-mediated signaling pathway	3/129	34/18866	0.00160070008039425	0.0045697780234187	0.00199797107277076	IL6/STAT1/SRC	3
BP	GO:1902692	regulation of neuroblast proliferation	3/129	34/18866	0.00160070008039425	0.0045697780234187	0.00199797107277076	TP53/HIF1A/BDNF	3
BP	GO:2000352	negative regulation of endothelial cell apoptotic process	3/129	34/18866	0.00160070008039425	0.0045697780234187	0.00199797107277076	SERPINE1/ICAM1/NFE2L2	3
BP	GO:0048285	organelle fission	10/129	476/18866	0.00161225003892747	0.00459941381663572	0.00201092825740047	PRKCB/IGF2/CDK1/CCNB1/EDN1/INS/INSR/IL1B/BIRC5/IL1A	10
BP	GO:0006721	terpenoid metabolic process	5/129	124/18866	0.00162661952436542	0.00463704435424172	0.00202738085645546	LPL/PPARD/CYP3A4/CYP1A1/EGFR	5
BP	GO:0006073	cellular glucan metabolic process	4/129	74/18866	0.00165866111704593	0.00471812930908077	0.00206283233645626	IGF2/AKT1/INS/INSR	4
BP	GO:0034121	regulation of toll-like receptor signaling pathway	4/129	74/18866	0.00165866111704593	0.00471812930908077	0.00206283233645626	ESR1/CD14/LBP/IRF1	4
BP	GO:0044042	glucan metabolic process	4/129	74/18866	0.00165866111704593	0.00471812930908077	0.00206283233645626	IGF2/AKT1/INS/INSR	4
BP	GO:0002695	negative regulation of leukocyte activation	6/129	184/18866	0.00167534953998666	0.00476215685715862	0.00208208179824932	CASP3/ERBB2/HMOX1/IL10/IL2/IRF1	6
BP	GO:0001838	embryonic epithelial tube formation	5/129	125/18866	0.00168525009610019	0.0047799379077564	0.00208985592306584	PRKACA/CASP3/HIF1A/TGFB1/MTHFD1	5
BP	GO:0001952	regulation of cell-matrix adhesion	5/129	125/18866	0.00168525009610019	0.0047799379077564	0.00208985592306584	BCL2/PLAU/SERPINE1/SRC/MMP12	5
BP	GO:0030968	endoplasmic reticulum unfolded protein response	5/129	125/18866	0.00168525009610019	0.0047799379077564	0.00208985592306584	CXCL8/BAX/CCND1/NFE2L2/VCP	5
BP	GO:0002833	positive regulation of response to biotic stimulus	7/129	251/18866	0.00171353436898494	0.00485666009192131	0.0021233999385116	RELA/LBP/PRKACA/IKBKB/CHUK/SRC/MMP12	7
BP	GO:2001257	regulation of cation channel activity	6/129	185/18866	0.00172197321777119	0.00487706453470977	0.00213232104720407	MMP9/PRKACA/ADRB2/OPRM1/IFNG/NOS1	6
BP	GO:0002429	immune response-activating cell surface receptor signaling pathway	10/129	481/18866	0.00174111428643654	0.00489416643816299	0.00213979823935952	HSP90AA1/RELA/PRKCB/PRKACA/BCL2/BAX/IKBKB/MAPK1/CHUK/SRC	10
BP	GO:0002757	immune response-activating signal transduction	10/129	481/18866	0.00174111428643654	0.00489416643816299	0.00213979823935952	HSP90AA1/RELA/PRKCB/PRKACA/BCL2/BAX/IKBKB/MAPK1/CHUK/SRC	10
BP	GO:0007435	salivary gland morphogenesis	3/129	35/18866	0.0017420762792099	0.00489416643816299	0.00213979823935952	TNF/TGFB1/EGFR	3
BP	GO:0030262	apoptotic nuclear changes	3/129	35/18866	0.0017420762792099	0.00489416643816299	0.00213979823935952	IL6/BAX/CASP3	3
BP	GO:0030947	regulation of vascular endothelial growth factor receptor signaling pathway	3/129	35/18866	0.0017420762792099	0.00489416643816299	0.00213979823935952	PRKCB/HIF1A/IL1B	3
BP	GO:0034390	smooth muscle cell apoptotic process	3/129	35/18866	0.0017420762792099	0.00489416643816299	0.00213979823935952	EDN1/PPARG/IFNG	3
BP	GO:0034391	regulation of smooth muscle cell apoptotic process	3/129	35/18866	0.0017420762792099	0.00489416643816299	0.00213979823935952	EDN1/PPARG/IFNG	3
BP	GO:0045066	regulatory T cell differentiation	3/129	35/18866	0.0017420762792099	0.00489416643816299	0.00213979823935952	IL2/IFNG/IRF1	3
BP	GO:0060674	placenta blood vessel development	3/129	35/18866	0.0017420762792099	0.00489416643816299	0.00213979823935952	AKT1/PLG/MAPK1	3
BP	GO:0110111	negative regulation of animal organ morphogenesis	3/129	35/18866	0.0017420762792099	0.00489416643816299	0.00213979823935952	TNF/BCL2/STAT1	3
BP	GO:0035924	cellular response to vascular endothelial growth factor stimulus	4/129	75/18866	0.00174294031008295	0.00489416643816299	0.00213979823935952	RELA/AKT1/XDH/HSPB1	4
BP	GO:0061844	antimicrobial humoral immune response mediated by antimicrobial peptide	4/129	75/18866	0.00174294031008295	0.00489416643816299	0.00213979823935952	CXCL8/F2/CXCL11/CXCL10	4
BP	GO:0055007	cardiac muscle cell differentiation	5/129	126/18866	0.00174541811470978	0.00489762829049093	0.00214131180977234	RXRA/CDK1/CCNB1/TGFB1/EDN1	5
BP	GO:0051147	regulation of muscle cell differentiation	6/129	186/18866	0.00176957648944953	0.00496187734105091	0.00216940239618901	IGF2/BCL2/TGFB1/EDN1/BDNF/CXCL10	6
BP	GO:0051053	negative regulation of DNA metabolic process	5/129	127/18866	0.00180714767851605	0.00506361749806419	0.00221388462040427	CDKN1A/TP53/PPARG/GJA1/SRC	5
BP	GO:0006278	RNA-dependent DNA biosynthetic process	4/129	76/18866	0.0018301471409921	0.00511712782705253	0.00223728008706923	HSP90AA1/TEP1/MAPK1/SRC	4
BP	GO:0071229	cellular response to acid chemical	4/129	76/18866	0.0018301471409921	0.00511712782705253	0.00223728008706923	MMP2/TNF/EGFR/BCL2L1	4
BP	GO:0072091	regulation of stem cell proliferation	4/129	76/18866	0.0018301471409921	0.00511712782705253	0.00223728008706923	TP53/HIF1A/BDNF/GJA1	4
BP	GO:0000086	G2/M transition of mitotic cell cycle	7/129	254/18866	0.00183298318528378	0.00512141750774602	0.00223915559565916	CDK2/HSP90AA1/CDKN1A/PRKACA/CDK1/CCNB1/CCND1	7
BP	GO:0034763	negative regulation of transmembrane transport	5/129	128/18866	0.00187046294615802	0.0052224281264625	0.00228331885549454	MMP9/PRKCB/TNF/AKT1/IL1B	5
BP	GO:0006007	glucose catabolic process	3/129	36/18866	0.00189101743999673	0.00525742940561635	0.00229862190586175	TP53/TPI1/GPI	3
BP	GO:0010543	regulation of platelet activation	3/129	36/18866	0.00189101743999673	0.00525742940561635	0.00229862190586175	F2/NOS3/THBD	3
BP	GO:0033280	response to vitamin D	3/129	36/18866	0.00189101743999673	0.00525742940561635	0.00229862190586175	PTGS2/CXCL10/SPP1	3
BP	GO:0045742	positive regulation of epidermal growth factor receptor signaling pathway	3/129	36/18866	0.00189101743999673	0.00525742940561635	0.00229862190586175	MMP9/AKT1/NCF1	3
BP	GO:0051973	positive regulation of telomerase activity	3/129	36/18866	0.00189101743999673	0.00525742940561635	0.00229862190586175	HSP90AA1/MAPK1/MYC	3
BP	GO:0071402	cellular response to lipoprotein particle stimulus	3/129	36/18866	0.00189101743999673	0.00525742940561635	0.00229862190586175	AKT1/PPARG/LPL	3
BP	GO:0006898	receptor-mediated endocytosis	8/129	328/18866	0.00189333461861496	0.00526015422996557	0.00229981323730065	HSP90AA1/CXCL8/CD14/ADRB2/SERPINE1/ACHE/SELE/INSR	8
BP	GO:0007369	gastrulation	6/129	189/18866	0.00191839722602037	0.00532013612221689	0.00232603816223006	MMP2/MMP9/PRKACA/TP53/IL10/GJA1	6
BP	GO:0010565	regulation of cellular ketone metabolic process	6/129	189/18866	0.00191839722602037	0.00532013612221689	0.00232603816223006	PTGS2/AKT1/PPARG/PPARD/INS/IL1B	6
BP	GO:0002200	somatic diversification of immune receptors	4/129	77/18866	0.00192033383160854	0.00532013612221689	0.00232603816223006	TGFB1/IL10/IL2/CD40LG	4
BP	GO:0070830	bicellular tight junction assembly	4/129	77/18866	0.00192033383160854	0.00532013612221689	0.00232603816223006	TNF/PRKACA/IKBKB/GJA1	4
BP	GO:0002576	platelet degranulation	5/129	129/18866	0.00193538813275557	0.00535806960890952	0.00234262321487655	IGF2/TGFB1/SERPINE1/PLG/F13A1	5
BP	GO:0003007	heart morphogenesis	7/129	258/18866	0.00200220232762475	0.0055253604020263	0.00241576509697134	RXRA/TP53/HIF1A/JUN/TGFB1/NOS3/INSR	7
BP	GO:0010951	negative regulation of endopeptidase activity	7/129	258/18866	0.00200220232762475	0.0055253604020263	0.00241576509697134	MMP9/PTGS2/TNF/AKT1/SERPINE1/BIRC5/SRC	7
BP	GO:0002676	regulation of chronic inflammatory response	2/129	10/18866	0.00201407392387029	0.0055253604020263	0.00241576509697134	TNF/IL10	2
BP	GO:0010749	regulation of nitric oxide mediated signal transduction	2/129	10/18866	0.00201407392387029	0.0055253604020263	0.00241576509697134	INS/EGFR	2
BP	GO:0010887	negative regulation of cholesterol storage	2/129	10/18866	0.00201407392387029	0.0055253604020263	0.00241576509697134	PPARG/PPARD	2
BP	GO:0032308	positive regulation of prostaglandin secretion	2/129	10/18866	0.00201407392387029	0.0055253604020263	0.00241576509697134	EDN1/IL1B	2
BP	GO:0045348	positive regulation of MHC class II biosynthetic process	2/129	10/18866	0.00201407392387029	0.0055253604020263	0.00241576509697134	IL10/IFNG	2
BP	GO:0051541	elastin metabolic process	2/129	10/18866	0.00201407392387029	0.0055253604020263	0.00241576509697134	HIF1A/MMP12	2
BP	GO:0060068	vagina development	2/129	10/18866	0.00201407392387029	0.0055253604020263	0.00241576509697134	ESR1/BAX	2
BP	GO:0070099	regulation of chemokine-mediated signaling pathway	2/129	10/18866	0.00201407392387029	0.0055253604020263	0.00241576509697134	HIF1A/EDN1	2
BP	GO:0071394	cellular response to testosterone stimulus	2/129	10/18866	0.00201407392387029	0.0055253604020263	0.00241576509697134	AR/SPP1	2
BP	GO:0072203	cell proliferation involved in metanephros development	2/129	10/18866	0.00201407392387029	0.0055253604020263	0.00241576509697134	STAT1/MYC	2
BP	GO:1990535	neuron projection maintenance	2/129	10/18866	0.00201407392387029	0.0055253604020263	0.00241576509697134	INS/INSR	2
BP	GO:0006921	cellular component disassembly involved in execution phase of apoptosis	3/129	37/18866	0.0020476645878035	0.00559022379487783	0.00244412428245803	IL6/BAX/CASP3	3
BP	GO:0030212	hyaluronan metabolic process	3/129	37/18866	0.0020476645878035	0.00559022379487783	0.00244412428245803	AKT1/TGFB1/IL1B	3
BP	GO:0043243	positive regulation of protein-containing complex disassembly	3/129	37/18866	0.0020476645878035	0.00559022379487783	0.00244412428245803	TNF/ADRB2/INSR	3
BP	GO:0045191	regulation of isotype switching	3/129	37/18866	0.0020476645878035	0.00559022379487783	0.00244412428245803	TGFB1/IL10/IL2	3
BP	GO:0070423	nucleotide-binding oligomerization domain containing signaling pathway	3/129	37/18866	0.0020476645878035	0.00559022379487783	0.00244412428245803	RELA/NFKBIA/CASP8	3
BP	GO:0090218	positive regulation of lipid kinase activity	3/129	37/18866	0.0020476645878035	0.00559022379487783	0.00244412428245803	TGFB1/F2/SRC	3
BP	GO:2000273	positive regulation of signaling receptor activity	3/129	37/18866	0.0020476645878035	0.00559022379487783	0.00244412428245803	ADRB2/IFNG/NCF1	3
BP	GO:0003206	cardiac chamber morphogenesis	5/129	131/18866	0.00207016538277039	0.0056477327432862	0.00246926800164013	RXRA/TP53/HIF1A/TGFB1/NOS3	5
BP	GO:0031016	pancreas development	4/129	79/18866	0.00210985474078003	0.00573612201121537	0.00250791302981455	IGF2/IL6/AKT1/INSR	4
BP	GO:0042246	tissue regeneration	4/129	79/18866	0.00210985474078003	0.00573612201121537	0.00250791302981455	CDKN1A/CCNB1/PPARD/PLG	4
BP	GO:0050672	negative regulation of lymphocyte proliferation	4/129	79/18866	0.00210985474078003	0.00573612201121537	0.00250791302981455	CASP3/ERBB2/IL10/IL2	4
BP	GO:0099601	regulation of neurotransmitter receptor activity	4/129	79/18866	0.00210985474078003	0.00573612201121537	0.00250791302981455	ADRB2/OPRM1/IFNG/SRC	4
BP	GO:0120192	tight junction assembly	4/129	79/18866	0.00210985474078003	0.00573612201121537	0.00250791302981455	TNF/PRKACA/IKBKB/GJA1	4
BP	GO:0042476	odontogenesis	5/129	132/18866	0.00214006612448335	0.00581424042383805	0.00254206749593326	BAX/EDN1/SERPINE1/CA2/SRC	5
BP	GO:2000181	negative regulation of blood vessel morphogenesis	6/129	194/18866	0.00218727667739494	0.00593840334635728	0.00259635326785321	TNF/PPARG/SERPINE1/XDH/STAT1/CXCL10	6
BP	GO:0072175	epithelial tube formation	5/129	133/18866	0.00221167413416523	0.00596478216276865	0.00260788645652315	PRKACA/CASP3/HIF1A/TGFB1/MTHFD1	5
BP	GO:0030224	monocyte differentiation	3/129	38/18866	0.00221215484887633	0.00596478216276865	0.00260788645652315	JUN/PPARG/MYC	3
BP	GO:0035872	nucleotide-binding domain, leucine rich repeat containing receptor signaling pathway	3/129	38/18866	0.00221215484887633	0.00596478216276865	0.00260788645652315	RELA/NFKBIA/CASP8	3
BP	GO:0048009	insulin-like growth factor receptor signaling pathway	3/129	38/18866	0.00221215484887633	0.00596478216276865	0.00260788645652315	AR/AKT1/IGFBP3	3
BP	GO:0051930	regulation of sensory perception of pain	3/129	38/18866	0.00221215484887633	0.00596478216276865	0.00260788645652315	OPRM1/EDN1/IL10	3
BP	GO:0060045	positive regulation of cardiac muscle cell proliferation	3/129	38/18866	0.00221215484887633	0.00596478216276865	0.00260788645652315	CDK1/CCNB1/MAPK1	3
BP	GO:0071392	cellular response to estradiol stimulus	3/129	38/18866	0.00221215484887633	0.00596478216276865	0.00260788645652315	ESR1/EGFR/IL10	3
BP	GO:1901186	positive regulation of ERBB signaling pathway	3/129	38/18866	0.00221215484887633	0.00596478216276865	0.00260788645652315	MMP9/AKT1/NCF1	3
BP	GO:1903131	mononuclear cell differentiation	3/129	38/18866	0.00221215484887633	0.00596478216276865	0.00260788645652315	JUN/PPARG/MYC	3
BP	GO:2000144	positive regulation of DNA-templated transcription, initiation	3/129	38/18866	0.00221215484887633	0.00596478216276865	0.00260788645652315	ESR1/TP53/JUN	3
BP	GO:1902275	regulation of chromatin organization	6/129	195/18866	0.00224430176316375	0.00604731721663439	0.00264397194016552	IGF2/TP53/CCNB1/MAPK8/IL1B/NOS1	6
BP	GO:0048863	stem cell differentiation	7/129	264/18866	0.00227846273316241	0.0061351624861471	0.00268237912459914	ESR1/TP53/HIF1A/EDN1/MAPK1/NFE2L2/BCHE	7
BP	GO:0046718	viral entry into host cell	5/129	134/18866	0.00228501385225947	0.00614859404568313	0.00268825159089349	DPP4/CDK1/HTR2A/ICAM1/EGFR	5
BP	GO:0050728	negative regulation of inflammatory response	6/129	196/18866	0.00230244195572633	0.00619125540247941	0.0027069037346885	PPARG/PPARD/INS/F2/IL10/IL2	6
BP	GO:0032412	regulation of ion transmembrane transporter activity	7/129	265/18866	0.0023272336397671	0.00625364558664191	0.00273418159863347	MMP9/PRKACA/CHRM3/ADRB2/OPRM1/IFNG/NOS1	7
BP	GO:0006164	purine nucleotide biosynthetic process	6/129	197/18866	0.0023617110818507	0.0063376339672583	0.00277090249712361	TGFB1/NOS2/NOS3/VCP/NOS1/MTHFD1	6
BP	GO:0006694	steroid biosynthetic process	6/129	197/18866	0.0023617110818507	0.0063376339672583	0.00277090249712361	TNF/HMGCR/CYP3A4/CYP1A1/IL1B/IFNG	6
BP	GO:0007431	salivary gland development	3/129	39/18866	0.00238462150724889	0.00638170136701846	0.00279016938263135	TNF/TGFB1/EGFR	3
BP	GO:0033146	regulation of intracellular estrogen receptor signaling pathway	3/129	39/18866	0.00238462150724889	0.00638170136701846	0.00279016938263135	ESR1/AR/SRC	3
BP	GO:0038179	neurotrophin signaling pathway	3/129	39/18866	0.00238462150724889	0.00638170136701846	0.00279016938263135	CASP3/BDNF/SRC	3
BP	GO:0051931	regulation of sensory perception	3/129	39/18866	0.00238462150724889	0.00638170136701846	0.00279016938263135	OPRM1/EDN1/IL10	3
BP	GO:0120193	tight junction organization	4/129	82/18866	0.00241777927827821	0.00646164652224624	0.00282512252624899	TNF/PRKACA/IKBKB/GJA1	4
BP	GO:1902930	regulation of alcohol biosynthetic process	4/129	82/18866	0.00241777927827821	0.00646164652224624	0.00282512252624899	TNF/HMGCR/IL1B/IFNG	4
BP	GO:0045727	positive regulation of translation	5/129	136/18866	0.00243698634049128	0.0064616843248584	0.00282513905408146	RXRA/TNF/IL6/ERBB2/MAPK1	5
BP	GO:0006857	oligopeptide transport	2/129	11/18866	0.00245064387714508	0.0064616843248584	0.00282513905408146	GJA1/CA2	2
BP	GO:0010918	positive regulation of mitochondrial membrane potential	2/129	11/18866	0.00245064387714508	0.0064616843248584	0.00282513905408146	AKT1/VCP	2
BP	GO:0014820	tonic smooth muscle contraction	2/129	11/18866	0.00245064387714508	0.0064616843248584	0.00282513905408146	HTR2A/EDN1	2
BP	GO:0017085	response to insecticide	2/129	11/18866	0.00245064387714508	0.0064616843248584	0.00282513905408146	CCNB1/CYP1A1	2
BP	GO:0019371	cyclooxygenase pathway	2/129	11/18866	0.00245064387714508	0.0064616843248584	0.00282513905408146	PTGS1/PTGS2	2
BP	GO:0032306	regulation of prostaglandin secretion	2/129	11/18866	0.00245064387714508	0.0064616843248584	0.00282513905408146	EDN1/IL1B	2
BP	GO:0033197	response to vitamin E	2/129	11/18866	0.00245064387714508	0.0064616843248584	0.00282513905408146	PPARG/CCND1	2
BP	GO:0033327	Leydig cell differentiation	2/129	11/18866	0.00245064387714508	0.0064616843248584	0.00282513905408146	AR/CCND1	2
BP	GO:0040015	negative regulation of multicellular organism growth	2/129	11/18866	0.00245064387714508	0.0064616843248584	0.00282513905408146	ADRB2/ADRB1	2
BP	GO:0042135	neurotransmitter catabolic process	2/129	11/18866	0.00245064387714508	0.0064616843248584	0.00282513905408146	MAOA/ACHE	2
BP	GO:0043471	regulation of cellular carbohydrate catabolic process	2/129	11/18866	0.00245064387714508	0.0064616843248584	0.00282513905408146	TP53/INS	2
BP	GO:0045899	positive regulation of RNA polymerase II transcription preinitiation complex assembly	2/129	11/18866	0.00245064387714508	0.0064616843248584	0.00282513905408146	ESR1/TP53	2
BP	GO:0051610	serotonin uptake	2/129	11/18866	0.00245064387714508	0.0064616843248584	0.00282513905408146	SLC6A4/NOS1	2
BP	GO:0051712	positive regulation of killing of cells of other organism	2/129	11/18866	0.00245064387714508	0.0064616843248584	0.00282513905408146	NOS2/IFNG	2
BP	GO:0060525	prostate glandular acinus development	2/129	11/18866	0.00245064387714508	0.0064616843248584	0.00282513905408146	ESR1/RXRA	2
BP	GO:0071281	cellular response to iron ion	2/129	11/18866	0.00245064387714508	0.0064616843248584	0.00282513905408146	CCNB1/HMOX1	2
BP	GO:0071803	positive regulation of podosome assembly	2/129	11/18866	0.00245064387714508	0.0064616843248584	0.00282513905408146	TNF/SRC	2
BP	GO:0098917	retrograde trans-synaptic signaling	2/129	11/18866	0.00245064387714508	0.0064616843248584	0.00282513905408146	BDNF/NOS1	2
BP	GO:2001269	positive regulation of cysteine-type endopeptidase activity involved in apoptotic signaling pathway	2/129	11/18866	0.00245064387714508	0.0064616843248584	0.00282513905408146	BAX/CASP8	2
BP	GO:0033673	negative regulation of kinase activity	7/129	268/18866	0.00247839683273536	0.00653048435363757	0.00285521939203269	CDKN1A/AKT1/CASP3/HMGCR/IL1B/HSPB1/IFNG	7
BP	GO:0071277	cellular response to calcium ion	4/129	83/18866	0.00252693054178846	0.00665391214952866	0.00290918375627587	FOS/JUN/EDN1/ALOX5AP	4
BP	GO:0031348	negative regulation of defense response	7/129	269/18866	0.00253043083720057	0.00665867218297462	0.00291126490968895	PPARG/PPARD/INS/F2/IL10/IL2/MMP12	7
BP	GO:0002714	positive regulation of B cell mediated immunity	3/129	40/18866	0.00256519406068464	0.00672764895648891	0.00294142252291838	TNF/TGFB1/IL2	3
BP	GO:0002891	positive regulation of immunoglobulin mediated immune response	3/129	40/18866	0.00256519406068464	0.00672764895648891	0.00294142252291838	TNF/TGFB1/IL2	3
BP	GO:0034142	toll-like receptor 4 signaling pathway	3/129	40/18866	0.00256519406068464	0.00672764895648891	0.00294142252291838	NFKBIA/CD14/LBP	3
BP	GO:0045746	negative regulation of Notch signaling pathway	3/129	40/18866	0.00256519406068464	0.00672764895648891	0.00294142252291838	NFKBIA/AKT1/EGFR	3
BP	GO:0050691	regulation of defense response to virus by host	3/129	40/18866	0.00256519406068464	0.00672764895648891	0.00294142252291838	STAT1/IL1B/MMP12	3
BP	GO:0046330	positive regulation of JNK cascade	5/129	138/18866	0.00259617972073041	0.00680437776239404	0.00297496943348189	TNF/EDN1/IL1B/NCF1/CD40LG	5
BP	GO:0014031	mesenchymal cell development	4/129	84/18866	0.00263942134117466	0.00690850536006728	0.00302049548025311	BCL2/HIF1A/EDN1/MAPK1	4
BP	GO:0050886	endocrine process	4/129	84/18866	0.00263942134117466	0.00690850536006728	0.00302049548025311	EDN1/NOS3/GJA1/IL1B	4
BP	GO:0010466	negative regulation of peptidase activity	7/129	272/18866	0.00269159630760882	0.00704038555460976	0.00307815535178668	MMP9/PTGS2/TNF/AKT1/SERPINE1/BIRC5/SRC	7
BP	GO:0030890	positive regulation of B cell proliferation	3/129	41/18866	0.00275399827597752	0.00716888781231987	0.00313433834193955	CDKN1A/BCL2/IL2	3
BP	GO:0033574	response to testosterone	3/129	41/18866	0.00275399827597752	0.00716888781231987	0.00313433834193955	AR/EDN1/SPP1	3
BP	GO:0038083	peptidyl-tyrosine autophosphorylation	3/129	41/18866	0.00275399827597752	0.00716888781231987	0.00313433834193955	INSR/EGFR/SRC	3
BP	GO:0043267	negative regulation of potassium ion transport	3/129	41/18866	0.00275399827597752	0.00716888781231987	0.00313433834193955	HTR2A/NOS3/NOS1	3
BP	GO:0046825	regulation of protein export from nucleus	3/129	41/18866	0.00275399827597752	0.00716888781231987	0.00313433834193955	PRKACA/TP53/IL1B	3
BP	GO:2000008	regulation of protein localization to cell surface	3/129	41/18866	0.00275399827597752	0.00716888781231987	0.00313433834193955	TNF/AKT1/BDNF	3
BP	GO:0043297	apical junction assembly	4/129	85/18866	0.0027553020773329	0.00716888781231987	0.00313433834193955	TNF/PRKACA/IKBKB/GJA1	4
BP	GO:0110110	positive regulation of animal organ morphogenesis	4/129	85/18866	0.0027553020773329	0.00716888781231987	0.00313433834193955	AR/BAX/EDN1/MYC	4
BP	GO:0060541	respiratory system development	6/129	204/18866	0.0028093756852967	0.00730474814670008	0.00319373838645758	PGR/TNF/NOS3/EGFR/MAPK1/CHI3L1	6
BP	GO:0007281	germ cell development	7/129	275/18866	0.00286054564016021	0.00743288411386412	0.0032497612292441	PRKACA/AKT1/BCL2/BAX/CCNB1/BCL2L1/SRC	7
BP	GO:0034637	cellular carbohydrate biosynthetic process	4/129	86/18866	0.00287462287259062	0.00745960843058806	0.00326144547549859	IGF2/AKT1/INS/INSR	4
BP	GO:0042509	regulation of tyrosine phosphorylation of STAT protein	4/129	86/18866	0.00287462287259062	0.00745960843058806	0.00326144547549859	TNF/IL6/IL2/IFNG	4
BP	GO:0002024	diet induced thermogenesis	2/129	12/18866	0.00292763620243934	0.00752766066692573	0.00329119886810174	ADRB2/ADRB1	2
BP	GO:0031392	regulation of prostaglandin biosynthetic process	2/129	12/18866	0.00292763620243934	0.00752766066692573	0.00329119886810174	PTGS2/IL1B	2
BP	GO:0032494	response to peptidoglycan	2/129	12/18866	0.00292763620243934	0.00752766066692573	0.00329119886810174	RELA/IL6	2
BP	GO:0042178	xenobiotic catabolic process	2/129	12/18866	0.00292763620243934	0.00752766066692573	0.00329119886810174	GSTM1/CYP1A1	2
BP	GO:0046541	saliva secretion	2/129	12/18866	0.00292763620243934	0.00752766066692573	0.00329119886810174	CHRM1/CHRM3	2
BP	GO:0055015	ventricular cardiac muscle cell development	2/129	12/18866	0.00292763620243934	0.00752766066692573	0.00329119886810174	CDK1/CCNB1	2
BP	GO:0060442	branching involved in prostate gland morphogenesis	2/129	12/18866	0.00292763620243934	0.00752766066692573	0.00329119886810174	ESR1/RXRA	2
BP	GO:0060736	prostate gland growth	2/129	12/18866	0.00292763620243934	0.00752766066692573	0.00329119886810174	ESR1/AR	2
BP	GO:0060742	epithelial cell differentiation involved in prostate gland development	2/129	12/18866	0.00292763620243934	0.00752766066692573	0.00329119886810174	AR/RXRA	2
BP	GO:0070243	regulation of thymocyte apoptotic process	2/129	12/18866	0.00292763620243934	0.00752766066692573	0.00329119886810174	TP53/HIF1A	2
BP	GO:0071107	response to parathyroid hormone	2/129	12/18866	0.00292763620243934	0.00752766066692573	0.00329119886810174	PRKACA/GJA1	2
BP	GO:0072584	caveolin-mediated endocytosis	2/129	12/18866	0.00292763620243934	0.00752766066692573	0.00329119886810174	MAPK1/SRC	2
BP	GO:0097284	hepatocyte apoptotic process	2/129	12/18866	0.00292763620243934	0.00752766066692573	0.00329119886810174	PIK3CG/BCL2L1	2
BP	GO:1902510	regulation of apoptotic DNA fragmentation	2/129	12/18866	0.00292763620243934	0.00752766066692573	0.00329119886810174	IL6/BAX	2
BP	GO:0009268	response to pH	3/129	42/18866	0.00295115624361769	0.0075754529880121	0.00331209434147962	GJA1/CA2/SRC	3
BP	GO:0046006	regulation of activated T cell proliferation	3/129	42/18866	0.00295115624361769	0.0075754529880121	0.00331209434147962	IGF2/CASP3/IL2	3
BP	GO:0050808	synapse organization	9/129	433/18866	0.00295200036365596	0.0075754529880121	0.00331209434147962	GABRA1/TNF/ERBB2/BDNF/INS/ACHE/INSR/IL10/VCP	9
BP	GO:0001942	hair follicle development	4/129	87/18866	0.0029974335603614	0.00767702059014438	0.0033565011222797	RELA/TNF/BCL2/EGFR	4
BP	GO:0051781	positive regulation of cell division	4/129	87/18866	0.0029974335603614	0.00767702059014438	0.0033565011222797	IGF2/TGFB1/IL1B/IL1A	4
BP	GO:0055072	iron ion homeostasis	4/129	87/18866	0.0029974335603614	0.00767702059014438	0.0033565011222797	HIF1A/HMOX1/MYC/IFNG	4
BP	GO:1901343	negative regulation of vasculature development	6/129	207/18866	0.00301956611762136	0.00772867476039195	0.00337908505029846	TNF/PPARG/SERPINE1/XDH/STAT1/CXCL10	6
BP	GO:0072522	purine-containing compound biosynthetic process	6/129	208/18866	0.00309217803657435	0.00790938127170578	0.00345809247263191	TGFB1/NOS2/NOS3/VCP/NOS1/MTHFD1	6
BP	GO:0002218	activation of innate immune response	5/129	144/18866	0.00311905125512882	0.00797293543708691	0.00348587924549809	RELA/PRKACA/IKBKB/CHUK/SRC	5
BP	GO:0002028	regulation of sodium ion transport	4/129	88/18866	0.00312378367508037	0.00797984738815984	0.00348890124749236	AKT1/ADRB2/NOS3/NOS1	4
BP	GO:0001953	negative regulation of cell-matrix adhesion	3/129	43/18866	0.00315678643182862	0.00804326283860998	0.00351662737224432	SERPINE1/SRC/MMP12	3
BP	GO:0006308	DNA catabolic process	3/129	43/18866	0.00315678643182862	0.00804326283860998	0.00351662737224432	IL6/BAX/CASP3	3
BP	GO:0071364	cellular response to epidermal growth factor stimulus	3/129	43/18866	0.00315678643182862	0.00804326283860998	0.00351662737224432	AKT1/ERBB2/EGFR	3
BP	GO:1901031	regulation of response to reactive oxygen species	3/129	43/18866	0.00315678643182862	0.00804326283860998	0.00351662737224432	TNF/IL10/NFE2L2	3
BP	GO:0035303	regulation of dephosphorylation	6/129	209/18866	0.00316608795329177	0.00806174110566333	0.00352470632987822	TNF/TGFB1/IKBKB/IFNG/IGFBP3/SRC	6
BP	GO:0071322	cellular response to carbohydrate stimulus	5/129	145/18866	0.00321305984389046	0.0081760526687355	0.00357468494921837	PRKCB/PRKACA/HIF1A/HMGCR/ICAM1	5
BP	GO:0030100	regulation of endocytosis	6/129	210/18866	0.00324131017889184	0.00824260778523625	0.00360378378002195	CD14/PPARG/SERPINE1/SELE/INSR/SRC	6
BP	GO:0007260	tyrosine phosphorylation of STAT protein	4/129	89/18866	0.00325372244241576	0.00825815747642814	0.00361058232319685	TNF/IL6/IL2/IFNG	4
BP	GO:0022404	molting cycle process	4/129	89/18866	0.00325372244241576	0.00825815747642814	0.00361058232319685	RELA/TNF/BCL2/EGFR	4
BP	GO:0022405	hair cycle process	4/129	89/18866	0.00325372244241576	0.00825815747642814	0.00361058232319685	RELA/TNF/BCL2/EGFR	4
BP	GO:0031589	cell-substrate adhesion	8/129	359/18866	0.00329802203201872	0.00836519579236727	0.00365738097683572	BCL2/PLAU/SERPINE1/PPARD/PLG/VCAM1/SRC/MMP12	8
BP	GO:0034620	cellular response to unfolded protein	5/129	146/18866	0.00330909500528203	0.00838787355075999	0.00366729601100844	CXCL8/BAX/CCND1/NFE2L2/VCP	5
BP	GO:0031670	cellular response to nutrient	3/129	44/18866	0.0033710037399819	0.00852831428494457	0.00372869867059092	PPARG/LPL/HMOX1	3
BP	GO:0045687	positive regulation of glial cell differentiation	3/129	44/18866	0.0033710037399819	0.00852831428494457	0.00372869867059092	RELA/TGFB1/PPARG	3
BP	GO:1903053	regulation of extracellular matrix organization	3/129	44/18866	0.0033710037399819	0.00852831428494457	0.00372869867059092	IL6/DPP4/TGFB1	3
BP	GO:0042058	regulation of epidermal growth factor receptor signaling pathway	4/129	90/18866	0.0033872987697523	0.00855853138099265	0.00374191000897492	MMP9/AKT1/EGFR/NCF1	4
BP	GO:0098773	skin epidermis development	4/129	90/18866	0.0033872987697523	0.00855853138099265	0.00374191000897492	RELA/TNF/BCL2/EGFR	4
BP	GO:0007043	cell-cell junction assembly	5/129	147/18866	0.00340718133298031	0.00860324221049072	0.00376145821099239	TNF/PRKACA/IKBKB/GJA1/IL1B	5
BP	GO:0002674	negative regulation of acute inflammatory response	2/129	13/18866	0.00344448636835266	0.00863646231555091	0.00377598250705327	PPARG/INS	2
BP	GO:0008228	opsonization	2/129	13/18866	0.00344448636835266	0.00863646231555091	0.00377598250705327	LBP/CRP	2
BP	GO:0016264	gap junction assembly	2/129	13/18866	0.00344448636835266	0.00863646231555091	0.00377598250705327	GJA1/IL1B	2
BP	GO:0033089	positive regulation of T cell differentiation in thymus	2/129	13/18866	0.00344448636835266	0.00863646231555091	0.00377598250705327	IL1B/IL1A	2
BP	GO:0033127	regulation of histone phosphorylation	2/129	13/18866	0.00344448636835266	0.00863646231555091	0.00377598250705327	CCNB1/IL1B	2
BP	GO:0043568	positive regulation of insulin-like growth factor receptor signaling pathway	2/129	13/18866	0.00344448636835266	0.00863646231555091	0.00377598250705327	AR/IGFBP3	2
BP	GO:0061029	eyelid development in camera-type eye	2/129	13/18866	0.00344448636835266	0.00863646231555091	0.00377598250705327	JUN/EGFR	2
BP	GO:0061043	regulation of vascular wound healing	2/129	13/18866	0.00344448636835266	0.00863646231555091	0.00377598250705327	TNF/SERPINE1	2
BP	GO:1902947	regulation of tau-protein kinase activity	2/129	13/18866	0.00344448636835266	0.00863646231555091	0.00377598250705327	HSP90AA1/IFNG	2
BP	GO:2000121	regulation of removal of superoxide radicals	2/129	13/18866	0.00344448636835266	0.00863646231555091	0.00377598250705327	TNF/NFE2L2	2
BP	GO:2000194	regulation of female gonad development	2/129	13/18866	0.00344448636835266	0.00863646231555091	0.00377598250705327	INSR/SRC	2
BP	GO:0001843	neural tube closure	4/129	91/18866	0.00352456123694192	0.00881476408526987	0.00385393854261926	PRKACA/CASP3/TGFB1/MTHFD1	4
BP	GO:0006094	gluconeogenesis	4/129	91/18866	0.00352456123694192	0.00881476408526987	0.00385393854261926	INS/TPI1/GPT/GPI	4
BP	GO:0051899	membrane depolarization	4/129	91/18866	0.00352456123694192	0.00881476408526987	0.00385393854261926	BCL2/JUN/EDN1/SRC	4
BP	GO:2000177	regulation of neural precursor cell proliferation	4/129	91/18866	0.00352456123694192	0.00881476408526987	0.00385393854261926	TP53/HIF1A/SLC6A4/BDNF	4
BP	GO:0001974	blood vessel remodeling	3/129	45/18866	0.00359391955139596	0.00896542772047666	0.00391981079797149	BAX/TGFB1/NOS3	3
BP	GO:0034198	cellular response to amino acid starvation	3/129	45/18866	0.00359391955139596	0.00896542772047666	0.00391981079797149	CDKN1A/MAPK8/MAPK1	3
BP	GO:0042771	intrinsic apoptotic signaling pathway in response to DNA damage by p53 class mediator	3/129	45/18866	0.00359391955139596	0.00896542772047666	0.00391981079797149	CDKN1A/BCL2/TP53	3
BP	GO:0090311	regulation of protein deacetylation	3/129	45/18866	0.00359391955139596	0.00896542772047666	0.00391981079797149	TP53/MAPK8/IFNG	3
BP	GO:0031058	positive regulation of histone modification	4/129	92/18866	0.00366555808731769	0.00912677564272645	0.00399035437353571	TP53/CCNB1/IL1B/NOS1	4
BP	GO:0045582	positive regulation of T cell differentiation	4/129	92/18866	0.00366555808731769	0.00912677564272645	0.00399035437353571	IL1B/IL2/IFNG/IL1A	4
BP	GO:0060606	tube closure	4/129	92/18866	0.00366555808731769	0.00912677564272645	0.00399035437353571	PRKACA/CASP3/TGFB1/MTHFD1	4
BP	GO:0035148	tube formation	5/129	150/18866	0.00371399303206783	0.00924152345866846	0.00404052372875184	PRKACA/CASP3/HIF1A/TGFB1/MTHFD1	5
BP	GO:0010810	regulation of cell-substrate adhesion	6/129	217/18866	0.0038058181081397	0.00944763012194316	0.00413063645392533	BCL2/PLAU/SERPINE1/PLG/SRC/MMP12	6
BP	GO:0050792	regulation of viral process	6/129	217/18866	0.0038058181081397	0.00944763012194316	0.00413063645392533	CXCL8/TNF/BCL2/JUN/CRP/STAT1	6
BP	GO:0045185	maintenance of protein location	4/129	93/18866	0.00381033721896672	0.00944763012194316	0.00413063645392533	NFKBIA/AKT1/IL10/GJA1	4
BP	GO:0051702	interaction with symbiont	4/129	93/18866	0.00381033721896672	0.00944763012194316	0.00413063645392533	JUN/CRP/PLG/F2	4
BP	GO:0061097	regulation of protein tyrosine kinase activity	4/129	93/18866	0.00381033721896672	0.00944763012194316	0.00413063645392533	BDNF/NCF1/ERBB3/SRC	4
BP	GO:0050871	positive regulation of B cell activation	5/129	151/18866	0.00382052964622128	0.00944763012194316	0.00413063645392533	CDKN1A/IL6/BCL2/TGFB1/IL2	5
BP	GO:0032309	icosanoid secretion	3/129	46/18866	0.00382564178552503	0.00944763012194316	0.00413063645392533	NOS2/EDN1/IL1B	3
BP	GO:0044275	cellular carbohydrate catabolic process	3/129	46/18866	0.00382564178552503	0.00944763012194316	0.00413063645392533	TP53/INS/TPI1	3
BP	GO:0045581	negative regulation of T cell differentiation	3/129	46/18866	0.00382564178552503	0.00944763012194316	0.00413063645392533	ERBB2/IL2/IRF1	3
BP	GO:0050798	activated T cell proliferation	3/129	46/18866	0.00382564178552503	0.00944763012194316	0.00413063645392533	IGF2/CASP3/IL2	3
BP	GO:1900744	regulation of p38MAPK cascade	3/129	46/18866	0.00382564178552503	0.00944763012194316	0.00413063645392533	XDH/IL1B/NCF1	3
BP	GO:2000142	regulation of DNA-templated transcription, initiation	3/129	46/18866	0.00382564178552503	0.00944763012194316	0.00413063645392533	ESR1/TP53/JUN	3
BP	GO:0019319	hexose biosynthetic process	4/129	94/18866	0.00395894617625772	0.00977069903224459	0.00427188671465701	INS/TPI1/GPT/GPI	4
BP	GO:0010889	regulation of sequestering of triglyceride	2/129	14/18866	0.00400063556958328	0.00979981340643874	0.00428461592757362	PPARG/LPL	2
BP	GO:0030213	hyaluronan biosynthetic process	2/129	14/18866	0.00400063556958328	0.00979981340643874	0.00428461592757362	TGFB1/IL1B	2
BP	GO:0038166	angiotensin-activated signaling pathway	2/129	14/18866	0.00400063556958328	0.00979981340643874	0.00428461592757362	CA2/SRC	2
BP	GO:0045591	positive regulation of regulatory T cell differentiation	2/129	14/18866	0.00400063556958328	0.00979981340643874	0.00428461592757362	IL2/IFNG	2
BP	GO:0045898	regulation of RNA polymerase II transcription preinitiation complex assembly	2/129	14/18866	0.00400063556958328	0.00979981340643874	0.00428461592757362	ESR1/TP53	2
BP	GO:0051709	regulation of killing of cells of other organism	2/129	14/18866	0.00400063556958328	0.00979981340643874	0.00428461592757362	NOS2/IFNG	2
BP	GO:0070431	nucleotide-binding oligomerization domain containing 2 signaling pathway	2/129	14/18866	0.00400063556958328	0.00979981340643874	0.00428461592757362	RELA/NFKBIA	2
BP	GO:0106070	regulation of adenylate cyclase-activating G protein-coupled receptor signaling pathway	2/129	14/18866	0.00400063556958328	0.00979981340643874	0.00428461592757362	OPRM1/NOS1	2
BP	GO:1902894	negative regulation of pri-miRNA transcription by RNA polymerase II	2/129	14/18866	0.00400063556958328	0.00979981340643874	0.00428461592757362	RELA/PPARD	2
BP	GO:1903054	negative regulation of extracellular matrix organization	2/129	14/18866	0.00400063556958328	0.00979981340643874	0.00428461592757362	DPP4/TGFB1	2
BP	GO:1903624	regulation of DNA catabolic process	2/129	14/18866	0.00400063556958328	0.00979981340643874	0.00428461592757362	IL6/BAX	2
BP	GO:2001279	regulation of unsaturated fatty acid biosynthetic process	2/129	14/18866	0.00400063556958328	0.00979981340643874	0.00428461592757362	PTGS2/IL1B	2
BP	GO:0008203	cholesterol metabolic process	5/129	153/18866	0.00404014894202336	0.00989044551208456	0.00432424155586819	RXRA/PON1/HMGCR/PPARD/CYP3A4	5
BP	GO:0007157	heterophilic cell-cell adhesion via plasma membrane cell adhesion molecules	3/129	47/18866	0.00406627494954445	0.00993585444193034	0.00434409497715307	ICAM1/SELE/VCAM1	3
BP	GO:0045933	positive regulation of muscle contraction	3/129	47/18866	0.00406627494954445	0.00993585444193034	0.00434409497715307	PTGS2/CHRM3/EDN1	3
BP	GO:0048806	genitalia development	3/129	47/18866	0.00406627494954445	0.00993585444193034	0.00434409497715307	ESR1/AR/BAX	3
BP	GO:0050709	negative regulation of protein secretion	4/129	95/18866	0.00411143214161934	0.0100275102573655	0.00438416818573172	OPRM1/HMGCR/INS/IL1B	4
BP	GO:0070167	regulation of biomineral tissue development	4/129	95/18866	0.00411143214161934	0.0100275102573655	0.00438416818573172	HIF1A/ADRB2/TGFB1/NOS3	4
BP	GO:0110149	regulation of biomineralization	4/129	95/18866	0.00411143214161934	0.0100275102573655	0.00438416818573172	HIF1A/ADRB2/TGFB1/NOS3	4
BP	GO:0051250	negative regulation of lymphocyte activation	5/129	154/18866	0.00415328051659591	0.0101232995986916	0.0044260486298296	CASP3/ERBB2/IL10/IL2/IRF1	5
BP	GO:0035249	synaptic transmission, glutamatergic	4/129	96/18866	0.00426784192756494	0.0103960929678269	0.00454531771852118	PTGS2/TNF/HTR2A/EGFR	4
BP	GO:0031647	regulation of protein stability	7/129	296/18866	0.00428198354996747	0.0104240861915668	0.00455755674872775	HSP90AA1/CDKN1A/BCL2/CASP3/TP53/MAPK1/SRC	7
BP	GO:0010799	regulation of peptidyl-threonine phosphorylation	3/129	48/18866	0.0043159201893384	0.0104807592746032	0.00458233501584077	TGFB1/MAPK1/CHI3L1	3
BP	GO:0031952	regulation of protein autophosphorylation	3/129	48/18866	0.0043159201893384	0.0104807592746032	0.00458233501584077	JUN/INS/SRC	3
BP	GO:0051932	synaptic transmission, GABAergic	3/129	48/18866	0.0043159201893384	0.0104807592746032	0.00458233501584077	GABRA1/BDNF/CA2	3
BP	GO:1990928	response to amino acid starvation	3/129	48/18866	0.0043159201893384	0.0104807592746032	0.00458233501584077	CDKN1A/MAPK8/MAPK1	3
BP	GO:0050764	regulation of phagocytosis	4/129	97/18866	0.00442822196896007	0.0107402128396356	0.00469577175500081	TNF/PPARG/IL1B/IFNG	4
BP	GO:0120162	positive regulation of cold-induced thermogenesis	4/129	97/18866	0.00442822196896007	0.0107402128396356	0.00469577175500081	ADRB2/ADRB1/ACHE/GJA1	4
BP	GO:0002686	negative regulation of leukocyte migration	3/129	49/18866	0.00457467533989611	0.0109834858319701	0.00480213412073935	DPP4/AKT1/HMOX1	3
BP	GO:0007595	lactation	3/129	49/18866	0.00457467533989611	0.0109834858319701	0.00480213412073935	HIF1A/XDH/CCND1	3
BP	GO:0030850	prostate gland development	3/129	49/18866	0.00457467533989611	0.0109834858319701	0.00480213412073935	ESR1/AR/RXRA	3
BP	GO:0042149	cellular response to glucose starvation	3/129	49/18866	0.00457467533989611	0.0109834858319701	0.00480213412073935	BCL2/TP53/NFE2L2	3
BP	GO:0048641	regulation of skeletal muscle tissue development	3/129	49/18866	0.00457467533989611	0.0109834858319701	0.00480213412073935	BCL2/TGFB1/HMGCR	3
BP	GO:1990090	cellular response to nerve growth factor stimulus	3/129	49/18866	0.00457467533989611	0.0109834858319701	0.00480213412073935	AKT1/BDNF/E2F1	3
BP	GO:0050810	regulation of steroid biosynthetic process	4/129	98/18866	0.00459261831552847	0.0109834858319701	0.00480213412073935	TNF/HMGCR/IL1B/IFNG	4
BP	GO:0002281	macrophage activation involved in immune response	2/129	15/18866	0.00459553067600987	0.0109834858319701	0.00480213412073935	LBP/IFNG	2
BP	GO:0006089	lactate metabolic process	2/129	15/18866	0.00459553067600987	0.0109834858319701	0.00480213412073935	TP53/HIF1A	2
BP	GO:0009404	toxin metabolic process	2/129	15/18866	0.00459553067600987	0.0109834858319701	0.00480213412073935	CYP1A1/NFE2L2	2
BP	GO:0010763	positive regulation of fibroblast migration	2/129	15/18866	0.00459553067600987	0.0109834858319701	0.00480213412073935	AKT1/TGFB1	2
BP	GO:0030238	male sex determination	2/129	15/18866	0.00459553067600987	0.0109834858319701	0.00480213412073935	AR/INSR	2
BP	GO:0032252	secretory granule localization	2/129	15/18866	0.00459553067600987	0.0109834858319701	0.00480213412073935	PIK3CG/MAP2	2
BP	GO:0035635	entry of bacterium into host cell	2/129	15/18866	0.00459553067600987	0.0109834858319701	0.00480213412073935	CXCL8/SRC	2
BP	GO:0043374	CD8-positive, alpha-beta T cell differentiation	2/129	15/18866	0.00459553067600987	0.0109834858319701	0.00480213412073935	BCL2/IRF1	2
BP	GO:0045346	regulation of MHC class II biosynthetic process	2/129	15/18866	0.00459553067600987	0.0109834858319701	0.00480213412073935	IL10/IFNG	2
BP	GO:0045651	positive regulation of macrophage differentiation	2/129	15/18866	0.00459553067600987	0.0109834858319701	0.00480213412073935	CASP8/TGFB1	2
BP	GO:0048070	regulation of developmental pigmentation	2/129	15/18866	0.00459553067600987	0.0109834858319701	0.00480213412073935	BCL2/BAX	2
BP	GO:0048308	organelle inheritance	2/129	15/18866	0.00459553067600987	0.0109834858319701	0.00480213412073935	CDK1/MAPK1	2
BP	GO:0048313	Golgi inheritance	2/129	15/18866	0.00459553067600987	0.0109834858319701	0.00480213412073935	CDK1/MAPK1	2
BP	GO:0071801	regulation of podosome assembly	2/129	15/18866	0.00459553067600987	0.0109834858319701	0.00480213412073935	TNF/SRC	2
BP	GO:0072075	metanephric mesenchyme development	2/129	15/18866	0.00459553067600987	0.0109834858319701	0.00480213412073935	STAT1/MYC	2
BP	GO:0072567	chemokine (C-X-C motif) ligand 2 production	2/129	15/18866	0.00459553067600987	0.0109834858319701	0.00480213412073935	TNF/LPL	2
BP	GO:2000341	regulation of chemokine (C-X-C motif) ligand 2 production	2/129	15/18866	0.00459553067600987	0.0109834858319701	0.00480213412073935	TNF/LPL	2
BP	GO:2001020	regulation of response to DNA damage stimulus	6/129	226/18866	0.00463511119526513	0.0110713584955513	0.00484055328224409	BCL2/TP53/CASP9/EGFR/BCL2L1/MYC	6
BP	GO:0016064	immunoglobulin mediated immune response	6/129	227/18866	0.00473485437173342	0.0113027409577666	0.00494171694137226	TNF/TGFB1/CRP/IL10/IL2/CD40LG	6
BP	GO:0050830	defense response to Gram-positive bacterium	4/129	99/18866	0.00476107662459277	0.011351560873423	0.00496306169351489	TNF/IL6/LBP/CRP	4
BP	GO:0062207	regulation of pattern recognition receptor signaling pathway	4/129	99/18866	0.00476107662459277	0.011351560873423	0.00496306169351489	ESR1/CD14/LBP/IRF1	4
BP	GO:0001961	positive regulation of cytokine-mediated signaling pathway	3/129	50/18866	0.00484263497512257	0.0114972395848716	0.00502675447025396	HIF1A/EDN1/MMP12	3
BP	GO:0010718	positive regulation of epithelial to mesenchymal transition	3/129	50/18866	0.00484263497512257	0.0114972395848716	0.00502675447025396	IL6/TGFB1/IL1B	3
BP	GO:0019674	NAD metabolic process	3/129	50/18866	0.00484263497512257	0.0114972395848716	0.00502675447025396	TP53/TPI1/GPI	3
BP	GO:0048546	digestive tract morphogenesis	3/129	50/18866	0.00484263497512257	0.0114972395848716	0.00502675447025396	BCL2/HIF1A/EGFR	3
BP	GO:0071715	icosanoid transport	3/129	50/18866	0.00484263497512257	0.0114972395848716	0.00502675447025396	NOS2/EDN1/IL1B	3
BP	GO:1901571	fatty acid derivative transport	3/129	50/18866	0.00484263497512257	0.0114972395848716	0.00502675447025396	NOS2/EDN1/IL1B	3
BP	GO:1903727	positive regulation of phospholipid metabolic process	3/129	50/18866	0.00484263497512257	0.0114972395848716	0.00502675447025396	HTR2A/TGFB1/SRC	3
BP	GO:0016570	histone modification	9/129	468/18866	0.00490201027712706	0.0116311872317357	0.00508531826095207	CDK2/PRKCB/IGF2/TP53/CDK1/CCNB1/MAPK8/IL1B/NOS1	9
BP	GO:0046364	monosaccharide biosynthetic process	4/129	100/18866	0.00493364215404613	0.011692137490372	0.00511196656925262	INS/TPI1/GPT/GPI	4
BP	GO:0050848	regulation of calcium-mediated signaling	4/129	100/18866	0.00493364215404613	0.011692137490372	0.00511196656925262	TNF/PRKACA/ERBB3/NOS1	4
BP	GO:0000723	telomere maintenance	5/129	161/18866	0.00500948239184598	0.0118647222935112	0.00518742306681222	HSP90AA1/TEP1/MAPK1/MYC/SRC	5
BP	GO:0007160	cell-matrix adhesion	6/129	230/18866	0.00504358296789731	0.0119311217051762	0.00521645382127684	BCL2/PLAU/SERPINE1/VCAM1/SRC/MMP12	6
BP	GO:0019724	B cell mediated immunity	6/129	230/18866	0.00504358296789731	0.0119311217051762	0.00521645382127684	TNF/TGFB1/CRP/IL10/IL2/CD40LG	6
BP	GO:0002792	negative regulation of peptide secretion	4/129	101/18866	0.00511035975555072	0.0120745677347366	0.0052791704381665	OPRM1/HMGCR/INS/IL1B	4
BP	GO:0044264	cellular polysaccharide metabolic process	4/129	101/18866	0.00511035975555072	0.0120745677347366	0.0052791704381665	IGF2/AKT1/INS/INSR	4
BP	GO:0006984	ER-nucleus signaling pathway	3/129	51/18866	0.00511989045706958	0.0120753291715298	0.00527950334901659	CXCL8/TP53/NFE2L2	3
BP	GO:0045912	negative regulation of carbohydrate metabolic process	3/129	51/18866	0.00511989045706958	0.0120753291715298	0.00527950334901659	TP53/TGFB1/INS	3
BP	GO:0071827	plasma lipoprotein particle organization	3/129	51/18866	0.00511989045706958	0.0120753291715298	0.00527950334901659	PRKACA/MPO/LPL	3
BP	GO:1902652	secondary alcohol metabolic process	5/129	162/18866	0.00514127042613321	0.0121184888294836	0.00529837335706958	RXRA/PON1/HMGCR/PPARD/CYP3A4	5
BP	GO:0043903	regulation of symbiotic process	6/129	231/18866	0.00514970759317141	0.0121311075877463	0.00530389045524242	CXCL8/TNF/BCL2/JUN/CRP/STAT1	6
BP	GO:0002523	leukocyte migration involved in inflammatory response	2/129	16/18866	0.00522862418219361	0.0122001230917851	0.00533406500200059	LBP/SELE	2
BP	GO:0007567	parturition	2/129	16/18866	0.00522862418219361	0.0122001230917851	0.00533406500200059	EDN1/CYP1A1	2
BP	GO:0017014	protein nitrosylation	2/129	16/18866	0.00522862418219361	0.0122001230917851	0.00533406500200059	NOS2/NOS1	2
BP	GO:0018119	peptidyl-cysteine S-nitrosylation	2/129	16/18866	0.00522862418219361	0.0122001230917851	0.00533406500200059	NOS2/NOS1	2
BP	GO:0032225	regulation of synaptic transmission, dopaminergic	2/129	16/18866	0.00522862418219361	0.0122001230917851	0.00533406500200059	PTGS2/SLC6A4	2
BP	GO:0042994	cytoplasmic sequestering of transcription factor	2/129	16/18866	0.00522862418219361	0.0122001230917851	0.00533406500200059	NFKBIA/IL10	2
BP	GO:0045342	MHC class II biosynthetic process	2/129	16/18866	0.00522862418219361	0.0122001230917851	0.00533406500200059	IL10/IFNG	2
BP	GO:0045838	positive regulation of membrane potential	2/129	16/18866	0.00522862418219361	0.0122001230917851	0.00533406500200059	AKT1/VCP	2
BP	GO:0051770	positive regulation of nitric-oxide synthase biosynthetic process	2/129	16/18866	0.00522862418219361	0.0122001230917851	0.00533406500200059	STAT1/IFNG	2
BP	GO:0070886	positive regulation of calcineurin-NFAT signaling cascade	2/129	16/18866	0.00522862418219361	0.0122001230917851	0.00533406500200059	TNF/ERBB3	2
BP	GO:0071380	cellular response to prostaglandin E stimulus	2/129	16/18866	0.00522862418219361	0.0122001230917851	0.00533406500200059	AKT1/PPARG	2
BP	GO:0071391	cellular response to estrogen stimulus	2/129	16/18866	0.00522862418219361	0.0122001230917851	0.00533406500200059	ESR1/AR	2
BP	GO:0071732	cellular response to nitric oxide	2/129	16/18866	0.00522862418219361	0.0122001230917851	0.00533406500200059	CDK2/MMP3	2
BP	GO:0086103	G protein-coupled receptor signaling pathway involved in heart process	2/129	16/18866	0.00522862418219361	0.0122001230917851	0.00533406500200059	NOS1/SRC	2
BP	GO:0106058	positive regulation of calcineurin-mediated signaling	2/129	16/18866	0.00522862418219361	0.0122001230917851	0.00533406500200059	TNF/ERBB3	2
BP	GO:1900451	positive regulation of glutamate receptor signaling pathway	2/129	16/18866	0.00522862418219361	0.0122001230917851	0.00533406500200059	ADRB2/IFNG	2
BP	GO:0021915	neural tube development	5/129	163/18866	0.00527549904564031	0.0123022010939828	0.00537869493687097	PRKACA/CASP3/HIF1A/TGFB1/MTHFD1	5
BP	GO:0006998	nuclear envelope organization	3/129	52/18866	0.0054065299845932	0.012555660542733	0.00548951096428589	PRKCB/CDK1/CCNB1	3
BP	GO:0031103	axon regeneration	3/129	52/18866	0.0054065299845932	0.012555660542733	0.00548951096428589	BCL2/JUN/SPP1	3
BP	GO:0038066	p38MAPK cascade	3/129	52/18866	0.0054065299845932	0.012555660542733	0.00548951096428589	XDH/IL1B/NCF1	3
BP	GO:0048260	positive regulation of receptor-mediated endocytosis	3/129	52/18866	0.0054065299845932	0.012555660542733	0.00548951096428589	SERPINE1/SELE/INSR	3
BP	GO:0051339	regulation of lyase activity	3/129	52/18866	0.0054065299845932	0.012555660542733	0.00548951096428589	NOS2/NOS3/NOS1	3
BP	GO:1903557	positive regulation of tumor necrosis factor superfamily cytokine production	3/129	52/18866	0.0054065299845932	0.012555660542733	0.00548951096428589	CD14/LBP/IFNG	3
BP	GO:1990089	response to nerve growth factor	3/129	52/18866	0.0054065299845932	0.012555660542733	0.00548951096428589	AKT1/BDNF/E2F1	3
BP	GO:0046165	alcohol biosynthetic process	5/129	164/18866	0.00541219216824399	0.0125613946842902	0.00549201801143342	TNF/HMGCR/CYP3A4/IL1B/IFNG	5
BP	GO:0006885	regulation of pH	4/129	103/18866	0.00547642851095821	0.0127029892465269	0.00555392514083026	BCL2/EDN1/MAPK1/CA2	4
BP	GO:0048525	negative regulation of viral process	4/129	104/18866	0.00566586727892144	0.0131269268994564	0.00573927663118072	TNF/JUN/CRP/STAT1	4
BP	GO:1901606	alpha-amino acid catabolic process	4/129	104/18866	0.00566586727892144	0.0131269268994564	0.00573927663118072	NOS2/NOS3/NOS1/GPT	4
BP	GO:0035967	cellular response to topologically incorrect protein	5/129	166/18866	0.00569306725028058	0.0131821816142459	0.00576343476779435	CXCL8/BAX/CCND1/NFE2L2/VCP	5
BP	GO:0043124	negative regulation of I-kappaB kinase/NF-kappaB signaling	3/129	53/18866	0.00570263864144319	0.013188818586383	0.0057663365451395	ESR1/CASP8/STAT1	3
BP	GO:0045744	negative regulation of G protein-coupled receptor signaling pathway	3/129	53/18866	0.00570263864144319	0.013188818586383	0.0057663365451395	CXCL8/ADRB2/OPRM1	3
BP	GO:0016569	covalent chromatin modification	9/129	481/18866	0.00583933702341386	0.0134696099447509	0.00588910246694753	CDK2/PRKCB/IGF2/TP53/CDK1/CCNB1/MAPK8/IL1B/NOS1	9
BP	GO:0007631	feeding behavior	4/129	105/18866	0.00585963333498334	0.0134696099447509	0.00588910246694753	FOS/OPRM1/BDNF/INS	4
BP	GO:0044070	regulation of anion transport	4/129	105/18866	0.00585963333498334	0.0134696099447509	0.00588910246694753	AKT1/EDN1/IL1B/CA2	4
BP	GO:0045621	positive regulation of lymphocyte differentiation	4/129	105/18866	0.00585963333498334	0.0134696099447509	0.00588910246694753	IL1B/IL2/IFNG/IL1A	4
BP	GO:0062014	negative regulation of small molecule metabolic process	4/129	105/18866	0.00585963333498334	0.0134696099447509	0.00588910246694753	AKT1/TP53/TGFB1/INS	4
BP	GO:0097006	regulation of plasma lipoprotein particle levels	4/129	105/18866	0.00585963333498334	0.0134696099447509	0.00588910246694753	PRKACA/MPO/LPL/HMOX1	4
BP	GO:1902106	negative regulation of leukocyte differentiation	4/129	105/18866	0.00585963333498334	0.0134696099447509	0.00588910246694753	ERBB2/MYC/IL2/IRF1	4
BP	GO:0006978	DNA damage response, signal transduction by p53 class mediator resulting in transcription of p21 class mediator	2/129	17/18866	0.00589937415729686	0.0134696099447509	0.00588910246694753	CDKN1A/TP53	2
BP	GO:0009299	mRNA transcription	2/129	17/18866	0.00589937415729686	0.0134696099447509	0.00588910246694753	TP53/PPARD	2
BP	GO:0030540	female genitalia development	2/129	17/18866	0.00589937415729686	0.0134696099447509	0.00588910246694753	ESR1/BAX	2
BP	GO:0030889	negative regulation of B cell proliferation	2/129	17/18866	0.00589937415729686	0.0134696099447509	0.00588910246694753	CASP3/IL10	2
BP	GO:0032305	positive regulation of icosanoid secretion	2/129	17/18866	0.00589937415729686	0.0134696099447509	0.00588910246694753	EDN1/IL1B	2
BP	GO:0033599	regulation of mammary gland epithelial cell proliferation	2/129	17/18866	0.00589937415729686	0.0134696099447509	0.00588910246694753	BAX/CCND1	2
BP	GO:0035729	cellular response to hepatocyte growth factor stimulus	2/129	17/18866	0.00589937415729686	0.0134696099447509	0.00588910246694753	RELA/IL10	2
BP	GO:0042953	lipoprotein transport	2/129	17/18866	0.00589937415729686	0.0134696099447509	0.00588910246694753	PRKCB/PPARG	2
BP	GO:0045986	negative regulation of smooth muscle contraction	2/129	17/18866	0.00589937415729686	0.0134696099447509	0.00588910246694753	PTGS2/ADRB2	2
BP	GO:0060644	mammary gland epithelial cell differentiation	2/129	17/18866	0.00589937415729686	0.0134696099447509	0.00588910246694753	AKT1/HIF1A	2
BP	GO:0071850	mitotic cell cycle arrest	2/129	17/18866	0.00589937415729686	0.0134696099447509	0.00588910246694753	CDKN1A/TP53	2
BP	GO:0090185	negative regulation of kidney development	2/129	17/18866	0.00589937415729686	0.0134696099447509	0.00588910246694753	MMP9/STAT1	2
BP	GO:0090336	positive regulation of brown fat cell differentiation	2/129	17/18866	0.00589937415729686	0.0134696099447509	0.00588910246694753	PTGS2/INS	2
BP	GO:1905331	negative regulation of morphogenesis of an epithelium	2/129	17/18866	0.00589937415729686	0.0134696099447509	0.00588910246694753	TNF/STAT1	2
BP	GO:2000811	negative regulation of anoikis	2/129	17/18866	0.00589937415729686	0.0134696099447509	0.00588910246694753	BCL2/SRC	2
BP	GO:0006968	cellular defense response	3/129	54/18866	0.00600829844379041	0.0137103515532897	0.00599435807617141	RELA/LBP/NCF1	3
BP	GO:1905269	positive regulation of chromatin organization	4/129	106/18866	0.00605776940531532	0.0138152259944988	0.00604021065341586	TP53/CCNB1/IL1B/NOS1	4
BP	GO:0016125	sterol metabolic process	5/129	169/18866	0.006133457513817	0.0139797345650962	0.00611213610878635	RXRA/PON1/HMGCR/PPARD/CYP3A4	5
BP	GO:0043312	neutrophil degranulation	9/129	487/18866	0.00631616262357032	0.0143797668874195	0.00628703585316765	HSP90AA1/MMP9/CD14/MPO/PLAU/MAPK1/VCP/CHI3L1/GPI	9
BP	GO:0032655	regulation of interleukin-12 production	3/129	55/18866	0.00632358838719769	0.0143797668874195	0.00628703585316765	IL10/IFNG/CD40LG	3
BP	GO:0045620	negative regulation of lymphocyte differentiation	3/129	55/18866	0.00632358838719769	0.0143797668874195	0.00628703585316765	ERBB2/IL2/IRF1	3
BP	GO:0071825	protein-lipid complex subunit organization	3/129	55/18866	0.00632358838719769	0.0143797668874195	0.00628703585316765	PRKACA/MPO/LPL	3
BP	GO:0001523	retinoid metabolic process	4/129	108/18866	0.00646732027576379	0.0146896293099623	0.00642251205214418	LPL/PPARD/CYP3A4/CYP1A1	4
BP	GO:0032526	response to retinoic acid	4/129	108/18866	0.00646732027576379	0.0146896293099623	0.00642251205214418	RXRA/SLC6A4/PPARG/GJA1	4
BP	GO:0002283	neutrophil activation involved in immune response	9/129	490/18866	0.00656557381869483	0.0149041935388029	0.00651632254365557	HSP90AA1/MMP9/CD14/MPO/PLAU/MAPK1/VCP/CHI3L1/GPI	9
BP	GO:0010523	negative regulation of calcium ion transport into cytosol	2/129	18/18866	0.00660724419541565	0.014947037760072	0.00653505463836396	BCL2/NOS1	2
BP	GO:0010832	negative regulation of myotube differentiation	2/129	18/18866	0.00660724419541565	0.014947037760072	0.00653505463836396	BDNF/CXCL10	2
BP	GO:0031293	membrane protein intracellular domain proteolysis	2/129	18/18866	0.00660724419541565	0.014947037760072	0.00653505463836396	RELA/TGFB1	2
BP	GO:0042772	DNA damage response, signal transduction resulting in transcription	2/129	18/18866	0.00660724419541565	0.014947037760072	0.00653505463836396	CDKN1A/TP53	2
BP	GO:0044872	lipoprotein localization	2/129	18/18866	0.00660724419541565	0.014947037760072	0.00653505463836396	PRKCB/PPARG	2
BP	GO:2000641	regulation of early endosome to late endosome transport	2/129	18/18866	0.00660724419541565	0.014947037760072	0.00653505463836396	MAPK1/SRC	2
BP	GO:0010665	regulation of cardiac muscle cell apoptotic process	3/129	56/18866	0.00664858449304011	0.0150146563694718	0.00656461844318541	TP53/HMGCR/NFE2L2	3
BP	GO:0019320	hexose catabolic process	3/129	56/18866	0.00664858449304011	0.0150146563694718	0.00656461844318541	TP53/TPI1/GPI	3
BP	GO:0090183	regulation of kidney development	3/129	56/18866	0.00664858449304011	0.0150146563694718	0.00656461844318541	MMP9/STAT1/MYC	3
BP	GO:0016311	dephosphorylation	9/129	492/18866	0.00673602000777584	0.0152033865235744	0.00664713391473003	TNF/BCL2/CYCS/TGFB1/PON1/IKBKB/IFNG/IGFBP3/SRC	9
BP	GO:0003205	cardiac chamber development	5/129	174/18866	0.00691988046134215	0.0156004640314728	0.00682074177278424	RXRA/TP53/HIF1A/TGFB1/NOS3	5
BP	GO:0032200	telomere organization	5/129	174/18866	0.00691988046134215	0.0156004640314728	0.00682074177278424	HSP90AA1/TEP1/MAPK1/MYC/SRC	5
BP	GO:0019748	secondary metabolic process	3/129	57/18866	0.00698335985437995	0.0156985929526461	0.00686364511401915	BCL2/CYP1A1/NFE2L2	3
BP	GO:0030520	intracellular estrogen receptor signaling pathway	3/129	57/18866	0.00698335985437995	0.0156985929526461	0.00686364511401915	ESR1/AR/SRC	3
BP	GO:0032615	interleukin-12 production	3/129	57/18866	0.00698335985437995	0.0156985929526461	0.00686364511401915	IL10/IFNG/CD40LG	3
BP	GO:0048016	inositol phosphate-mediated signaling	3/129	57/18866	0.00698335985437995	0.0156985929526461	0.00686364511401915	TNF/EDN1/ERBB3	3
BP	GO:0060760	positive regulation of response to cytokine stimulus	3/129	57/18866	0.00698335985437995	0.0156985929526461	0.00686364511401915	HIF1A/EDN1/MMP12	3
BP	GO:0050851	antigen receptor-mediated signaling pathway	7/129	325/18866	0.00705375153072611	0.0158477775681762	0.00692887072121583	RELA/PRKCB/BCL2/BAX/IKBKB/MAPK1/CHUK	7
BP	GO:1903008	organelle disassembly	4/129	111/18866	0.00711546412136505	0.0159773035693208	0.00698550130636295	TP53/HIF1A/CDK1/VCP	4
BP	GO:0010662	regulation of striated muscle cell apoptotic process	3/129	58/18866	0.00732798468130225	0.0163306612326999	0.00713999423493743	TP53/HMGCR/NFE2L2	3
BP	GO:0019369	arachidonic acid metabolic process	3/129	58/18866	0.00732798468130225	0.0163306612326999	0.00713999423493743	PTGS1/PTGS2/CYP1A1	3
BP	GO:0035306	positive regulation of dephosphorylation	3/129	58/18866	0.00732798468130225	0.0163306612326999	0.00713999423493743	TGFB1/IFNG/SRC	3
BP	GO:0099565	chemical synaptic transmission, postsynaptic	4/129	112/18866	0.00734069238704133	0.0163306612326999	0.00713999423493743	AKT1/ADRB2/OPRM1/BDNF	4
BP	GO:0002922	positive regulation of humoral immune response	2/129	19/18866	0.0073517033663222	0.0163306612326999	0.00713999423493743	TNF/IL1B	2
BP	GO:0010663	positive regulation of striated muscle cell apoptotic process	2/129	19/18866	0.0073517033663222	0.0163306612326999	0.00713999423493743	TP53/HMGCR	2
BP	GO:0010666	positive regulation of cardiac muscle cell apoptotic process	2/129	19/18866	0.0073517033663222	0.0163306612326999	0.00713999423493743	TP53/HMGCR	2
BP	GO:0019054	modulation by virus of host cellular process	2/129	19/18866	0.0073517033663222	0.0163306612326999	0.00713999423493743	CASP8/BCL2L1	2
BP	GO:0032026	response to magnesium ion	2/129	19/18866	0.0073517033663222	0.0163306612326999	0.00713999423493743	CD14/CCND1	2
BP	GO:0034393	positive regulation of smooth muscle cell apoptotic process	2/129	19/18866	0.0073517033663222	0.0163306612326999	0.00713999423493743	PPARG/IFNG	2
BP	GO:0035728	response to hepatocyte growth factor	2/129	19/18866	0.0073517033663222	0.0163306612326999	0.00713999423493743	RELA/IL10	2
BP	GO:0051546	keratinocyte migration	2/129	19/18866	0.0073517033663222	0.0163306612326999	0.00713999423493743	MMP9/PPARD	2
BP	GO:0071800	podosome assembly	2/129	19/18866	0.0073517033663222	0.0163306612326999	0.00713999423493743	TNF/SRC	2
BP	GO:0072074	kidney mesenchyme development	2/129	19/18866	0.0073517033663222	0.0163306612326999	0.00713999423493743	STAT1/MYC	2
BP	GO:0090026	positive regulation of monocyte chemotaxis	2/129	19/18866	0.0073517033663222	0.0163306612326999	0.00713999423493743	SERPINE1/CXCL10	2
BP	GO:1902170	cellular response to reactive nitrogen species	2/129	19/18866	0.0073517033663222	0.0163306612326999	0.00713999423493743	CDK2/MMP3	2
BP	GO:2000010	positive regulation of protein localization to cell surface	2/129	19/18866	0.0073517033663222	0.0163306612326999	0.00713999423493743	TNF/AKT1	2
BP	GO:2000647	negative regulation of stem cell proliferation	2/129	19/18866	0.0073517033663222	0.0163306612326999	0.00713999423493743	TP53/BDNF	2
BP	GO:2000696	regulation of epithelial cell differentiation involved in kidney development	2/129	19/18866	0.0073517033663222	0.0163306612326999	0.00713999423493743	MMP9/STAT1	2
BP	GO:1903555	regulation of tumor necrosis factor superfamily cytokine production	4/129	113/18866	0.00757057707682187	0.0168073646840955	0.00734841567276164	CD14/LBP/IL10/IFNG	4
BP	GO:0006941	striated muscle contraction	5/129	178/18866	0.00759788239132955	0.0168584711378965	0.00737076013146465	PRKACA/PIK3CG/GJA1/CHUK/NOS1	5
BP	GO:0010659	cardiac muscle cell apoptotic process	3/129	59/18866	0.00768252634571617	0.0169983456940649	0.00743191525007413	TP53/HMGCR/NFE2L2	3
BP	GO:0031102	neuron projection regeneration	3/129	59/18866	0.00768252634571617	0.0169983456940649	0.00743191525007413	BCL2/JUN/SPP1	3
BP	GO:0043030	regulation of macrophage activation	3/129	59/18866	0.00768252634571617	0.0169983456940649	0.00743191525007413	IL6/LBP/IL10	3
BP	GO:0048008	platelet-derived growth factor receptor signaling pathway	3/129	59/18866	0.00768252634571617	0.0169983456940649	0.00743191525007413	F3/PLAT/SRC	3
BP	GO:0098930	axonal transport	3/129	59/18866	0.00768252634571617	0.0169983456940649	0.00743191525007413	HIF1A/MAP2/HSPB1	3
BP	GO:0071560	cellular response to transforming growth factor beta stimulus	6/129	252/18866	0.00777776665636852	0.0171994008016603	0.00751981936422364	FOS/TP53/JUN/TGFB1/EDN1/SRC	6
BP	GO:0043010	camera-type eye development	7/129	332/18866	0.0078866921065591	0.0174304757006761	0.00762084855240542	RXRA/BAX/HIF1A/JUN/ACHE/CYP1A1/EGFR	7
BP	GO:0022406	membrane docking	5/129	180/18866	0.00795367346713192	0.0175686420099365	0.00768125680149742	HSP90AA1/PRKACA/CDK1/ICAM1/VCAM1	5
BP	GO:0031623	receptor internalization	4/129	115/18866	0.00804447144260963	0.0177549593047781	0.00776271733711702	CXCL8/ACHE/SELE/INSR	4
BP	GO:0010823	negative regulation of mitochondrion organization	3/129	60/18866	0.0080470494256277	0.0177549593047781	0.00776271733711702	AKT1/TP53/BCL2L1	3
BP	GO:0002726	positive regulation of T cell cytokine production	2/129	20/18866	0.00813222616661473	0.0177912259750046	0.00777857363421654	IL6/IL1B	2
BP	GO:0003085	negative regulation of systemic arterial blood pressure	2/129	20/18866	0.00813222616661473	0.0177912259750046	0.00777857363421654	ADRB2/ADRB1	2
BP	GO:0010875	positive regulation of cholesterol efflux	2/129	20/18866	0.00813222616661473	0.0177912259750046	0.00777857363421654	NFKBIA/PON1	2
BP	GO:0015669	gas transport	2/129	20/18866	0.00813222616661473	0.0177912259750046	0.00777857363421654	MYC/CA2	2
BP	GO:0032303	regulation of icosanoid secretion	2/129	20/18866	0.00813222616661473	0.0177912259750046	0.00777857363421654	EDN1/IL1B	2
BP	GO:0032495	response to muramyl dipeptide	2/129	20/18866	0.00813222616661473	0.0177912259750046	0.00777857363421654	RELA/NFKBIA	2
BP	GO:0032727	positive regulation of interferon-alpha production	2/129	20/18866	0.00813222616661473	0.0177912259750046	0.00777857363421654	STAT1/CHUK	2
BP	GO:0048670	regulation of collateral sprouting	2/129	20/18866	0.00813222616661473	0.0177912259750046	0.00777857363421654	BDNF/SPP1	2
BP	GO:0060353	regulation of cell adhesion molecule production	2/129	20/18866	0.00813222616661473	0.0177912259750046	0.00777857363421654	CXCL8/IL1B	2
BP	GO:0071243	cellular response to arsenic-containing substance	2/129	20/18866	0.00813222616661473	0.0177912259750046	0.00777857363421654	HMOX1/VCP	2
BP	GO:0071731	response to nitric oxide	2/129	20/18866	0.00813222616661473	0.0177912259750046	0.00777857363421654	CDK2/MMP3	2
BP	GO:0097062	dendritic spine maintenance	2/129	20/18866	0.00813222616661473	0.0177912259750046	0.00777857363421654	INS/INSR	2
BP	GO:1900409	positive regulation of cellular response to oxidative stress	2/129	20/18866	0.00813222616661473	0.0177912259750046	0.00777857363421654	TNF/MMP3	2
BP	GO:1905939	regulation of gonad development	2/129	20/18866	0.00813222616661473	0.0177912259750046	0.00777857363421654	INSR/SRC	2
BP	GO:2000193	positive regulation of fatty acid transport	2/129	20/18866	0.00813222616661473	0.0177912259750046	0.00777857363421654	EDN1/IL1B	2
BP	GO:0008361	regulation of cell size	5/129	181/18866	0.00813584533020672	0.0177912259750046	0.00777857363421654	AKT1/MAP2/EDN1/BDNF/SPP1	5
BP	GO:0030518	intracellular steroid hormone receptor signaling pathway	4/129	116/18866	0.00828855777266682	0.01810504512919	0.00791577977178619	ESR1/AR/PGR/SRC	4
BP	GO:0046916	cellular transition metal ion homeostasis	4/129	116/18866	0.00828855777266682	0.01810504512919	0.00791577977178619	HIF1A/HMOX1/MYC/IFNG	4
BP	GO:2001252	positive regulation of chromosome organization	5/129	182/18866	0.00832089779624602	0.0181656004053451	0.00794225538820374	TP53/CCNB1/MAPK1/IL1B/NOS1	5
BP	GO:0010658	striated muscle cell apoptotic process	3/129	61/18866	0.0084216157488892	0.018365097758387	0.00802947843020478	TP53/HMGCR/NFE2L2	3
BP	GO:0033013	tetrapyrrole metabolic process	3/129	61/18866	0.0084216157488892	0.018365097758387	0.00802947843020478	PRSS1/HMOX1/CYP1A1	3
BP	GO:0043433	negative regulation of DNA-binding transcription factor activity	5/129	183/18866	0.00850885300940789	0.0185450569191195	0.0081081591003776	ESR1/NFKBIA/HMOX1/IL10/CHUK	5
BP	GO:0014902	myotube differentiation	4/129	117/18866	0.00853745382745786	0.0185867976520305	0.00812640873449226	BCL2/BDNF/CXCL10/NOS1	4
BP	GO:0030282	bone mineralization	4/129	117/18866	0.00853745382745786	0.0185867976520305	0.00812640873449226	PTGS2/HIF1A/ADRB2/TGFB1	4
BP	GO:0071559	response to transforming growth factor beta	6/129	258/18866	0.00867966961269705	0.0188859625311671	0.00825720781738879	FOS/TP53/JUN/TGFB1/EDN1/SRC	6
BP	GO:0022900	electron transport chain	5/129	184/18866	0.00869973299458724	0.0189191540081295	0.00827171959684359	CDK1/CCNB1/CYCS/XDH/NCF1	5
BP	GO:0002294	CD4-positive, alpha-beta T cell differentiation involved in immune response	3/129	62/18866	0.00880628443643109	0.0191191627885872	0.00835916624208691	IL6/IL2/IFNG	3
BP	GO:0007405	neuroblast proliferation	3/129	62/18866	0.00880628443643109	0.0191191627885872	0.00835916624208691	TP53/HIF1A/BDNF	3
BP	GO:0045824	negative regulation of innate immune response	3/129	62/18866	0.00880628443643109	0.0191191627885872	0.00835916624208691	PPARG/INS/MMP12	3
BP	GO:0006520	cellular amino acid metabolic process	7/129	340/18866	0.00892534298316188	0.019246901357015	0.00841501533656985	NOS2/INS/NOS3/NOS1/MTHFD1/GPT/AARS1	7
BP	GO:0002363	alpha-beta T cell lineage commitment	2/129	21/18866	0.00894829247127108	0.019246901357015	0.00841501533656985	IL6/BCL2	2
BP	GO:0002693	positive regulation of cellular extravasation	2/129	21/18866	0.00894829247127108	0.019246901357015	0.00841501533656985	ICAM1/SELE	2
BP	GO:0006837	serotonin transport	2/129	21/18866	0.00894829247127108	0.019246901357015	0.00841501533656985	SLC6A4/NOS1	2
BP	GO:0030220	platelet formation	2/129	21/18866	0.00894829247127108	0.019246901357015	0.00841501533656985	CASP3/CASP9	2
BP	GO:0035357	peroxisome proliferator activated receptor signaling pathway	2/129	21/18866	0.00894829247127108	0.019246901357015	0.00841501533656985	RXRA/PPARG	2
BP	GO:0036499	PERK-mediated unfolded protein response	2/129	21/18866	0.00894829247127108	0.019246901357015	0.00841501533656985	CXCL8/NFE2L2	2
BP	GO:0046716	muscle cell cellular homeostasis	2/129	21/18866	0.00894829247127108	0.019246901357015	0.00841501533656985	HIF1A/PLG	2
BP	GO:0060065	uterus development	2/129	21/18866	0.00894829247127108	0.019246901357015	0.00841501533656985	ESR1/SRC	2
BP	GO:0061042	vascular wound healing	2/129	21/18866	0.00894829247127108	0.019246901357015	0.00841501533656985	TNF/SERPINE1	2
BP	GO:0072111	cell proliferation involved in kidney development	2/129	21/18866	0.00894829247127108	0.019246901357015	0.00841501533656985	STAT1/MYC	2
BP	GO:0090201	negative regulation of release of cytochrome c from mitochondria	2/129	21/18866	0.00894829247127108	0.019246901357015	0.00841501533656985	AKT1/BCL2L1	2
BP	GO:0090312	positive regulation of protein deacetylation	2/129	21/18866	0.00894829247127108	0.019246901357015	0.00841501533656985	TP53/IFNG	2
BP	GO:0140467	integrated stress response signaling	2/129	21/18866	0.00894829247127108	0.019246901357015	0.00841501533656985	CXCL8/NFE2L2	2
BP	GO:1903055	positive regulation of extracellular matrix organization	2/129	21/18866	0.00894829247127108	0.019246901357015	0.00841501533656985	IL6/TGFB1	2
BP	GO:1903204	negative regulation of oxidative stress-induced neuron death	2/129	21/18866	0.00894829247127108	0.019246901357015	0.00841501533656985	HIF1A/IL10	2
BP	GO:2000269	regulation of fibroblast apoptotic process	2/129	21/18866	0.00894829247127108	0.019246901357015	0.00841501533656985	PIK3CG/TP53	2
BP	GO:0071706	tumor necrosis factor superfamily cytokine production	4/129	119/18866	0.0090498230477771	0.0194546469234727	0.00850584461321126	CD14/LBP/IL10/IFNG	4
BP	GO:0002287	alpha-beta T cell activation involved in immune response	3/129	63/18866	0.00920111194498093	0.0197475037597136	0.00863388573124233	IL6/IL2/IFNG	3
BP	GO:0002293	alpha-beta T cell differentiation involved in immune response	3/129	63/18866	0.00920111194498093	0.0197475037597136	0.00863388573124233	IL6/IL2/IFNG	3
BP	GO:0010830	regulation of myotube differentiation	3/129	63/18866	0.00920111194498093	0.0197475037597136	0.00863388573124233	BCL2/BDNF/CXCL10	3
BP	GO:0051588	regulation of neurotransmitter transport	4/129	120/18866	0.00931336894367869	0.0199775318562879	0.00873445724270848	PRKCB/CHRM2/HTR2A/NOS1	4
BP	GO:0061448	connective tissue development	6/129	262/18866	0.00932119244693683	0.0199834174856945	0.00873703052246939	RELA/HIF1A/TGFB1/EDN1/PPARD/CHI3L1	6
BP	GO:0120254	olefinic compound metabolic process	4/129	121/18866	0.0095818700189212	0.0205310875024161	0.00897647953842291	GSTM1/PTGS1/PTGS2/CYP1A1	4
BP	GO:0002066	columnar/cuboidal epithelial cell development	3/129	64/18866	0.00960615210927515	0.0205495390961873	0.00898454683412357	CDKN1A/HIF1A/SRC	3
BP	GO:0042130	negative regulation of T cell proliferation	3/129	64/18866	0.00960615210927515	0.0205495390961873	0.00898454683412357	CASP3/ERBB2/IL10	3
BP	GO:1900449	regulation of glutamate receptor signaling pathway	3/129	64/18866	0.00960615210927515	0.0205495390961873	0.00898454683412357	ADRB2/OPRM1/IFNG	3
BP	GO:0035584	calcium-mediated signaling using intracellular calcium source	2/129	22/18866	0.00979938748560303	0.0208608172988974	0.00912064203205477	PRKACA/VCAM1	2
BP	GO:0036344	platelet morphogenesis	2/129	22/18866	0.00979938748560303	0.0208608172988974	0.00912064203205477	CASP3/CASP9	2
BP	GO:0043369	CD4-positive or CD8-positive, alpha-beta T cell lineage commitment	2/129	22/18866	0.00979938748560303	0.0208608172988974	0.00912064203205477	IL6/BCL2	2
BP	GO:0045655	regulation of monocyte differentiation	2/129	22/18866	0.00979938748560303	0.0208608172988974	0.00912064203205477	JUN/MYC	2
BP	GO:0051900	regulation of mitochondrial depolarization	2/129	22/18866	0.00979938748560303	0.0208608172988974	0.00912064203205477	BCL2/SRC	2
BP	GO:0060352	cell adhesion molecule production	2/129	22/18866	0.00979938748560303	0.0208608172988974	0.00912064203205477	CXCL8/IL1B	2
BP	GO:0071379	cellular response to prostaglandin stimulus	2/129	22/18866	0.00979938748560303	0.0208608172988974	0.00912064203205477	AKT1/PPARG	2
BP	GO:1902884	positive regulation of response to oxidative stress	2/129	22/18866	0.00979938748560303	0.0208608172988974	0.00912064203205477	TNF/MMP3	2
BP	GO:2000479	regulation of cAMP-dependent protein kinase activity	2/129	22/18866	0.00979938748560303	0.0208608172988974	0.00912064203205477	ADRB2/CXCL10	2
BP	GO:0051928	positive regulation of calcium ion transport	4/129	122/18866	0.00985536138726026	0.0209686272025321	0.0091677780346607	BAX/F2/CXCL11/CXCL10	4
BP	GO:0031640	killing of cells of other organism	3/129	65/18866	0.0100214561837687	0.0212874776603381	0.0093071839287701	NOS2/F2/IFNG	3
BP	GO:0048247	lymphocyte chemotaxis	3/129	65/18866	0.0100214561837687	0.0212874776603381	0.0093071839287701	PIK3CG/CXCL11/CXCL10	3
BP	GO:0098586	cellular response to virus	3/129	65/18866	0.0100214561837687	0.0212874776603381	0.0093071839287701	IL6/CHUK/MMP12	3
BP	GO:0016525	negative regulation of angiogenesis	5/129	192/18866	0.0103346664594911	0.0219409486517204	0.00959289061539375	TNF/PPARG/SERPINE1/STAT1/CXCL10	5
BP	GO:0009063	cellular amino acid catabolic process	4/129	124/18866	0.010417452927989	0.0221047787587425	0.00966451943696927	NOS2/NOS3/NOS1/GPT	4
BP	GO:0034394	protein localization to cell surface	3/129	66/18866	0.0104470728838479	0.0221318172994388	0.0096763410663535	TNF/AKT1/BDNF	3
BP	GO:0046365	monosaccharide catabolic process	3/129	66/18866	0.0104470728838479	0.0221318172994388	0.0096763410663535	TP53/TPI1/GPI	3
BP	GO:1905207	regulation of cardiocyte differentiation	3/129	66/18866	0.0104470728838479	0.0221318172994388	0.0096763410663535	TGFB1/EDN1/EGFR	3
BP	GO:0090596	sensory organ morphogenesis	6/129	269/18866	0.0105244119352601	0.0222836579942482	0.00974272794867996	BCL2/BAX/HIF1A/EDN1/BDNF/MAPK1	6
BP	GO:0035458	cellular response to interferon-beta	2/129	23/18866	0.0106850016976082	0.0224664867335064	0.00982266323884876	STAT1/IRF1	2
BP	GO:0035743	CD4-positive, alpha-beta T cell cytokine production	2/129	23/18866	0.0106850016976082	0.0224664867335064	0.00982266323884876	IL6/IL1B	2
BP	GO:0043586	tongue development	2/129	23/18866	0.0106850016976082	0.0224664867335064	0.00982266323884876	BDNF/EGFR	2
BP	GO:0045649	regulation of macrophage differentiation	2/129	23/18866	0.0106850016976082	0.0224664867335064	0.00982266323884876	CASP8/TGFB1	2
BP	GO:0045723	positive regulation of fatty acid biosynthetic process	2/129	23/18866	0.0106850016976082	0.0224664867335064	0.00982266323884876	PTGS2/IL1B	2
BP	GO:0051220	cytoplasmic sequestering of protein	2/129	23/18866	0.0106850016976082	0.0224664867335064	0.00982266323884876	NFKBIA/IL10	2
BP	GO:0070584	mitochondrion morphogenesis	2/129	23/18866	0.0106850016976082	0.0224664867335064	0.00982266323884876	BAX/BCL2L1	2
BP	GO:0071404	cellular response to low-density lipoprotein particle stimulus	2/129	23/18866	0.0106850016976082	0.0224664867335064	0.00982266323884876	PPARG/LPL	2
BP	GO:0072215	regulation of metanephros development	2/129	23/18866	0.0106850016976082	0.0224664867335064	0.00982266323884876	STAT1/MYC	2
BP	GO:1900017	positive regulation of cytokine production involved in inflammatory response	2/129	23/18866	0.0106850016976082	0.0224664867335064	0.00982266323884876	TNF/IL6	2
BP	GO:1901032	negative regulation of response to reactive oxygen species	2/129	23/18866	0.0106850016976082	0.0224664867335064	0.00982266323884876	IL10/NFE2L2	2
BP	GO:1903077	negative regulation of protein localization to plasma membrane	2/129	23/18866	0.0106850016976082	0.0224664867335064	0.00982266323884876	TGFB1/BCL2L1	2
BP	GO:1903206	negative regulation of hydrogen peroxide-induced cell death	2/129	23/18866	0.0106850016976082	0.0224664867335064	0.00982266323884876	IL10/NFE2L2	2
BP	GO:0003014	renal system process	4/129	125/18866	0.0107061207902002	0.0224748554902068	0.00982632217670453	PRKACA/BCL2/EDN1/GJA1	4
BP	GO:0035270	endocrine system development	4/129	125/18866	0.0107061207902002	0.0224748554902068	0.00982632217670453	IL6/AKT1/INSR/MAPK1	4
BP	GO:0043500	muscle adaptation	4/129	125/18866	0.0107061207902002	0.0224748554902068	0.00982632217670453	EDN1/NOS3/HMOX1/IL1B	4
BP	GO:0002548	monocyte chemotaxis	3/129	67/18866	0.0108830484265511	0.0227706872886345	0.00995566398994697	IL6/SERPINE1/CXCL10	3
BP	GO:0032890	regulation of organic acid transport	3/129	67/18866	0.0108830484265511	0.0227706872886345	0.00995566398994697	AKT1/EDN1/IL1B	3
BP	GO:0043550	regulation of lipid kinase activity	3/129	67/18866	0.0108830484265511	0.0227706872886345	0.00995566398994697	TGFB1/F2/SRC	3
BP	GO:0050918	positive chemotaxis	3/129	67/18866	0.0108830484265511	0.0227706872886345	0.00995566398994697	CXCL8/F3/CXCL10	3
BP	GO:0070613	regulation of protein processing	3/129	67/18866	0.0108830484265511	0.0227706872886345	0.00995566398994697	PRKACA/SERPINE1/SRC	3
BP	GO:1903672	positive regulation of sprouting angiogenesis	3/129	67/18866	0.0108830484265511	0.0227706872886345	0.00995566398994697	PTGS2/HMOX1/IL10	3
BP	GO:0030258	lipid modification	6/129	271/18866	0.0108875604448199	0.0227706872886345	0.00995566398994697	PIK3CG/AKT1/PPARG/PPARD/CYP3A4/CYP1A1	6
BP	GO:0006260	DNA replication	6/129	273/18866	0.0112595193662423	0.0235361047751314	0.0102903152550142	CDK2/TP53/CDK1/JUN/EGFR/TOP1	6
BP	GO:0001704	formation of primary germ layer	4/129	127/18866	0.0112988660812605	0.0235932798108698	0.0103153129828917	MMP2/MMP9/PRKACA/GJA1	4
BP	GO:0019079	viral genome replication	4/129	127/18866	0.0112988660812605	0.0235932798108698	0.0103153129828917	CXCL8/TNF/BCL2/VCP	4
BP	GO:0002753	cytoplasmic pattern recognition receptor signaling pathway	3/129	68/18866	0.0113294265708026	0.0236194828455418	0.0103267693173187	RELA/NFKBIA/CASP8	3
BP	GO:0016239	positive regulation of macroautophagy	3/129	68/18866	0.0113294265708026	0.0236194828455418	0.0103267693173187	HIF1A/ADRB2/HMOX1	3
BP	GO:0071479	cellular response to ionizing radiation	3/129	68/18866	0.0113294265708026	0.0236194828455418	0.0103267693173187	CDKN1A/TP53/BCL2L1	3
BP	GO:0051216	cartilage development	5/129	197/18866	0.0114571171210496	0.0238730395943905	0.010437627885702	RELA/HIF1A/TGFB1/EDN1/CHI3L1	5
BP	GO:0072089	stem cell proliferation	4/129	128/18866	0.0116030081178767	0.0240276935200199	0.0105052447520168	TP53/HIF1A/BDNF/GJA1	4
BP	GO:0002438	acute inflammatory response to antigenic stimulus	2/129	24/18866	0.0116046308307163	0.0240276935200199	0.0105052447520168	OPRM1/ICAM1	2
BP	GO:0007095	mitotic G2 DNA damage checkpoint	2/129	24/18866	0.0116046308307163	0.0240276935200199	0.0105052447520168	CDKN1A/CDK1	2
BP	GO:0010640	regulation of platelet-derived growth factor receptor signaling pathway	2/129	24/18866	0.0116046308307163	0.0240276935200199	0.0105052447520168	F3/SRC	2
BP	GO:0032469	endoplasmic reticulum calcium ion homeostasis	2/129	24/18866	0.0116046308307163	0.0240276935200199	0.0105052447520168	BCL2/BAX	2
BP	GO:0034695	response to prostaglandin E	2/129	24/18866	0.0116046308307163	0.0240276935200199	0.0105052447520168	AKT1/PPARG	2
BP	GO:0042738	exogenous drug catabolic process	2/129	24/18866	0.0116046308307163	0.0240276935200199	0.0105052447520168	CYP3A4/NOS1	2
BP	GO:0044321	response to leptin	2/129	24/18866	0.0116046308307163	0.0240276935200199	0.0105052447520168	EDN1/CCND1	2
BP	GO:0051882	mitochondrial depolarization	2/129	24/18866	0.0116046308307163	0.0240276935200199	0.0105052447520168	BCL2/SRC	2
BP	GO:0086064	cell communication by electrical coupling involved in cardiac conduction	2/129	24/18866	0.0116046308307163	0.0240276935200199	0.0105052447520168	PRKACA/GJA1	2
BP	GO:0090335	regulation of brown fat cell differentiation	2/129	24/18866	0.0116046308307163	0.0240276935200199	0.0105052447520168	PTGS2/INS	2
BP	GO:2000209	regulation of anoikis	2/129	24/18866	0.0116046308307163	0.0240276935200199	0.0105052447520168	BCL2/SRC	2
BP	GO:0007004	telomere maintenance via telomerase	3/129	69/18866	0.0117862486571654	0.0243780768755461	0.010658437271464	HSP90AA1/MAPK1/SRC	3
BP	GO:1903317	regulation of protein maturation	3/129	69/18866	0.0117862486571654	0.0243780768755461	0.010658437271464	PRKACA/SERPINE1/SRC	3
BP	GO:0034101	erythrocyte homeostasis	4/129	129/18866	0.0119123719574006	0.024625996468951	0.0107668311963894	CASP3/HIF1A/STAT1/HMOX1	4
BP	GO:0001818	negative regulation of cytokine production	7/129	360/18866	0.0119586728613951	0.0247087284856767	0.0108030027949578	TNF/LBP/TGFB1/F2/HMOX1/IL10/IFNG	7
BP	GO:0045165	cell fate commitment	6/129	278/18866	0.012228670912604	0.0252533288032463	0.0110411096953695	AR/IL6/BCL2/CASP3/TP53/PPARG	6
BP	GO:0006417	regulation of translation	8/129	450/18866	0.0122440069839859	0.025264926649767	0.0110461804366038	RXRA/TNF/IL6/AKT1/ERBB2/MAPK1/HSPB1/AARS1	8
BP	GO:0008088	axo-dendritic transport	3/129	70/18866	0.0122535536471163	0.025264926649767	0.0110461804366038	HIF1A/MAP2/HSPB1	3
BP	GO:0050795	regulation of behavior	3/129	70/18866	0.0122535536471163	0.025264926649767	0.0110461804366038	ADRB1/INS/GJA1	3
BP	GO:0003231	cardiac ventricle development	4/129	131/18866	0.0125468885507078	0.025743767579526	0.0112555364099605	RXRA/HIF1A/TGFB1/NOS3	4
BP	GO:0010508	positive regulation of autophagy	4/129	131/18866	0.0125468885507078	0.025743767579526	0.0112555364099605	HIF1A/ADRB2/HMOX1/IFNG	4
BP	GO:0019218	regulation of steroid metabolic process	4/129	131/18866	0.0125468885507078	0.025743767579526	0.0112555364099605	TNF/HMGCR/IL1B/IFNG	4
BP	GO:0002053	positive regulation of mesenchymal cell proliferation	2/129	25/18866	0.0125577757969269	0.025743767579526	0.0112555364099605	STAT1/MYC	2
BP	GO:0002092	positive regulation of receptor internalization	2/129	25/18866	0.0125577757969269	0.025743767579526	0.0112555364099605	SELE/INSR	2
BP	GO:0007530	sex determination	2/129	25/18866	0.0125577757969269	0.025743767579526	0.0112555364099605	AR/INSR	2
BP	GO:0050857	positive regulation of antigen receptor-mediated signaling pathway	2/129	25/18866	0.0125577757969269	0.025743767579526	0.0112555364099605	RELA/PRKCB	2
BP	GO:0050927	positive regulation of positive chemotaxis	2/129	25/18866	0.0125577757969269	0.025743767579526	0.0112555364099605	CXCL8/F3	2
BP	GO:0060669	embryonic placenta morphogenesis	2/129	25/18866	0.0125577757969269	0.025743767579526	0.0112555364099605	IGF2/IL10	2
BP	GO:1904376	negative regulation of protein localization to cell periphery	2/129	25/18866	0.0125577757969269	0.025743767579526	0.0112555364099605	TGFB1/BCL2L1	2
BP	GO:2000679	positive regulation of transcription regulatory region DNA binding	2/129	25/18866	0.0125577757969269	0.025743767579526	0.0112555364099605	TGFB1/IFNG	2
BP	GO:0007179	transforming growth factor beta receptor signaling pathway	5/129	202/18866	0.012660043619902	0.0259263985427872	0.0113353852296884	FOS/TP53/JUN/TGFB1/SRC	5
BP	GO:1901605	alpha-amino acid metabolic process	5/129	202/18866	0.012660043619902	0.0259263985427872	0.0113353852296884	NOS2/NOS3/NOS1/MTHFD1/GPT	5
BP	GO:0002292	T cell differentiation involved in immune response	3/129	71/18866	0.0127313781618494	0.0260453674928318	0.0113874001239631	IL6/IL2/IFNG	3
BP	GO:0032371	regulation of sterol transport	3/129	71/18866	0.0127313781618494	0.0260453674928318	0.0113874001239631	NFKBIA/PON1/PPARG	3
BP	GO:0006644	phospholipid metabolic process	8/129	455/18866	0.013015037371081	0.0266118279718464	0.0116350645936898	PIK3CG/HTR2A/TGFB1/PON1/LPL/PPARD/ACHE/SRC	8
BP	GO:0034754	cellular hormone metabolic process	4/129	134/18866	0.0135385851480049	0.0274790460992363	0.0120142245273733	ESR1/CYP3A4/CYP1A1/SPP1	4
BP	GO:0071333	cellular response to glucose stimulus	4/129	134/18866	0.0135385851480049	0.0274790460992363	0.0120142245273733	PRKACA/HIF1A/HMGCR/ICAM1	4
BP	GO:0032743	positive regulation of interleukin-2 production	2/129	26/18866	0.0135439426503353	0.0274790460992363	0.0120142245273733	IL1B/IL1A	2
BP	GO:0032967	positive regulation of collagen biosynthetic process	2/129	26/18866	0.0135439426503353	0.0274790460992363	0.0120142245273733	TGFB1/F2	2
BP	GO:0042104	positive regulation of activated T cell proliferation	2/129	26/18866	0.0135439426503353	0.0274790460992363	0.0120142245273733	IGF2/IL2	2
BP	GO:0042737	drug catabolic process	2/129	26/18866	0.0135439426503353	0.0274790460992363	0.0120142245273733	CYP3A4/NOS1	2
BP	GO:0043567	regulation of insulin-like growth factor receptor signaling pathway	2/129	26/18866	0.0135439426503353	0.0274790460992363	0.0120142245273733	AR/IGFBP3	2
BP	GO:0044068	modulation by symbiont of host cellular process	2/129	26/18866	0.0135439426503353	0.0274790460992363	0.0120142245273733	CASP8/BCL2L1	2
BP	GO:0048643	positive regulation of skeletal muscle tissue development	2/129	26/18866	0.0135439426503353	0.0274790460992363	0.0120142245273733	BCL2/HMGCR	2
BP	GO:0050926	regulation of positive chemotaxis	2/129	26/18866	0.0135439426503353	0.0274790460992363	0.0120142245273733	CXCL8/F3	2
BP	GO:0051123	RNA polymerase II preinitiation complex assembly	2/129	26/18866	0.0135439426503353	0.0274790460992363	0.0120142245273733	ESR1/TP53	2
BP	GO:0051156	glucose 6-phosphate metabolic process	2/129	26/18866	0.0135439426503353	0.0274790460992363	0.0120142245273733	TP53/GPI	2
BP	GO:0060314	regulation of ryanodine-sensitive calcium-release channel activity	2/129	26/18866	0.0135439426503353	0.0274790460992363	0.0120142245273733	PRKACA/NOS1	2
BP	GO:0060706	cell differentiation involved in embryonic placenta development	2/129	26/18866	0.0135439426503353	0.0274790460992363	0.0120142245273733	CASP8/PLG	2
BP	GO:0090025	regulation of monocyte chemotaxis	2/129	26/18866	0.0135439426503353	0.0274790460992363	0.0120142245273733	SERPINE1/CXCL10	2
BP	GO:0003208	cardiac ventricle morphogenesis	3/129	73/18866	0.0137187207785832	0.0277906526997664	0.0121504633054393	RXRA/HIF1A/TGFB1	3
BP	GO:0051155	positive regulation of striated muscle cell differentiation	3/129	73/18866	0.0137187207785832	0.0277906526997664	0.0121504633054393	BCL2/TGFB1/EDN1	3
BP	GO:1902117	positive regulation of organelle assembly	3/129	73/18866	0.0137187207785832	0.0277906526997664	0.0121504633054393	TNF/EDN1/SRC	3
BP	GO:0050853	B cell receptor signaling pathway	4/129	135/18866	0.0138799126409833	0.0281027155582235	0.012286901565873	PRKCB/BCL2/BAX/MAPK1	4
BP	GO:0071331	cellular response to hexose stimulus	4/129	136/18866	0.0142266679834224	0.02876368715657	0.0125758876231064	PRKACA/HIF1A/HMGCR/ICAM1	4
BP	GO:0032024	positive regulation of insulin secretion	3/129	74/18866	0.014228300764282	0.02876368715657	0.0125758876231064	HIF1A/PPARD/GJA1	3
BP	GO:0043507	positive regulation of JUN kinase activity	3/129	74/18866	0.014228300764282	0.02876368715657	0.0125758876231064	TNF/EDN1/CD40LG	3
BP	GO:0001963	synaptic transmission, dopaminergic	2/129	27/18866	0.0145626425410437	0.0292442244800744	0.0127859852836116	PTGS2/SLC6A4	2
BP	GO:0002021	response to dietary excess	2/129	27/18866	0.0145626425410437	0.0292442244800744	0.0127859852836116	ADRB2/ADRB1	2
BP	GO:0006706	steroid catabolic process	2/129	27/18866	0.0145626425410437	0.0292442244800744	0.0127859852836116	CYP3A4/SPP1	2
BP	GO:0006735	NADH regeneration	2/129	27/18866	0.0145626425410437	0.0292442244800744	0.0127859852836116	TPI1/GPI	2
BP	GO:0007214	gamma-aminobutyric acid signaling pathway	2/129	27/18866	0.0145626425410437	0.0292442244800744	0.0127859852836116	GABRA1/BDNF	2
BP	GO:0010714	positive regulation of collagen metabolic process	2/129	27/18866	0.0145626425410437	0.0292442244800744	0.0127859852836116	TGFB1/F2	2
BP	GO:0031954	positive regulation of protein autophosphorylation	2/129	27/18866	0.0145626425410437	0.0292442244800744	0.0127859852836116	INS/SRC	2
BP	GO:0036037	CD8-positive, alpha-beta T cell activation	2/129	27/18866	0.0145626425410437	0.0292442244800744	0.0127859852836116	BCL2/IRF1	2
BP	GO:0048668	collateral sprouting	2/129	27/18866	0.0145626425410437	0.0292442244800744	0.0127859852836116	BDNF/SPP1	2
BP	GO:0061621	canonical glycolysis	2/129	27/18866	0.0145626425410437	0.0292442244800744	0.0127859852836116	TPI1/GPI	2
BP	GO:0061718	glucose catabolic process to pyruvate	2/129	27/18866	0.0145626425410437	0.0292442244800744	0.0127859852836116	TPI1/GPI	2
BP	GO:0072539	T-helper 17 cell differentiation	2/129	27/18866	0.0145626425410437	0.0292442244800744	0.0127859852836116	IL6/IL2	2
BP	GO:1903203	regulation of oxidative stress-induced neuron death	2/129	27/18866	0.0145626425410437	0.0292442244800744	0.0127859852836116	HIF1A/IL10	2
BP	GO:0019730	antimicrobial humoral response	4/129	137/18866	0.0145788785048676	0.0292469699327635	0.0127871856340501	CXCL8/F2/CXCL11/CXCL10	4
BP	GO:0071326	cellular response to monosaccharide stimulus	4/129	137/18866	0.0145788785048676	0.0292469699327635	0.0127871856340501	PRKACA/HIF1A/HMGCR/ICAM1	4
BP	GO:0022412	cellular process involved in reproduction in multicellular organism	7/129	375/18866	0.0146793272463103	0.029433472674304	0.0128687272495686	PRKACA/AKT1/BCL2/BAX/CCNB1/BCL2L1/SRC	7
BP	GO:0002479	antigen processing and presentation of exogenous peptide antigen via MHC class I, TAP-dependent	3/129	75/18866	0.0147485241165403	0.0295120518181431	0.0129030831538399	IKBKB/NCF1/CHUK	3
BP	GO:0009064	glutamine family amino acid metabolic process	3/129	75/18866	0.0147485241165403	0.0295120518181431	0.0129030831538399	NOS2/NOS3/NOS1	3
BP	GO:0033143	regulation of intracellular steroid hormone receptor signaling pathway	3/129	75/18866	0.0147485241165403	0.0295120518181431	0.0129030831538399	ESR1/AR/SRC	3
BP	GO:0072088	nephron epithelium morphogenesis	3/129	75/18866	0.0147485241165403	0.0295120518181431	0.0129030831538399	BCL2/STAT1/MYC	3
BP	GO:0055076	transition metal ion homeostasis	4/129	138/18866	0.0149365710058866	0.0298731420117733	0.0130609568531393	HIF1A/HMOX1/MYC/IFNG	4
BP	GO:0008306	associative learning	3/129	76/18866	0.0152794163210148	0.0305433047799148	0.0133539614187731	FOS/HIF1A/HMGCR	3
BP	GO:0035304	regulation of protein dephosphorylation	4/129	139/18866	0.0152997717575087	0.0305684622112947	0.0133649606007694	TNF/TGFB1/IKBKB/IGFBP3	4
BP	GO:0003180	aortic valve morphogenesis	2/129	28/18866	0.0156133916694541	0.0310845560868586	0.0135906040847475	TGFB1/NOS3	2
BP	GO:0008299	isoprenoid biosynthetic process	2/129	28/18866	0.0156133916694541	0.0310845560868586	0.0135906040847475	HMGCR/CYP1A1	2
BP	GO:0010460	positive regulation of heart rate	2/129	28/18866	0.0156133916694541	0.0310845560868586	0.0135906040847475	ADRB1/EDN1	2
BP	GO:0045745	positive regulation of G protein-coupled receptor signaling pathway	2/129	28/18866	0.0156133916694541	0.0310845560868586	0.0135906040847475	F2/NOS1	2
BP	GO:0045830	positive regulation of isotype switching	2/129	28/18866	0.0156133916694541	0.0310845560868586	0.0135906040847475	TGFB1/IL2	2
BP	GO:0061620	glycolytic process through glucose-6-phosphate	2/129	28/18866	0.0156133916694541	0.0310845560868586	0.0135906040847475	TPI1/GPI	2
BP	GO:0071280	cellular response to copper ion	2/129	28/18866	0.0156133916694541	0.0310845560868586	0.0135906040847475	CYP1A1/NFE2L2	2
BP	GO:0009308	amine metabolic process	4/129	140/18866	0.0156685065007752	0.0311627424540191	0.0136247882615437	MAOA/INS/CYP1A1/VCAM1	4
BP	GO:0060048	cardiac muscle contraction	4/129	140/18866	0.0156685065007752	0.0311627424540191	0.0136247882615437	PRKACA/PIK3CG/GJA1/NOS1	4
BP	GO:0030500	regulation of bone mineralization	3/129	77/18866	0.015821000746261	0.0314183831074159	0.0137365579422357	HIF1A/ADRB2/TGFB1	3
BP	GO:0061418	regulation of transcription from RNA polymerase II promoter in response to hypoxia	3/129	77/18866	0.015821000746261	0.0314183831074159	0.0137365579422357	TP53/HIF1A/NFE2L2	3
BP	GO:0072028	nephron morphogenesis	3/129	77/18866	0.015821000746261	0.0314183831074159	0.0137365579422357	BCL2/STAT1/MYC	3
BP	GO:0043367	CD4-positive, alpha-beta T cell differentiation	3/129	78/18866	0.0163732986793669	0.0324660065547527	0.0141945936131608	IL6/IL2/IFNG	3
BP	GO:0050688	regulation of defense response to virus	3/129	78/18866	0.0163732986793669	0.0324660065547527	0.0141945936131608	STAT1/IL1B/MMP12	3
BP	GO:0060395	SMAD protein signal transduction	3/129	78/18866	0.0163732986793669	0.0324660065547527	0.0141945936131608	FOS/JUN/TGFB1	3
BP	GO:0072073	kidney epithelium development	4/129	142/18866	0.016422678274536	0.0325475145249494	0.0142302300414115	BCL2/BDNF/STAT1/MYC	4
BP	GO:0031063	regulation of histone deacetylation	2/129	29/18866	0.0166957112409413	0.0329723534246301	0.0144159755694875	TP53/MAPK8	2
BP	GO:0032373	positive regulation of sterol transport	2/129	29/18866	0.0166957112409413	0.0329723534246301	0.0144159755694875	NFKBIA/PON1	2
BP	GO:0032376	positive regulation of cholesterol transport	2/129	29/18866	0.0166957112409413	0.0329723534246301	0.0144159755694875	NFKBIA/PON1	2
BP	GO:0043032	positive regulation of macrophage activation	2/129	29/18866	0.0166957112409413	0.0329723534246301	0.0144159755694875	LBP/IL10	2
BP	GO:0045822	negative regulation of heart contraction	2/129	29/18866	0.0166957112409413	0.0329723534246301	0.0144159755694875	PIK3CG/IL2	2
BP	GO:0061615	glycolytic process through fructose-6-phosphate	2/129	29/18866	0.0166957112409413	0.0329723534246301	0.0144159755694875	TPI1/GPI	2
BP	GO:2000727	positive regulation of cardiac muscle cell differentiation	2/129	29/18866	0.0166957112409413	0.0329723534246301	0.0144159755694875	TGFB1/EDN1	2
BP	GO:0008544	epidermis development	8/129	477/18866	0.0168366166850734	0.0332339438229195	0.0145303465621305	RELA/TNF/BCL2/CASP3/FOSL2/PPARD/INSR/EGFR	8
BP	GO:0006446	regulation of translational initiation	3/129	79/18866	0.0169363293611532	0.0334140018589653	0.0146090704619777	RXRA/TNF/HSPB1	3
BP	GO:0106106	cold-induced thermogenesis	4/129	144/18866	0.0171992816454926	0.0338818097112507	0.0148136026190522	ADRB2/ADRB1/ACHE/GJA1	4
BP	GO:0120161	regulation of cold-induced thermogenesis	4/129	144/18866	0.0171992816454926	0.0338818097112507	0.0148136026190522	ADRB2/ADRB1/ACHE/GJA1	4
BP	GO:1902850	microtubule cytoskeleton organization involved in mitosis	4/129	144/18866	0.0171992816454926	0.0338818097112507	0.0148136026190522	CCNB1/GJA1/BIRC5/VCP	4
BP	GO:0014032	neural crest cell development	3/129	80/18866	0.0175101100209438	0.0344251738242843	0.0150511690334949	HIF1A/EDN1/MAPK1	3
BP	GO:0032204	regulation of telomere maintenance	3/129	80/18866	0.0175101100209438	0.0344251738242843	0.0150511690334949	MAPK1/MYC/SRC	3
[truncated: 536 more rows]
