# Supplementary material for: Investigating the Molecular Mechanism of Xijiao Dihuang Decoction for the Treatment of SLE Based on Network Pharmacology and Molecular Docking Analysis
Source: Biomed Res Int. 2022 Jan 20;2022:5882346. doi: 10.1155/2022/5882346 (PMC8794658; doi:10.1155/2022/5882346)
Supplement: Supplementary Materials — Table S1: all the potential targets of XJDHT. Table S2: known SLE-related targets. Table S3: XJDHT shared 129 intersection targets with known SLE-related targets. Table S4: protein-protein interaction information of XJDHT targets for SLE in STRING 11.0. Table S5: results for GO pathway enrichment analysis. Table S6: results for KEGG pathway enrichment analysis. [file 5882346.f1.zip › Table S6.txt]

ID	Description	GeneRatio	BgRatio	pvalue	p.adjust	qvalue	geneID	Count
hsa05417	Lipid and atherosclerosis	38/120	215/8093	2.02933374541059e-31	5.19509438825111e-29	1.66618981202133e-29	HSP90AA1/RELA/MMP9/NFKBIA/CXCL8/RXRA/TNF/IL6/CD14/LBP/AKT1/BCL2/FOS/BAX/CASP3/TP53/CYCS/CASP9/JUN/CASP8/PPARG/NOS3/IKBKB/MAPK8/MMP1/CYP1A1/ICAM1/SELE/VCAM1/MMP3/BCL2L1/MAPK1/IL1B/NCF1/NFE2L2/CHUK/CD40LG/SRC	38
hsa04933	AGE-RAGE signaling pathway in diabetic complications	26/120	100/8093	4.74707912993833e-26	6.07626128632106e-24	1.94880090597468e-24	RELA/MMP2/CXCL8/PRKCB/TNF/IL6/AKT1/BCL2/BAX/CASP3/JUN/TGFB1/EDN1/SERPINE1/NOS3/MAPK8/STAT1/ICAM1/SELE/VCAM1/CCND1/MAPK1/F3/IL1B/THBD/IL1A	26
hsa05418	Fluid shear stress and atherosclerosis	28/120	139/8093	1.09501597326464e-24	9.34413630519157e-23	2.99688582156638e-23	HSP90AA1/RELA/MMP2/MMP9/GSTM1/TNF/AKT1/BCL2/FOS/TP53/JUN/EDN1/NOS3/IKBKB/MAPK8/HMOX1/ICAM1/SELE/VCAM1/IL1B/PLAT/THBD/IFNG/IL1A/NCF1/NFE2L2/CHUK/SRC	28
hsa05161	Hepatitis B	29/120	162/8093	5.17389670786354e-24	3.31129389303267e-22	1.06201037687725e-22	CDK2/RELA/CDKN1A/MMP9/NFKBIA/CXCL8/PRKCB/TNF/IL6/AKT1/BCL2/FOS/BAX/CASP3/TP53/CYCS/CASP9/JUN/CASP8/TGFB1/IKBKB/MAPK8/STAT1/MAPK1/MYC/BIRC5/CHUK/E2F1/SRC	29
hsa05215	Prostate cancer	22/120	97/8093	1.0987713057274e-20	5.62570908532431e-19	1.80429814414184e-19	CDK2/AR/HSP90AA1/RELA/CDKN1A/MMP9/NFKBIA/AKT1/BCL2/TP53/CASP9/PLAU/ERBB2/INS/IKBKB/MMP3/EGFR/CCND1/MAPK1/PLAT/CHUK/E2F1	22
hsa04668	TNF signaling pathway	23/120	112/8093	1.53045478310344e-20	6.529940407908e-19	2.09430654529944e-19	RELA/MMP9/NFKBIA/PTGS2/TNF/IL6/AKT1/FOS/CASP3/JUN/CASP8/EDN1/IKBKB/MAPK8/ICAM1/SELE/VCAM1/MMP3/MAPK1/IL1B/CXCL10/CHUK/IRF1	23
hsa04657	IL-17 signaling pathway	21/120	94/8093	1.257387663336e-19	4.5984463116288e-18	1.4748306427099e-18	HSP90AA1/RELA/MMP9/NFKBIA/CXCL8/PTGS2/TNF/IL6/FOS/CASP3/JUN/CASP8/IKBKB/MAPK8/MMP1/MMP3/MAPK1/IL1B/IFNG/CXCL10/CHUK	21
hsa05167	Kaposi sarcoma-associated herpesvirus infection	27/120	194/8093	2.25669461686925e-19	7.22142277398159e-18	2.31608131731318e-18	RELA/CDKN1A/NFKBIA/CXCL8/PTGS2/IL6/PIK3CG/AKT1/FOS/BAX/CASP3/TP53/HIF1A/CYCS/CASP9/JUN/CASP8/IKBKB/MAPK8/STAT1/ICAM1/CCND1/MAPK1/MYC/CHUK/E2F1/SRC	27
hsa05222	Small cell lung cancer	20/120	92/8093	1.78964834849826e-18	5.09055530239506e-17	1.63266165126157e-17	CDK2/RELA/CDKN1A/NFKBIA/PTGS2/RXRA/AKT1/BCL2/BAX/CASP3/TP53/CYCS/CASP9/NOS2/IKBKB/CCND1/BCL2L1/MYC/CHUK/E2F1	20
hsa05162	Measles	23/120	139/8093	2.64370125172383e-18	6.76787520441301e-17	2.17061786983641e-17	CDK2/RELA/NFKBIA/IL6/AKT1/BCL2/FOS/BAX/CASP3/TP53/CYCS/CASP9/JUN/CASP8/IKBKB/MAPK8/STAT1/CCND1/BCL2L1/IL1B/IL2/IL1A/CHUK	23
hsa05145	Toxoplasmosis	21/120	112/8093	6.09720389422182e-18	1.41898563356435e-16	4.55102300238567e-17	RELA/NFKBIA/TNF/PIK3CG/AKT1/BCL2/CASP3/CYCS/CASP9/CASP8/TGFB1/NOS2/IKBKB/MAPK8/STAT1/BCL2L1/MAPK1/IL10/IFNG/CHUK/CD40LG	21
hsa05142	Chagas disease	20/120	102/8093	1.58124841267669e-17	3.3733299470436e-16	1.08190680867352e-16	RELA/NFKBIA/CXCL8/TNF/IL6/AKT1/FOS/JUN/CASP8/TGFB1/NOS2/SERPINE1/IKBKB/MAPK8/MAPK1/IL10/IL1B/IL2/IFNG/CHUK	20
hsa04620	Toll-like receptor signaling pathway	20/120	104/8093	2.37207439805925e-17	4.67116189156282e-16	1.49815225140584e-16	RELA/NFKBIA/CXCL8/TNF/IL6/CD14/LBP/AKT1/FOS/JUN/CASP8/IKBKB/MAPK8/STAT1/MAPK1/IL1B/CXCL11/CXCL10/CHUK/SPP1	20
hsa05160	Hepatitis C	23/120	157/8093	4.44559482745222e-17	8.12908768448407e-16	2.60719095143815e-16	CDK2/RELA/CDKN1A/NFKBIA/RXRA/TNF/AKT1/BAX/CASP3/TP53/CYCS/CASP9/CASP8/IKBKB/STAT1/EGFR/CCND1/MAPK1/MYC/IFNG/CXCL10/CHUK/E2F1	23
hsa05207	Chemical carcinogenesis - receptor activation	25/120	212/8093	3.30449267003005e-16	5.63966749018461e-15	1.80877493517434e-15	ESR1/AR/PGR/HSP90AA1/RELA/PRKCB/GSTM1/RXRA/PRKACA/AKT1/BCL2/FOS/AHR/ADRB2/JUN/ADRB1/CYP3A4/CYP1A1/EGFR/CCND1/MAPK1/MYC/BIRC5/E2F1/SRC	25
hsa05164	Influenza A	23/120	172/8093	3.5491134524827e-16	5.67858152397232e-15	1.82125558745823e-15	RELA/NFKBIA/CXCL8/PRKCB/TNF/IL6/PRSS1/AKT1/BAX/CASP3/CYCS/CASP9/CASP8/PLG/IKBKB/STAT1/ICAM1/MAPK1/IL1B/IFNG/IL1A/CXCL10/CHUK	23
hsa05212	Pancreatic cancer	17/120	76/8093	4.67926752074883e-16	7.04642638418647e-15	2.25995583045454e-15	RELA/CDKN1A/AKT1/BAX/TP53/CASP9/TGFB1/ERBB2/IKBKB/MAPK8/STAT1/EGFR/CCND1/BCL2L1/MAPK1/CHUK/E2F1	17
hsa05169	Epstein-Barr virus infection	24/120	202/8093	1.17799919602808e-15	1.67537663435104e-14	5.37332966609299e-15	CDK2/RELA/CDKN1A/NFKBIA/TNF/IL6/AKT1/BCL2/BAX/CASP3/TP53/CYCS/CASP9/JUN/CASP8/IKBKB/MAPK8/STAT1/ICAM1/CCND1/MYC/CXCL10/CHUK/E2F1	24
hsa05163	Human cytomegalovirus infection	25/120	225/8093	1.37441019938416e-15	1.85183690022286e-14	5.93927953196478e-15	RELA/CDKN1A/NFKBIA/CXCL8/PRKCB/PTGS2/TNF/IL6/PRKACA/AKT1/BAX/CASP3/TP53/CYCS/CASP9/CASP8/IKBKB/EGFR/CCND1/MAPK1/MYC/IL1B/CHUK/E2F1/SRC	25
hsa01522	Endocrine resistance	18/120	98/8093	2.50240074510032e-15	3.20307295372841e-14	1.02730135851487e-14	ESR1/CDKN1A/MMP2/MMP9/PRKACA/AKT1/BCL2/FOS/BAX/TP53/JUN/ERBB2/MAPK8/EGFR/CCND1/MAPK1/E2F1/SRC	18
hsa05210	Colorectal cancer	17/120	86/8093	4.31398080288764e-15	5.25894802637732e-14	1.68666918609141e-14	CDKN1A/AKT1/BCL2/FOS/BAX/CASP3/TP53/CYCS/CASP9/JUN/TGFB1/MAPK8/EGFR/CCND1/MAPK1/MYC/BIRC5	17
hsa04625	C-type lectin receptor signaling pathway	18/120	104/8093	7.50974165735364e-15	8.73860847401151e-14	2.8026787046583e-14	RELA/NFKBIA/PTGS2/TNF/IL6/AKT1/JUN/CASP8/IKBKB/MAPK8/STAT1/MAPK1/IL10/IL1B/IL2/CHUK/IRF1/SRC	18
hsa05219	Bladder cancer	13/120	41/8093	1.07381563445905e-14	1.1952034887892e-13	3.83330066305747e-14	CDKN1A/MMP2/MMP9/CXCL8/TP53/ERBB2/MMP1/EGFR/CCND1/MAPK1/MYC/E2F1/SRC	13
hsa05152	Tuberculosis	22/120	180/8093	1.15237307494818e-14	1.22919794661139e-13	3.9423289406122e-14	RELA/TNF/IL6/CD14/LBP/AKT1/BCL2/BAX/CASP3/CYCS/CASP9/CASP8/TGFB1/NOS2/MAPK8/STAT1/MAPK1/IL10/IL1B/IFNG/IL1A/SRC	22
hsa05140	Leishmaniasis	16/120	77/8093	1.26287199003433e-14	1.29318091779515e-13	4.1475374830601e-14	RELA/NFKBIA/PRKCB/PTGS2/TNF/FOS/JUN/TGFB1/NOS2/STAT1/MAPK1/IL10/IL1B/IFNG/IL1A/NCF1	16
hsa04659	Th17 cell differentiation	18/120	108/8093	1.50047138876935e-14	1.47738721355752e-13	4.7383307013769e-14	HSP90AA1/RELA/NFKBIA/RXRA/IL6/FOS/HIF1A/AHR/JUN/TGFB1/IKBKB/MAPK8/STAT1/MAPK1/IL1B/IL2/IFNG/CHUK	18
hsa04066	HIF-1 signaling pathway	18/120	109/8093	1.77560099218103e-14	1.68353279258646e-13	5.39948839727566e-14	RELA/CDKN1A/PRKCB/IL6/AKT1/BCL2/HIF1A/NOS2/EDN1/ERBB2/SERPINE1/INS/NOS3/HMOX1/INSR/EGFR/MAPK1/IFNG	18
hsa04151	PI3K-Akt signaling pathway	29/120	354/8093	1.85342768795904e-14	1.69456245756255e-13	5.43486314514304e-14	CDK2/HSP90AA1/RELA/CDKN1A/IGF2/RXRA/CHRM1/CHRM2/IL6/PIK3CG/AKT1/BCL2/TP53/CASP9/ERBB2/BDNF/INS/NOS3/IKBKB/INSR/EGFR/CCND1/BCL2L1/MAPK1/MYC/IL2/CHUK/SPP1/ERBB3	29
hsa04932	Non-alcoholic fatty liver disease	20/120	155/8093	7.37403910789575e-14	6.40090574255354e-13	2.05292207203608e-13	RELA/CXCL8/RXRA/TNF/IL6/AKT1/FOS/BAX/CASP3/CYCS/JUN/CASP8/TGFB1/PPARG/INS/IKBKB/MAPK8/INSR/IL1B/IL1A	20
hsa04210	Apoptosis	19/120	136/8093	7.50106141705493e-14	6.40090574255354e-13	2.05292207203608e-13	RELA/NFKBIA/TNF/AKT1/BCL2/FOS/BAX/CASP3/TP53/CYCS/CASP9/JUN/CASP8/IKBKB/MAPK8/BCL2L1/MAPK1/BIRC5/CHUK	19
hsa04010	MAPK signaling pathway	26/120	294/8093	8.72295455350885e-14	7.20347214741376e-13	2.31032412622645e-13	RELA/PRKCB/IGF2/TNF/CD14/PRKACA/AKT1/FOS/CASP3/TP53/JUN/TGFB1/ERBB2/BDNF/INS/IKBKB/MAPK8/INSR/EGFR/MAPK1/MYC/IL1B/HSPB1/IL1A/CHUK/ERBB3	26
hsa05166	Human T-cell leukemia virus 1 infection	23/120	222/8093	9.98340776820998e-14	7.98672621456798e-13	2.56153225631703e-13	CDK2/RELA/CDKN1A/NFKBIA/TNF/IL6/PRKACA/AKT1/FOS/BAX/TP53/JUN/TGFB1/IKBKB/MAPK8/ICAM1/CCND1/BCL2L1/MAPK1/MYC/IL2/CHUK/E2F1	23
hsa04115	p53 signaling pathway	15/120	73/8093	1.06812840991131e-13	8.28608705870594e-13	2.65754436915733e-13	CDK2/CDKN1A/BCL2/BAX/CASP3/TP53/CDK1/CCNB1/CYCS/CASP9/CASP8/SERPINE1/CCND1/BCL2L1/IGFBP3	15
hsa04064	NF-kappa B signaling pathway	17/120	104/8093	1.19550426830245e-13	9.00144390251255e-13	2.8869762516282e-13	RELA/NFKBIA/CXCL8/PRKCB/PTGS2/TNF/CD14/LBP/BCL2/PLAU/IKBKB/ICAM1/VCAM1/BCL2L1/IL1B/CHUK/CD40LG	17
hsa05133	Pertussis	15/120	76/8093	2.0107591277198e-13	1.47072667627506e-12	4.71696878081638e-13	RELA/CXCL8/TNF/IL6/CD14/FOS/CASP3/JUN/NOS2/MAPK8/MAPK1/IL10/IL1B/IL1A/IRF1	15
hsa04380	Osteoclast differentiation	18/120	128/8093	3.20537069183345e-13	2.27937471419268e-12	7.3104945603219e-13	RELA/NFKBIA/TNF/AKT1/FOS/FOSL2/JUN/TGFB1/PPARG/IKBKB/MAPK8/STAT1/MAPK1/IL1B/IFNG/IL1A/NCF1/CHUK	18
hsa04926	Relaxin signaling pathway	18/120	129/8093	3.68018040192986e-13	2.54628698079472e-12	8.16654541537779e-13	RELA/MMP2/MMP9/NFKBIA/PRKACA/AKT1/FOS/JUN/TGFB1/NOS2/EDN1/NOS3/MAPK8/MMP1/EGFR/MAPK1/NOS1/SRC	18
hsa05205	Proteoglycans in cancer	21/120	205/8093	1.67978738154094e-12	1.13164623598548e-11	3.62945750028237e-12	ESR1/CDKN1A/MMP2/MMP9/PRKCB/IGF2/TNF/PRKACA/AKT1/CASP3/TP53/HIF1A/TGFB1/PLAU/ERBB2/EGFR/CCND1/MAPK1/MYC/ERBB3/SRC	21
hsa01524	Platinum drug resistance	14/120	73/8093	2.03744085366653e-12	1.33739707317598e-11	4.28934916561375e-12	CDKN1A/GSTM1/AKT1/BCL2/BAX/CASP3/TP53/CYCS/CASP9/CASP8/ERBB2/BCL2L1/MAPK1/BIRC5	14
hsa05220	Chronic myeloid leukemia	14/120	76/8093	3.64929824673101e-12	2.33555087790784e-11	7.49066482223733e-12	RELA/CDKN1A/NFKBIA/AKT1/BAX/TP53/TGFB1/IKBKB/CCND1/BCL2L1/MAPK1/MYC/CHUK/E2F1	14
hsa05132	Salmonella infection	22/120	249/8093	9.36262845902688e-12	5.84593386709971e-11	1.87492944750731e-11	HSP90AA1/RELA/NFKBIA/CXCL8/TNF/IL6/CD14/PIK3CG/AKT1/BCL2/FOS/BAX/CASP3/CYCS/JUN/CASP8/IKBKB/MAPK8/MAPK1/MYC/IL1B/CHUK	22
hsa05171	Coronavirus disease - COVID-19	21/120	232/8093	1.85495025128494e-11	1.13063634364034e-10	3.62621853634649e-11	RELA/NFKBIA/CXCL8/PRKCB/TNF/IL6/FOS/JUN/F2/IKBKB/MAPK8/MMP1/STAT1/MMP3/EGFR/MAPK1/IL1B/IL2/CXCL10/CHUK/F13A1	21
hsa05134	Legionellosis	12/120	57/8093	2.60804563557926e-11	1.55269693653091e-10	4.97986681946592e-11	RELA/NFKBIA/CXCL8/TNF/IL6/CD14/CASP3/CYCS/CASP9/CASP8/IL1B/VCP	12
hsa05170	Human immunodeficiency virus 1 infection	20/120	212/8093	2.78087154560800e-11	1.61796162653557e-10	5.18918613773743e-11	RELA/NFKBIA/PRKCB/TNF/AKT1/BCL2/FOS/BAX/CASP3/CDK1/CCNB1/CYCS/CASP9/JUN/CASP8/IKBKB/MAPK8/BCL2L1/MAPK1/CHUK	20
hsa05130	Pathogenic Escherichia coli infection	19/120	197/8093	6.24181649906416e-11	3.55090005280094e-10	1.13885774719767e-10	RELA/NFKBIA/CXCL8/TNF/IL6/FOS/BAX/CASP3/CYCS/CASP9/JUN/CASP8/F2/IKBKB/MAPK8/MAPK1/IL1B/CHUK/SRC	19
hsa04218	Cellular senescence	17/120	156/8093	1.00674968566839e-10	5.6027808593719e-10	1.79694451904198e-10	CDK2/RELA/CDKN1A/CXCL8/IL6/AKT1/TP53/CDK1/CCNB1/TGFB1/SERPINE1/CCND1/MAPK1/MYC/IL1A/E2F1/IGFBP3	17
hsa05144	Malaria	11/120	50/8093	1.09938947351136e-10	5.98816394082782e-10	1.92054600075892e-10	CXCL8/TNF/IL6/TGFB1/ICAM1/SELE/VCAM1/IL10/IL1B/IFNG/CD40LG	11
hsa05135	Yersinia infection	16/120	137/8093	1.30940327045055e-10	6.98348410906958e-10	2.23976875208646e-10	RELA/NFKBIA/CXCL8/TNF/IL6/AKT1/FOS/JUN/IKBKB/MAPK8/MAPK1/IL10/IL1B/IL2/CHUK/SRC	16
hsa05146	Amoebiasis	14/120	102/8093	2.28863765821496e-10	1.19569640918985e-09	3.83488157552667e-10	RELA/CXCL8/PRKCB/TNF/IL6/CD14/PRKACA/CASP3/TGFB1/NOS2/IL10/IL1B/HSPB1/IFNG	14
hsa04660	T cell receptor signaling pathway	14/120	104/8093	2.98578804926587e-10	1.52872348122413e-09	4.90297827037343e-10	RELA/NFKBIA/TNF/AKT1/FOS/JUN/IKBKB/MAPK8/MAPK1/IL10/IL2/IFNG/CHUK/CD40LG	14
hsa05223	Non-small cell lung cancer	12/120	72/8093	4.70092064985261e-10	2.3596778163966e-09	7.56804562824569e-10	CDKN1A/PRKCB/RXRA/AKT1/BAX/TP53/CASP9/ERBB2/EGFR/CCND1/MAPK1/E2F1	12
hsa04215	Apoptosis - multiple species	9/120	32/8093	5.3929772910188e-10	2.65500420480926e-09	8.51522730160864e-10	BCL2/BAX/CASP3/CYCS/CASP9/CASP8/MAPK8/BCL2L1/BIRC5	9
hsa04068	FoxO signaling pathway	15/120	131/8093	6.85905542231355e-10	3.31305318511749e-09	1.0625746235163e-09	CDK2/CDKN1A/IL6/AKT1/CCNB1/TGFB1/INS/IKBKB/MAPK8/INSR/EGFR/CCND1/MAPK1/IL10/CHUK	15
hsa04915	Estrogen signaling pathway	15/120	138/8093	1.43503755774975e-09	6.80314101451734e-09	2.18192845037974e-09	ESR1/PGR/HSP90AA1/MMP2/MMP9/PRKACA/AKT1/BCL2/FOS/OPRM1/JUN/NOS3/EGFR/MAPK1/SRC	15
hsa05321	Inflammatory bowel disease	11/120	65/8093	2.18550009479857e-09	1.01725095321534e-08	3.26256473481892e-09	RELA/TNF/IL6/JUN/TGFB1/STAT1/IL10/IL1B/IL2/IFNG/IL1A	11
hsa05143	African trypanosomiasis	9/120	37/8093	2.24779965429897e-09	1.02756555625096e-08	3.29564610968646e-09	PRKCB/TNF/IL6/ICAM1/SELE/VCAM1/IL10/IL1B/IFNG	9
hsa05202	Transcriptional misregulation in cancer	17/120	192/8093	2.63075499597607e-09	1.1815320683682e-08	3.78945317979932e-09	RELA/CDKN1A/MMP9/CXCL8/RXRA/IL6/CD14/BAX/TP53/MPO/PLAU/PPARG/MMP3/BCL2L1/MYC/PLAT/IGFBP3	17
hsa05225	Hepatocellular carcinoma	16/120	168/8093	2.78079671109208e-09	1.22738613455099e-08	3.93651803022109e-09	CDKN1A/PRKCB/IGF2/GSTM1/AKT1/BAX/TP53/TGFB1/HMOX1/EGFR/CCND1/BCL2L1/MAPK1/MYC/NFE2L2/E2F1	16
hsa05131	Shigellosis	19/120	247/8093	3.00964787266556e-09	1.3058811108515e-08	4.18827001013226e-09	RELA/NFKBIA/CXCL8/TNF/CD14/AKT1/BCL2/BAX/TP53/CYCS/JUN/IKBKB/MAPK8/EGFR/BCL2L1/MAPK1/IL1B/CHUK/SRC	19
hsa05208	Chemical carcinogenesis - reactive oxygen species	18/120	223/8093	3.81058955151141e-09	1.6258515419782e-08	5.21449096522614e-09	RELA/NFKBIA/GSTM1/AKT1/FOS/HIF1A/AHR/JUN/IKBKB/MAPK8/HMOX1/CYP1A1/EGFR/MAPK1/NCF1/NFE2L2/CHUK/SRC	18
hsa04917	Prolactin signaling pathway	11/120	70/8093	4.9644854548234e-09	2.0834561908767e-08	6.68213745429206e-09	ESR1/RELA/AKT1/FOS/INS/MAPK8/STAT1/CCND1/MAPK1/IRF1/SRC	11
hsa05235	PD-L1 expression and PD-1 checkpoint pathway in cancer	12/120	89/8093	5.87851905821617e-09	2.42725948210216e-08	7.78479603634739e-09	RELA/NFKBIA/AKT1/FOS/HIF1A/JUN/IKBKB/STAT1/EGFR/MAPK1/IFNG/CHUK	12
hsa05323	Rheumatoid arthritis	12/120	93/8093	9.81527286223743e-09	3.98842833767108e-08	1.27918343066753e-08	CXCL8/TNF/IL6/FOS/JUN/TGFB1/MMP1/ICAM1/MMP3/IL1B/IFNG/IL1A	12
hsa05213	Endometrial cancer	10/120	58/8093	1.00868063735072e-08	4.03472254940287e-08	1.29403108081178e-08	CDKN1A/AKT1/BAX/TP53/CASP9/ERBB2/EGFR/CCND1/MAPK1/MYC	10
hsa04621	NOD-like receptor signaling pathway	16/120	184/8093	1.04547647669574e-08	4.11756889283245e-08	1.32060186529988e-08	HSP90AA1/RELA/NFKBIA/CXCL8/TNF/IL6/BCL2/JUN/CASP8/IKBKB/MAPK8/STAT1/BCL2L1/MAPK1/IL1B/CHUK	16
hsa01521	EGFR tyrosine kinase inhibitor resistance	11/120	79/8093	1.85346723084086e-08	7.18920622871605e-08	2.30574870822307e-08	PRKCB/IL6/AKT1/BCL2/BAX/ERBB2/EGFR/BCL2L1/MAPK1/ERBB3/SRC	11
hsa04919	Thyroid hormone signaling pathway	13/120	121/8093	2.2154545370132e-08	8.46502032052805e-08	2.71493250411673e-08	ESR1/PRKCB/RXRA/PRKACA/AKT1/TP53/HIF1A/CASP9/STAT1/CCND1/MAPK1/MYC/SRC	13
hsa05224	Breast cancer	14/120	147/8093	2.93523814905184e-08	1.10503083258422e-07	3.54409559792637e-08	ESR1/PGR/CDKN1A/AKT1/FOS/BAX/TP53/JUN/ERBB2/EGFR/CCND1/MAPK1/MYC/E2F1	14
hsa05226	Gastric cancer	14/120	149/8093	3.49037896186643e-08	1.29498118005479e-07	4.15331135050467e-08	CDK2/CDKN1A/RXRA/AKT1/BCL2/BAX/TP53/TGFB1/ERBB2/EGFR/CCND1/MAPK1/MYC/E2F1	14
hsa05010	Alzheimer disease	22/120	384/8093	3.58912009925456e-08	1.31259249344167e-07	4.20979500363693e-08	RELA/PTGS2/CHRM1/TNF/IL6/AKT1/CASP3/CYCS/CHRM3/CASP9/CASP8/NOS2/LPL/INS/IKBKB/MAPK8/INSR/MAPK1/IL1B/IL1A/CHUK/NOS1	22
hsa04012	ErbB signaling pathway	11/120	85/8093	4.06065024193844e-08	1.46412177737499e-07	4.6957853057257e-08	CDKN1A/PRKCB/AKT1/JUN/ERBB2/MAPK8/EGFR/MAPK1/MYC/ERBB3/SRC	11
hsa05221	Acute myeloid leukemia	10/120	67/8093	4.28578805541203e-08	1.52383575303539e-07	4.88730216845232e-08	RELA/CD14/AKT1/MPO/PPARD/IKBKB/CCND1/MAPK1/MYC/CHUK	10
hsa05216	Thyroid cancer	8/120	37/8093	4.98079049721259e-08	1.74668817436496e-07	5.6020426644929e-08	CDKN1A/RXRA/BAX/TP53/PPARG/CCND1/MAPK1/MYC	8
hsa05120	Epithelial cell signaling in Helicobacter pylori infection	10/120	70/8093	6.60440964892688e-08	2.28476874341254e-07	7.32779448956325e-08	RELA/NFKBIA/CXCL8/CASP3/JUN/IKBKB/MAPK8/EGFR/CHUK/SRC	10
hsa05165	Human papillomavirus infection	20/120	331/8093	6.83126096515303e-08	2.33173707610557e-07	7.47843305658858e-08	CDK2/RELA/CDKN1A/PTGS2/TNF/PRKACA/AKT1/BAX/CASP3/TP53/CASP8/IKBKB/STAT1/EGFR/CCND1/MAPK1/CHUK/SPP1/E2F1/IRF1	20
hsa04658	Th1 and Th2 cell differentiation	11/120	92/8093	9.37605281198837e-08	3.15824936824871e-07	1.01292537304029e-07	RELA/NFKBIA/FOS/JUN/IKBKB/MAPK8/STAT1/MAPK1/IL2/IFNG/CHUK	11
hsa04062	Chemokine signaling pathway	15/120	192/8093	1.30890918965197e-07	4.35169808507669e-07	1.39569264241769e-07	RELA/NFKBIA/CXCL8/PRKCB/PRKACA/PIK3CG/AKT1/IKBKB/STAT1/MAPK1/NCF1/CXCL11/CXCL10/CHUK/SRC	15
hsa04931	Insulin resistance	11/120	108/8093	4.92993350501518e-07	1.61802945805626e-06	5.18940368948966e-07	RELA/NFKBIA/PRKCB/TNF/IL6/AKT1/INS/NOS3/IKBKB/MAPK8/INSR	11
hsa04622	RIG-I-like receptor signaling pathway	9/120	70/8093	7.79857362056491e-07	2.49797053665733e-06	8.01158313566083e-07	RELA/NFKBIA/CXCL8/TNF/CASP8/IKBKB/MAPK8/CXCL10/CHUK	9
hsa04725	Cholinergic synapse	11/120	113/8093	7.80615792705414e-07	2.49797053665733e-06	8.01158313566083e-07	PRKCB/CHRM1/CHRM2/PRKACA/PIK3CG/AKT1/BCL2/FOS/CHRM3/ACHE/MAPK1	11
hsa04722	Neurotrophin signaling pathway	11/120	119/8093	1.31361160536245e-06	4.15166137003439e-06	1.33153613019195e-06	RELA/NFKBIA/AKT1/BCL2/BAX/TP53/JUN/BDNF/IKBKB/MAPK8/MAPK1	11
hsa05214	Glioma	9/120	75/8093	1.41543825635674e-06	4.41892919057713e-06	1.41725525026734e-06	CDKN1A/PRKCB/AKT1/BAX/TP53/EGFR/CCND1/MAPK1/E2F1	9
hsa05022	Pathways of neurodegeneration - multiple diseases	22/120	476/8093	1.49530300851606e-06	4.61201891783266e-06	1.47918369897593e-06	RELA/PRKCB/PTGS2/CHRM1/TNF/IL6/BCL2/BAX/CASP3/CYCS/CHRM3/CASP9/CASP8/NOS2/BDNF/MAPK8/BCL2L1/MAPK1/IL1B/IL1A/VCP/NOS1	22
hsa04923	Regulation of lipolysis in adipocytes	8/120	57/8093	1.66470781669756e-06	5.07339525088779e-06	1.62715801632092e-06	PTGS1/PTGS2/PRKACA/AKT1/ADRB2/ADRB1/INS/INSR	8
hsa05203	Viral carcinogenesis	14/120	204/8093	1.70505995064807e-06	5.13523938077538e-06	1.64699289350526e-06	CDK2/RELA/CDKN1A/NFKBIA/PRKACA/BAX/CASP3/TP53/CDK1/JUN/CASP8/CCND1/MAPK1/SRC	14
hsa04370	VEGF signaling pathway	8/120	59/8093	2.17944083794046e-06	6.48763784317159e-06	2.08073911088563e-06	PRKCB/PTGS2/AKT1/CASP9/NOS3/MAPK1/HSPB1/SRC	8
hsa04914	Progesterone-mediated oocyte maturation	10/120	102/8093	2.3809969165433e-06	7.00615184638028e-06	2.24703883230946e-06	CDK2/PGR/HSP90AA1/PRKACA/AKT1/CDK1/CCNB1/INS/MAPK8/MAPK1	10
hsa04921	Oxytocin signaling pathway	12/120	154/8093	2.63722843755448e-06	7.67193727288577e-06	2.46057198719198e-06	CDKN1A/PRKCB/PTGS2/PRKACA/PIK3CG/FOS/JUN/NOS3/EGFR/CCND1/MAPK1/SRC	12
hsa05206	MicroRNAs in cancer	17/120	310/8093	2.80696815650919e-06	8.07397582097027e-06	2.58951527152829e-06	CDKN1A/MMP9/PRKCB/PTGS2/BCL2/CASP3/TP53/PLAU/ERBB2/IKBKB/HMOX1/EGFR/CCND1/MAPK1/MYC/E2F1/ERBB3	17
hsa04662	B cell receptor signaling pathway	9/120	82/8093	3.02777207633845e-06	8.61232946158492e-06	2.76217803455437e-06	RELA/NFKBIA/PRKCB/AKT1/FOS/JUN/IKBKB/MAPK1/CHUK	9
hsa04024	cAMP signaling pathway	14/120	219/8093	3.94390650372777e-06	1.10949457687287e-05	3.55841188306265e-06	RELA/NFKBIA/CHRM1/CHRM2/PRKACA/AKT1/FOS/ADRB2/JUN/ADRB1/EDN1/BDNF/MAPK8/MAPK1	14
hsa04610	Complement and coagulation cascades	9/120	85/8093	4.09847627243295e-06	1.1404455714596e-05	3.65767905320103e-06	F10/PLAU/SERPINE1/PLG/F2/F3/PLAT/THBD/F13A1	9
hsa04630	JAK-STAT signaling pathway	12/120	162/8093	4.4815645867025e-06	1.23363498300628e-05	3.95655956720764e-06	CDKN1A/IL6/AKT1/BCL2/STAT1/EGFR/CCND1/BCL2L1/IL10/MYC/IL2/IFNG	12
hsa01523	Antifolate resistance	6/120	31/8093	5.09798736918149e-06	1.38838804947921e-05	4.4528893034284e-06	RELA/TNF/IL6/IKBKB/IL1B/CHUK	6
hsa04540	Gap junction	9/120	88/8093	5.47951043595299e-06	1.47658386484628e-05	4.73575417179317e-06	PRKCB/PRKACA/CDK1/HTR2A/ADRB1/EGFR/MAPK1/GJA1/SRC	9
hsa04371	Apelin signaling pathway	11/120	138/8093	5.65632816873775e-06	1.50835417833007e-05	4.8376490916836e-06	PRKACA/PIK3CG/AKT1/NOS2/SERPINE1/NOS3/CCND1/MAPK1/PLAT/SPP1/NOS1	11
hsa04920	Adipocytokine signaling pathway	8/120	69/8093	7.26317560370324e-06	1.9168793345856e-05	6.14788602375315e-06	RELA/NFKBIA/RXRA/TNF/AKT1/IKBKB/MAPK8/CHUK	8
hsa04014	Ras signaling pathway	14/120	232/8093	7.70507952630311e-06	2.01275546809551e-05	6.45538349142473e-06	RELA/PRKCB/IGF2/PRKACA/AKT1/BDNF/INS/IKBKB/MAPK8/INSR/EGFR/BCL2L1/MAPK1/CHUK	14
hsa04071	Sphingolipid signaling pathway	10/120	119/8093	9.6251131181093e-06	2.48891813963231e-05	7.98254995441282e-06	RELA/PRKCB/TNF/AKT1/BCL2/BAX/TP53/NOS3/MAPK8/MAPK1	10
hsa04137	Mitophagy - animal	8/120	72/8093	1.00188470224101e-05	2.53943053241285e-05	8.14455516152147e-06	RELA/TP53/HIF1A/JUN/MAPK8/BCL2L1/E2F1/SRC	8
hsa05218	Melanoma	8/120	72/8093	1.00188470224101e-05	2.53943053241285e-05	8.14455516152147e-06	CDKN1A/AKT1/BAX/TP53/EGFR/CCND1/MAPK1/E2F1	8
hsa04020	Calcium signaling pathway	14/120	240/8093	1.13639801294172e-05	2.85213618934393e-05	9.14747626516556e-06	PRKCB/CHRM1/CHRM2/PRKACA/CHRM3/HTR2A/ADRB2/ADRB1/NOS2/ERBB2/NOS3/EGFR/ERBB3/NOS1	14
hsa05416	Viral myocarditis	7/120	60/8093	2.66412015480049e-05	6.62150252066918e-05	2.12367268343831e-05	CASP3/CYCS/CASP9/CASP8/ICAM1/CCND1/CD40LG	7
hsa05332	Graft-versus-host disease	6/120	42/8093	3.17956093194087e-05	7.82661152477752e-05	2.51017968311121e-05	TNF/IL6/IL1B/IL2/IFNG/IL1A	6
hsa04940	Type I diabetes mellitus	6/120	43/8093	3.65077344631778e-05	8.88512697457407e-05	2.84967065796372e-05	TNF/INS/IL1B/IL2/IFNG/IL1A	6
hsa04623	Cytosolic DNA-sensing pathway	7/120	63/8093	3.67899788790958e-05	8.88512697457407e-05	2.84967065796372e-05	RELA/NFKBIA/IL6/IKBKB/IL1B/CXCL10/CHUK	7
hsa04211	Longevity regulating pathway	8/120	89/8093	4.79330860155702e-05	0.0001143710437746	3.6681502526393e-05	RELA/PRKACA/AKT1/BAX/TP53/PPARG/INS/INSR	8
hsa04726	Serotonergic synapse	9/120	115/8093	4.82502840924092e-05	0.0001143710437746	3.6681502526393e-05	PRKCB/PTGS1/PTGS2/PRKACA/CASP3/HTR2A/SLC6A4/MAOA/MAPK1	9
hsa04930	Type II diabetes mellitus	6/120	46/8093	5.40951396338066e-05	0.000127049135286738	4.07476667449243e-05	TNF/INS/IKBKB/MAPK8/INSR/MAPK1	6
hsa04912	GnRH signaling pathway	8/120	93/8093	6.57939287234116e-05	0.000153120415938121	4.91093439275225e-05	MMP2/PRKCB/PRKACA/JUN/MAPK8/EGFR/MAPK1/SRC	8
hsa05230	Central carbon metabolism in cancer	7/120	70/8093	7.31735179449892e-05	0.000168760545891146	5.4125504027588e-05	AKT1/TP53/HIF1A/ERBB2/EGFR/MAPK1/MYC	7
hsa05231	Choline metabolism in cancer	8/120	98/8093	9.5590700324701e-05	0.000218493029313602	7.0075889335777e-05	PRKCB/AKT1/FOS/HIF1A/JUN/MAPK8/EGFR/MAPK1	8
hsa04110	Cell cycle	9/120	126/8093	9.85870692873487e-05	0.000223347696792577	7.1632896175251e-05	CDK2/CDKN1A/TP53/CDK1/CCNB1/TGFB1/CCND1/MYC/E2F1	9
hsa04217	Necroptosis	10/120	159/8093	0.000117272194984709	0.0002615549015436	8.3886851646385e-05	HSP90AA1/TNF/BCL2/BAX/CASP8/MAPK8/STAT1/IL1B/IFNG/IL1A	10
hsa05168	Herpes simplex virus 1 infection	19/120	497/8093	0.000117495365927789	0.0002615549015436	8.3886851646385e-05	RELA/NFKBIA/TNF/IL6/AKT1/BCL2/BAX/CASP3/TP53/CYCS/CASP9/CASP8/IKBKB/STAT1/BCL2L1/IL1B/IFNG/CHUK/SRC	19
hsa04928	Parathyroid hormone synthesis, secretion and action	8/120	106/8093	0.000166003202753558	0.000366351895731989	0.000117497729716674	CDKN1A/PRKCB/RXRA/PRKACA/BCL2/FOS/EGFR/MAPK1	8
hsa04510	Focal adhesion	11/120	201/8093	0.000183982175948013	0.000402559290963173	0.000129110298910886	PRKCB/AKT1/BCL2/JUN/ERBB2/MAPK8/EGFR/CCND1/MAPK1/SPP1/SRC	11
hsa05415	Diabetic cardiomyopathy	11/120	203/8093	0.000200663721008728	0.000435338242188427	0.000139623284912407	RELA/MMP2/MMP9/PRKCB/AKT1/TGFB1/INS/NOS3/MAPK8/INSR/NCF1	11
hsa05330	Allograft rejection	5/120	38/8093	0.000223742427684265	0.000481328247791359	0.000154373368946242	TNF/IL10/IL2/IFNG/CD40LG	5
hsa00220	Arginine biosynthesis	4/120	22/8093	0.000273522154010789	0.000583513928556349	0.00018714673695475	NOS2/NOS3/NOS1/GPT	4
hsa04935	Growth hormone synthesis, secretion and action	8/120	119/8093	0.000367873657159653	0.000778311208536125	0.000249622838264053	PRKCB/PRKACA/AKT1/FOS/MAPK8/STAT1/MAPK1/IGFBP3	8
hsa04611	Platelet activation	8/120	124/8093	0.00048562274821582	0.00101901166838729	0.000326821176538688	PTGS1/PRKACA/PIK3CG/AKT1/F2/NOS3/MAPK1/SRC	8
hsa05211	Renal cell carcinoma	6/120	69/8093	0.000524694255249489	0.00109204658003146	0.000350245202477194	CDKN1A/AKT1/HIF1A/JUN/TGFB1/MAPK1	6
hsa04061	Viral protein interaction with cytokine and cytokine receptor	7/120	100/8093	0.000677631238369362	0.00139898062114965	0.000448686218954246	CXCL8/TNF/IL6/IL10/IL2/CXCL11/CXCL10	7
hsa05020	Prion disease	12/120	273/8093	0.000699388797670795	0.00142255312042869	0.000456246477769071	TNF/IL6/PRKACA/BAX/CASP3/CYCS/CASP9/MAPK8/MAPK1/IL1B/IL1A/NCF1	12
hsa04114	Oocyte meiosis	8/120	131/8093	0.000700162863960997	0.00142255312042869	0.000456246477769071	CDK2/AR/PGR/PRKACA/CDK1/CCNB1/INS/MAPK1	8
hsa04672	Intestinal immune network for IgA production	5/120	49/8093	0.00074650591515936	0.00149301183031872	0.000478844254789721	IL6/TGFB1/IL10/IL2/CD40LG	5
hsa05030	Cocaine addiction	5/120	49/8093	0.00074650591515936	0.00149301183031872	0.000478844254789721	RELA/PRKACA/JUN/MAOA/BDNF	5
hsa04913	Ovarian steroidogenesis	5/120	51/8093	0.000898193612757856	0.00178246174314737	0.000571677697226542	PTGS2/PRKACA/INS/CYP1A1/INSR	5
hsa04140	Autophagy - animal	8/120	141/8093	0.00113319256504355	0.00223151766654731	0.000715700567395929	PRKACA/AKT1/BCL2/HIF1A/INS/MAPK8/BCL2L1/MAPK1	8
hsa04060	Cytokine-cytokine receptor interaction	12/120	295/8093	0.00137257544503632	0.00268228483915494	0.000860272275715811	CXCL8/TNF/IL6/TGFB1/IL10/IL1B/IL2/IFNG/IL1A/CXCL11/CXCL10/CD40LG	12
hsa04072	Phospholipase D signaling pathway	8/120	148/8093	0.00154733477039863	0.00300089167592462	0.000962457034219245	CXCL8/PIK3CG/AKT1/INS/F2/INSR/EGFR/MAPK1	8
hsa04150	mTOR signaling pathway	8/120	155/8093	0.00207359835914402	0.00394557536937596	0.00126543946879657	PRKCB/TNF/AKT1/INS/IKBKB/INSR/MAPK1/CHUK	8
hsa04934	Cushing syndrome	8/120	155/8093	0.00207359835914402	0.00394557536937596	0.00126543946879657	CDK2/CDKN1A/PRKACA/AHR/EGFR/CCND1/MAPK1/E2F1	8
hsa04960	Aldosterone-regulated sodium reabsorption	4/120	37/8093	0.00208067451119435	0.00394557536937596	0.00126543946879657	PRKCB/INS/INSR/MAPK1	4
hsa04970	Salivary secretion	6/120	93/8093	0.00250157594836924	0.00470884884398916	0.00151023934963468	PRKCB/PRKACA/CHRM3/ADRB2/ADRB1/NOS1	6
hsa04310	Wnt signaling pathway	8/120	166/8093	0.0031755285167107	0.0059338343085981	0.0019031212009484	PRKCB/PRKACA/TP53/JUN/PPARD/MAPK8/CCND1/MYC	8
hsa04750	Inflammatory mediator regulation of TRP channels	6/120	98/8093	0.00325400455487912	0.00601177245225487	0.00192811780952253	PRKCB/PRKACA/HTR2A/MAPK8/IL1B/SRC	6
hsa04664	Fc epsilon RI signaling pathway	5/120	68/8093	0.00326420457368526	0.00601177245225487	0.00192811780952253	TNF/AKT1/MAPK8/ALOX5AP/MAPK1	5
hsa04022	cGMP-PKG signaling pathway	8/120	167/8093	0.00329474809079685	0.00602468222317139	0.00193225827881319	PIK3CG/AKT1/ADRB2/ADRB1/INS/NOS3/INSR/MAPK1	8
hsa05031	Amphetamine addiction	5/120	69/8093	0.00347822881731305	0.00631508210802937	0.00202539639977916	PRKCB/PRKACA/FOS/JUN/MAOA	5
hsa04520	Adherens junction	5/120	71/8093	0.00393627404971248	0.00709638138539714	0.00227597758248757	ERBB2/INSR/EGFR/MAPK1/SRC	5
hsa04910	Insulin signaling pathway	7/120	137/8093	0.0041547104346002	0.00743780329550806	0.00238547967536854	PRKACA/AKT1/INS/IKBKB/MAPK8/INSR/MAPK1	7
hsa04080	Neuroactive ligand-receptor interaction	12/120	341/8093	0.00454154984976514	0.00807386639958247	0.00258948017749767	GABRA1/CHRM1/CHRM2/PRSS1/CHRM3/HTR2A/ADRB2/OPRM1/ADRB1/EDN1/PLG/F2	12
hsa03320	PPAR signaling pathway	5/120	76/8093	0.00526812760806903	0.00930097012183222	0.00298304140420606	RXRA/PPARG/LPL/PPARD/MMP1	5
hsa05012	Parkinson disease	10/120	266/8093	0.00600975343468621	0.0105376498580799	0.00337967388540392	PRKACA/BAX/CASP3/TP53/CYCS/CASP9/MAOA/MAPK8/BCL2L1/NFE2L2	10
hsa00330	Arginine and proline metabolism	4/120	51/8093	0.00671606562801034	0.0116960054474194	0.00375118595764272	MAOA/NOS2/NOS3/NOS1	4
hsa04261	Adrenergic signaling in cardiomyocytes	7/120	150/8093	0.00678920763350756	0.0117030954445926	0.00375345988765716	PRKACA/PIK3CG/AKT1/BCL2/ADRB2/ADRB1/MAPK1	7
hsa04670	Leukocyte transendothelial migration	6/120	114/8093	0.00681156727048552	0.0117030954445926	0.00375345988765716	MMP2/MMP9/PRKCB/ICAM1/VCAM1/NCF1	6
hsa04152	AMPK signaling pathway	6/120	120/8093	0.00868649271495118	0.01482494756685	0.00475471180186802	AKT1/PPARG/HMGCR/INS/INSR/CCND1	6
hsa04976	Bile secretion	5/120	89/8093	0.0101707054764369	0.0172430503441579	0.00553025463340591	RXRA/PRKACA/HMGCR/CYP3A4/CA2	5
hsa05310	Asthma	3/120	31/8093	0.0105614751830159	0.0177877476766584	0.00570495196866512	TNF/IL10/CD40LG	3
hsa04350	TGF-beta signaling pathway	5/120	94/8093	0.0126903137161235	0.0212334660871085	0.00681007547201672	TNF/TGFB1/MAPK1/MYC/IFNG	5
hsa04650	Natural killer cell mediated cytotoxicity	6/120	131/8093	0.0130420815064866	0.0216803432835101	0.00695339957283631	PRKCB/TNF/CASP3/ICAM1/MAPK1/IFNG	6
hsa04213	Longevity regulating pathway - multiple species	4/120	62/8093	0.013241777069212	0.0218702898691501	0.00701431994158597	PRKACA/AKT1/INS/INSR	4
hsa04728	Dopaminergic synapse	6/120	132/8093	0.0135020736498366	0.0221572490663985	0.00710635455254556	PRKCB/PRKACA/AKT1/FOS/MAOA/MAPK8	6
hsa04713	Circadian entrainment	5/120	97/8093	0.0143892055761034	0.0234626536782322	0.0075250287290383	PRKCB/PRKACA/FOS/MAPK1/NOS1	5
hsa04929	GnRH secretion	4/120	64/8093	0.0147465665332011	0.0238931710917689	0.00766310586002456	PRKCB/AKT1/MAPK1/SPP1	4
hsa04810	Regulation of actin cytoskeleton	8/120	218/8093	0.0155310583406886	0.0249648584768406	0.0080068213864867	CHRM1/CHRM2/CHRM3/INS/F2/EGFR/MAPK1/SRC	8
hsa04640	Hematopoietic cell lineage	5/120	99/8093	0.0156030365480254	0.0249648584768406	0.0080068213864867	TNF/IL6/CD14/IL1B/IL1A	5
hsa04924	Renin secretion	4/120	69/8093	0.0189686166497804	0.0299750979157023	0.00961372383809532	PRKACA/ADRB2/ADRB1/EDN1	4
hsa05204	Chemical carcinogenesis - DNA adducts	4/120	69/8093	0.0189686166497804	0.0299750979157023	0.00961372383809532	GSTM1/PTGS2/CYP3A4/CYP1A1	4
hsa05014	Amyotrophic lateral sclerosis	11/120	365/8093	0.0192732193657781	0.0302695960591362	0.00970817636765058	TNF/BCL2/BAX/CASP3/TP53/CYCS/CASP9/NOS2/BCL2L1/VCP/NOS1	11
hsa04723	Retrograde endocannabinoid signaling	6/120	148/8093	0.0224798689258802	0.0350905271038129	0.0112543631336242	PRKCB/PTGS2/GABRA1/PRKACA/MAPK8/MAPK1	6
hsa04613	Neutrophil extracellular trap formation	7/120	190/8093	0.0226245599666561	0.0351023475846301	0.011258154241781	RELA/PRKCB/AKT1/MPO/MAPK1/NCF1/SRC	7
hsa04971	Gastric acid secretion	4/120	76/8093	0.0260281820389537	0.0401398469998323	0.012873799613433	PRKCB/PRKACA/CHRM3/CA2	4
hsa00983	Drug metabolism - other enzymes	4/120	80/8093	0.0306843454025488	0.0470370803775599	0.0150859057131977	GSTM1/MPO/XDH/CYP3A4	4
hsa04015	Rap1 signaling pathway	7/120	210/8093	0.0362787196213037	0.055281858470558	0.0177302013186823	PRKCB/AKT1/INS/INSR/EGFR/MAPK1/SRC	7
hsa05016	Huntington disease	9/120	306/8093	0.0376780509300316	0.0570744440123556	0.0183051259579101	BAX/CASP3/TP53/CYCS/CASP9/CASP8/PPARG/BDNF/MAPK8	9
hsa04911	Insulin secretion	4/120	86/8093	0.0385358023874434	0.0580303847716794	0.0186117188001275	PRKCB/PRKACA/CHRM3/INS	4
hsa04530	Tight junction	6/120	169/8093	0.0394266780466279	0.059024734385595	0.0189306302716958	PRKACA/JUN/ERBB2/MAPK8/CCND1/SRC	6
hsa04141	Protein processing in endoplasmic reticulum	6/120	171/8093	0.0413730471431269	0.0615784887711656	0.0197496797868047	HSP90AA1/BCL2/BAX/MAPK8/NFE2L2/VCP	6
hsa04727	GABAergic synapse	4/120	89/8093	0.042855040287247	0.0634155509452903	0.0203388691354138	PRKCB/GABRA1/PRKACA/SRC	4
hsa04961	Endocrine and other factor-regulated calcium reabsorption	3/120	53/8093	0.0435721295732058	0.063739800975661	0.0204428637997597	ESR1/PRKCB/PRKACA	3
hsa05320	Autoimmune thyroid disease	3/120	53/8093	0.0435721295732058	0.063739800975661	0.0204428637997597	IL10/IL2/CD40LG	3
hsa05410	Hypertrophic cardiomyopathy	4/120	90/8093	0.044353209998831	0.0645137599982997	0.0206910907889284	TNF/IL6/TGFB1/EDN1	4
hsa05032	Morphine addiction	4/120	91/8093	0.0458805766133245	0.0663583480961077	0.0212826938795082	PRKCB/GABRA1/PRKACA/OPRM1	4
hsa04340	Hedgehog signaling pathway	3/120	56/8093	0.0499567684825022	0.0718479366939357	0.0230433349594037	PRKACA/BCL2/CCND1	3
